# Supplementary material for: Reverse transcriptase inhibitors prevent liver abscess formation during Escherichia coli bloodstream infection
Source: Proc Natl Acad Sci U S A. 2024 Jan 16;121(4):e2319162121. doi: 10.1073/pnas.2319162121 (PMC10823173; doi:10.1073/pnas.2319162121)
Supplement: Supplementary file 2 — Dataset S01 (XLSX) [file pnas.2319162121.sd01.xlsx]

## Sheet: Filtered Only
GeneID	c2a	c2b	c3	c4	j5	j6	j7	j8	n9	n10	n11	n12	c13	c14	c15	c16	j17	j18	j19	j20	n21	n22	n23	n24
Fmn2	43	79	72	26	4	3	5	4	14	5	10	6	1	1	3	3	13	7	11	23	40	51	30	46
Gm21860	0	0	0	0	3	2	0	3	2	1	0	2	0	0	0	0	0	5	2	3	13	182	191	59
Mid1-ps1	0	2	1	2	0	1	0	1	10	7	9	2	3	0	0	1	1	8	68	11	109	434	853	491
Gm42031	0	0	0	1	0	0	0	0	175	41	52	129	0	0	2	1	22	2	17	10	30563	9728	13114	18551
Plcd3	38	57	32	57	58	29	62	19	101	104	50	95	23	11	24	11	39	59	27	55	183	258	130	111
Gm43305	1	0	0	0	316	126	228	100	523	725	153	955	0	0	0	2	8790	3470	28495	4598	78084	56354	15756	85681
Crybg3	208	182	247	206	777	402	619	682	585	788	639	736	166	203	248	267	2029	2095	1180	840	3429	1902	2543	2339
Cep85	1050	1228	1010	1045	3011	2502	2662	2970	3208	4007	3748	4725	1677	1287	2150	1467	8738	9836	13442	7690	19935	17897	22521	20063
Plscr2	200	268	188	214	1881	1087	1736	2020	1946	2042	2009	2658	512	433	644	561	4012	7073	6233	2468	9021	8978	8499	8217
9930111J21Rik1	4	4	7	8	6	16	6	6	10	6	5	9	29	19	49	22	80	100	44	149	331	91	153	85
Il23a	2	8	10	17	3	1	1	5	2	17	9	20	18	16	41	24	61	67	101	65	158	102	279	124
E030018B13Rik	0	0	0	0	2	1	0	0	4	2	0	3	12	10	18	13	233	266	165	88	490	511	359	412
Csta2	0	0	0	0	0	0	0	3	0	0	0	1	0	0	0	0	10	20	20	13	41	40	50	34
		Sample ID	Condition
		c2a	BALB/cJ uninfected
		c2b	BALB/cJ uninfected
		c3	BALB/cJ uninfected
		c4	BALB/cJ uninfected
		j5	B6J uninfected
		j6	B6J uninfected
		j7	B6J uninfected
		j8	B6J uninfected
		n9	B6N uninfected
		n10	B6N uninfected
		n11	B6N uninfected
		n12	B6N uninfected
		c13	BALB/cJ infected (4hpi)
		c14	BALB/cJ infected (4hpi)
		c15	BALB/cJ infected (4hpi)
		c16	BALB/cJ infected (4hpi)
		j17	B6J infected (4hpi)
		j18	B6J infected (4hpi)
		j19	B6J infected (4hpi)
		j20	B6J infected (4hpi)
		n21	B6N infected (4hpi)
		n22	B6N infected (4hpi)
		n23	B6N infected (4hpi)
		n24	B6N infected (4hpi)

## Sheet: All Genes
Geneid	Chr	Start	End	Strand	Length	c2a	c2b	c3	c4	j5	j6	j7	j8	n9	n10	n11	n12	c13	c14	c15	c16	j17	j18	j19	j20	n21	n22	n23	n24
4933401J01Rik	chr1	3073253	3074322	+	1070	0	0	0	0	0	0	0	0	0	0	0	0	0	0	0	0	0	0	0	0	0	0	0	0
Gm26206	chr1	3102016	3102125	+	110	0	0	0	0	0	0	0	0	0	0	0	0	0	0	0	0	0	0	0	0	0	0	0	0
Xkr4	chr1;chr1;chr1;chr1;chr1;chr1;chr1	3205901;3206523;3213439;3213609;3214482;3421702;3670552	3207317;3207317;3215632;3216344;3216968;3421901;3671498	-;-;-;-;-;-;-	6094	0	0	1	0	0	0	0	0	1	0	1	0	5	2	0	0	4	3	5	1	3	1	6	4
Gm18956	chr1	3252757	3253236	+	480	0	0	0	0	0	0	0	0	0	0	0	0	0	0	0	0	0	0	0	0	0	0	0	0
Gm37180	chr1	3365731	3368549	-	2819	0	0	0	0	0	0	0	0	0	0	0	0	0	0	0	0	0	0	0	0	0	0	0	0
Gm37363	chr1	3375556	3377788	-	2233	0	0	0	0	0	0	0	0	0	0	0	0	0	0	0	0	0	0	0	0	0	0	0	0
Gm37686	chr1	3464977	3467285	-	2309	0	0	0	0	0	0	0	0	0	0	0	0	0	0	0	0	0	0	0	0	0	0	0	0
Gm1992	chr1;chr1	3466587;3513405	3466687;3513553	+;+	250	0	0	0	0	0	0	0	0	0	0	0	0	0	0	0	0	0	0	0	0	0	0	0	0
Gm37329	chr1	3512451	3514507	-	2057	0	0	0	0	0	0	0	0	0	0	0	0	0	0	0	0	0	0	0	0	0	0	0	0
Gm7341	chr1	3531795	3532720	+	926	0	0	0	2	0	0	0	0	0	0	0	0	0	0	0	0	0	0	0	0	0	0	0	0
Gm38148	chr1	3592892	3595903	-	3012	0	0	0	0	0	1	0	0	0	0	1	0	0	0	0	0	0	0	0	0	0	0	0	0
Gm19938	chr1;chr1	3647309;3658847	3650509;3658904	-;-	3259	0	0	3	0	0	3	0	1	0	0	0	0	0	1	4	0	0	3	5	1	2	0	0	1
Gm10568	chr1	3680155	3681788	+	1634	0	0	0	0	0	0	0	0	0	0	0	0	0	0	0	0	0	0	0	0	0	0	0	0
Gm38385	chr1	3752010	3754360	+	2351	0	0	0	0	0	0	0	0	0	0	0	0	0	0	0	0	0	0	0	0	0	0	0	0
Gm27396	chr1	3783876	3783933	-	58	0	0	0	0	0	0	0	0	0	0	0	0	0	0	0	0	0	0	0	0	0	0	0	0
Gm37381	chr1;chr1;chr1;chr1;chr1	3905739;3984225;3985160;3985160;3986147	3906134;3984298;3985984;3985351;3986215	-;-;-;-;-	1364	0	0	0	0	0	0	0	0	0	0	0	0	0	0	0	0	0	0	0	0	0	0	0	0
Rp1	chr1;chr1;chr1;chr1;chr1;chr1;chr1;chr1;chr1;chr1;chr1;chr1;chr1;chr1;chr1;chr1;chr1;chr1;chr1;chr1;chr1;chr1;chr1;chr1;chr1;chr1;chr1;chr1;chr1;chr1;chr1;chr1;chr1;chr1;chr1;chr1;chr1;chr1	3999557;4007656;4019070;4024736;4041888;4092617;4119668;4120015;4142612;4147812;4148612;4163855;4170205;4197534;4206660;4226611;4228443;4231053;4243133;4243417;4243543;4245031;4261527;4267469;4284766;4290846;4292926;4311270;4344146;4351910;4351910;4351910;4352202;4352202;4352202;4360200;4409170;4409170	3999617;4007737;4019148;4024890;4042107;4092780;4119712;4120073;4142766;4147963;4148744;4163941;4170404;4197641;4206837;4226823;4228619;4231144;4243262;4243448;4243619;4245106;4261605;4267620;4284898;4293012;4293012;4311433;4350091;4352081;4352081;4352081;4352837;4352837;4352837;4360314;4409241;4409241	-;-;-;-;-;-;-;-;-;-;-;-;-;-;-;-;-;-;-;-;-;-;-;-;-;-;-;-;-;-;-;-;-;-;-;-;-;-	12311	0	0	0	1	1	0	0	0	0	0	0	0	0	1	0	0	0	0	0	0	0	0	0	0
Gm6101	chr1;chr1	4256234;4258847	4256427;4260519	-;-	1867	0	0	0	0	0	0	0	0	0	0	0	0	0	0	0	0	0	0	0	0	0	0	0	0
Gm37483	chr1	4363346	4364829	-	1484	0	0	0	0	0	0	0	0	0	0	0	0	0	0	0	0	0	0	0	0	0	0	0	0
Sox17	chr1;chr1;chr1;chr1;chr1;chr1;chr1;chr1;chr1;chr1;chr1;chr1;chr1;chr1;chr1;chr1;chr1;chr1;chr1;chr1;chr1;chr1;chr1;chr1;chr1;chr1;chr1	4490931;4491250;4491390;4491713;4492457;4492458;4492465;4492467;4493100;4493100;4493100;4493100;4493768;4493772;4493772;4493772;4493772;4495136;4495136;4495136;4495136;4496291;4496291;4496291;4496291;4496291;4496291	4492668;4492663;4492668;4492668;4493604;4492668;4492668;4492668;4493490;4493735;4493490;4493466;4493863;4493863;4493863;4493863;4493863;4495942;4495198;4495942;4495942;4496396;4496330;4496363;4497354;4496757;4496413	-;-;-;-;-;-;-;-;-;-;-;-;-;-;-;-;-;-;-;-;-;-;-;-;-;-;-	4772	157	182	162	181	229	283	234	181	201	261	199	329	28	25	56	20	48	21	33	77	23	21	31	16
Gm37587	chr1;chr1;chr1;chr1	4496551;4497474;4498007;4499470	4499378;4497654;4498211;4499558	+;+;+;+	2917	0	0	0	1	0	0	0	0	0	0	0	0	0	0	0	0	0	0	0	0	0	0	0	0
Gm7357	chr1;chr1	4522905;4524446	4523603;4526737	+;+	2991	15	14	8	14	14	10	16	5	14	12	9	9	0	0	1	0	2	7	3	1	0	1	0	0
Gm22307	chr1	4529017	4529123	+	107	2	2	0	0	1	0	1	0	0	0	0	0	0	0	0	0	0	0	0	0	0	0	0	0
Gm38076	chr1	4534837	4535286	-	450	0	0	0	0	0	0	0	0	0	0	0	0	0	0	0	0	0	0	0	0	0	0	0	0
Gm37323	chr1;chr1	4583129;4585937	4585585;4586252	-;-	2773	0	0	0	1	0	0	0	0	0	0	0	0	0	0	0	0	0	0	0	1	0	0	0	0
Gm7369	chr1	4610471	4611406	+	936	0	0	0	0	0	0	0	0	0	0	0	0	0	0	0	0	0	0	0	0	0	0	0	0
Gm6085	chr1	4687934	4689403	-	1470	0	0	1	0	2	0	0	2	0	2	2	5	3	0	1	1	4	1	2	2	1	1	4	2
Gm6119	chr1	4692219	4693424	-	1206	0	0	0	0	0	0	0	0	3	0	0	0	0	0	0	0	0	0	0	0	0	0	0	0
Gm25493	chr1	4723277	4723379	-	103	0	0	0	0	0	0	0	0	0	0	0	0	0	0	0	0	0	0	0	0	0	0	0	0
Gm2053	chr1	4735046	4735676	-	631	0	0	0	0	0	0	0	0	0	0	0	0	0	0	1	0	0	0	0	0	0	0	0	0
Gm6123	chr1	4771131	4772199	+	1069	1	3	3	4	5	4	3	1	7	3	3	0	2	3	3	2	1	1	1	1	1	4	2	1
Mrpl15	chr1;chr1;chr1;chr1;chr1;chr1;chr1;chr1;chr1;chr1;chr1;chr1;chr1;chr1;chr1;chr1;chr1;chr1;chr1;chr1;chr1;chr1;chr1;chr1;chr1;chr1	4773206;4773211;4774436;4776377;4777525;4777525;4777525;4777525;4779967;4781221;4782568;4782568;4782568;4782568;4782568;4783572;4783951;4783951;4783951;4783951;4785573;4785573;4785573;4785573;4785573;4785573	4774516;4776801;4774516;4776801;4777648;4777648;4777648;4777648;4784566;4782301;4782733;4782606;4782733;4782733;4782733;4784105;4784105;4784105;4784105;4784105;4785692;4785739;4785739;4785698;4785739;4785710	-;-;-;-;-;-;-;-;-;-;-;-;-;-;-;-;-;-;-;-;-;-;-;-;-;-	8487	4421	5122	4413	4561	3523	2666	3526	3514	3587	4427	3829	4816	1762	1830	2447	1488	2080	1887	2220	2273	1688	1453	1865	1521
Gm37144	chr1	4778063	4779212	-	1150	51	90	82	78	23	22	35	27	36	31	45	59	30	20	16	25	26	11	26	19	9	7	19	3
Lypla1	chr1;chr1;chr1;chr1;chr1;chr1;chr1;chr1;chr1;chr1;chr1;chr1;chr1;chr1;chr1;chr1;chr1;chr1;chr1;chr1;chr1;chr1;chr1;chr1;chr1;chr1;chr1;chr1;chr1;chr1;chr1;chr1;chr1;chr1;chr1;chr1;chr1;chr1;chr1;chr1;chr1;chr1;chr1;chr1;chr1;chr1;chr1;chr1;chr1;chr1;chr1;chr1;chr1;chr1;chr1;chr1;chr1;chr1;chr1	4807788;4807823;4807830;4807896;4807898;4807911;4808237;4808455;4808455;4808455;4808455;4808455;4808455;4808455;4828584;4828584;4828584;4828584;4828584;4828584;4828584;4830268;4830268;4830268;4830268;4830268;4830268;4832311;4832311;4832311;4832311;4832311;4832311;4832311;4836905;4837001;4837001;4837001;4837001;4837001;4837001;4839387;4839387;4839387;4839387;4839387;4840956;4840956;4840956;4840956…	4807982;4807982;4807982;4807982;4807982;4807982;4808365;4808486;4808486;4808486;4808486;4808486;4808486;4808486;4828649;4828649;4828649;4828649;4828649;4828649;4828649;4830315;4830315;4830315;4830315;4830315;4830315;4832381;4832381;4832381;4832368;4832381;4832381;4832381;4839488;4837074;4837074;4837074;4837074;4837074;4837074;4839488;4839488;4839488;4839488;4839488;4842827;4841093;4841132;4840969…	+;+;+;+;+;+;+;+;+;+;+;+;+;+;+;+;+;+;+;+;+;+;+;+;+;+;+;+;+;+;+;+;+;+;+;+;+;+;+;+;+;+;+;+;+;+;+;+;+;+;+;+;+;+;+;+;+;+;+	7145	6087	7272	6347	6737	6541	4594	5798	6038	6401	8408	6709	8527	3537	3880	4282	3031	4615	4684	4550	4003	4685	3883	4247	4010
Gm37988	chr1;chr1;chr1;chr1;chr1;chr1;chr1;chr1;chr1;chr1	4807892;4828584;4830268;4832311;4837001;4839387;4840956;4867470;4878027;4886744	4807982;4828649;4830315;4832381;4837074;4839488;4841132;4867532;4878132;4886770	+;+;+;+;+;+;+;+;+;+	825	0	0	0	0	0	0	0	0	0	0	0	0	0	0	0	0	0	0	0	0	0	0	0	0
Tcea1	chr1;chr1;chr1;chr1;chr1;chr1;chr1;chr1;chr1;chr1;chr1;chr1;chr1;chr1;chr1;chr1;chr1;chr1;chr1;chr1	4857814;4858038;4867470;4867470;4878027;4878027;4886744;4886744;4889457;4889457;4890740;4890740;4891915;4891915;4893417;4893417;4894934;4894934;4896356;4896356	4857976;4858503;4867532;4867532;4878132;4878132;4886831;4886831;4889602;4889602;4890796;4890796;4892069;4892069;4893563;4893563;4895005;4895005;4897909;4897905	+;+;+;+;+;+;+;+;+;+;+;+;+;+;+;+;+;+;+;+	3017	1807	2018	1747	1941	1907	1700	1875	1924	2015	2388	2303	2429	1985	1713	2354	1929	2542	2995	3204	2929	2644	2490	3086	2537
Gm6104	chr1	4880049	4880651	-	603	0	4	1	0	0	0	2	1	1	3	0	0	1	0	1	2	0	2	0	0	0	2	0	0
Gm37277	chr1	4905751	4906861	-	1111	0	0	0	0	0	0	0	0	0	0	0	0	0	0	0	0	0	0	0	0	0	0	1	0
Rgs20	chr1;chr1;chr1;chr1;chr1;chr1;chr1;chr1;chr1;chr1;chr1;chr1;chr1;chr1;chr1;chr1;chr1;chr1;chr1;chr1;chr1;chr1;chr1;chr1;chr1;chr1;chr1;chr1	4909576;4909576;4910402;4910474;4912314;4912314;4912314;4912314;4912342;4916897;4916897;4916897;4916897;4916897;4922528;4923847;4923847;4923847;4923847;5018576;5019311;5019311;5019311;5020738;5062779;5070010;5070010;5070010	4910662;4910662;4910662;4910662;4912548;4912548;4912548;4912548;4912548;4916980;4916980;4916980;4916980;4916980;4923989;4923989;4923989;4923989;4923989;5018735;5019379;5019379;5019539;5021037;5063184;5070282;5070273;5070285	-;-;-;-;-;-;-;-;-;-;-;-;-;-;-;-;-;-;-;-;-;-;-;-;-;-;-;-	4239	1	1	0	0	0	0	0	0	0	1	0	0	1	0	0	0	1	0	0	1	0	3	0	0
Gm17100	chr1	4927028	4927299	-	272	0	0	0	0	0	0	0	0	0	0	0	0	0	0	0	0	0	0	0	0	0	0	0	0
Gm37079	chr1	4938576	4940710	-	2135	0	0	0	0	0	0	0	0	0	0	0	0	0	0	0	0	0	0	0	0	0	0	0	0
Gm16041	chr1;chr1;chr1	4970857;4971632;4973565	4971128;4971828;4976820	+;+;+	3725	0	0	0	0	1	0	0	0	0	0	0	0	0	0	0	0	0	0	0	0	0	0	0	0
Gm17101	chr1	5063060	5064647	+	1588	0	0	0	0	0	0	0	0	0	0	0	0	0	0	0	0	0	0	0	0	0	0	0	0
Atp6v1h	chr1;chr1;chr1;chr1;chr1;chr1;chr1;chr1;chr1;chr1;chr1;chr1;chr1;chr1;chr1;chr1;chr1;chr1;chr1;chr1;chr1;chr1;chr1;chr1;chr1;chr1;chr1;chr1;chr1;chr1;chr1;chr1;chr1;chr1;chr1;chr1;chr1;chr1;chr1;chr1;chr1;chr1;chr1;chr1;chr1;chr1;chr1;chr1;chr1;chr1;chr1;chr1;chr1;chr1;chr1;chr1;chr1;chr1;chr1;chr1;chr1;chr1;chr1;chr1;chr1;chr1;chr1;chr1	5070018;5083080;5083110;5083124;5083132;5083132;5083154;5083164;5084417;5084417;5084417;5084417;5084417;5084417;5084417;5089009;5089009;5089009;5089009;5089009;5089009;5089009;5093363;5093363;5093363;5093363;5093363;5093363;5093363;5095615;5095615;5095615;5095615;5095615;5095615;5098029;5098029;5098029;5098029;5098029;5101070;5101070;5101070;5117390;5117390;5117390;5117390;5124277;5124277;5124277…	5070144;5083278;5083625;5083278;5083278;5083278;5083278;5083278;5084563;5084563;5086779;5084563;5084563;5084563;5084563;5089111;5089111;5089111;5089111;5089111;5089111;5089111;5093452;5093452;5093452;5095728;5093452;5093452;5093452;5095728;5095728;5095659;5095728;5095728;5095728;5099777;5098133;5098133;5098133;5098133;5101123;5101123;5101123;5117487;5117487;5117487;5117487;5124469;5124469;5124469…	+;+;+;+;+;+;+;+;+;+;+;+;+;+;+;+;+;+;+;+;+;+;+;+;+;+;+;+;+;+;+;+;+;+;+;+;+;+;+;+;+;+;+;+;+;+;+;+;+;+;+;+;+;+;+;+;+;+;+;+;+;+;+;+;+;+;+;+	9746	2536	3074	2522	2879	3053	2581	2945	3097	3433	4152	3615	3606	3149	2724	3601	2885	4015	4469	4489	4068	3824	3744	4406	3616
Gm7182	chr1;chr1	5276106;5277263	5276762;5277337	-;-	732	0	0	0	0	0	0	0	0	0	0	0	0	0	0	0	0	0	0	0	0	0	0	0	0
Gm37567	chr1	5307739	5310017	+	2279	0	0	0	3	0	0	0	0	0	0	0	0	0	0	0	0	0	0	0	0	0	0	0	0
Gm38264	chr1	5403547	5405578	+	2032	0	0	0	0	0	0	0	0	0	0	0	0	0	0	0	0	0	0	0	0	0	0	0	0
Oprk1	chr1;chr1;chr1;chr1;chr1;chr1;chr1;chr1;chr1;chr1;chr1;chr1;chr1;chr1;chr1;chr1;chr1;chr1	5588466;5588493;5588493;5588557;5588941;5589005;5589035;5589035;5596518;5598590;5598590;5598590;5598590;5602252;5602252;5602252;5602252;5602252	5591311;5588663;5588663;5588663;5589305;5589305;5589305;5589305;5598942;5598942;5598942;5598942;5598942;5603153;5604014;5602866;5606131;5606131	+;+;+;+;+;+;+;+;+;+;+;+;+;+;+;+;+;+	9151	0	0	0	0	0	0	0	0	0	0	0	0	0	0	0	0	0	0	0	0	0	0	0	0
Gm36965	chr1	5617837	5618230	-	394	0	0	0	0	0	0	0	0	0	0	0	0	0	0	0	0	0	0	0	0	0	0	0	0
Gm22463	chr1	5644645	5644745	-	101	0	0	0	0	0	0	0	0	0	0	0	0	0	0	0	0	0	0	0	0	0	0	0	0
Gm37429	chr1	5842874	5844672	-	1799	0	0	0	0	0	0	0	0	0	0	0	0	0	0	0	0	0	0	0	0	0	0	0	0
Npbwr1	chr1	5913707	5917398	-	3692	0	0	0	0	0	0	0	0	0	0	0	0	0	0	0	0	0	0	0	0	0	0	0	0
Gm19214	chr1	6048963	6050045	-	1083	0	0	0	0	0	0	0	0	0	0	0	0	0	0	0	0	0	0	0	0	0	0	0	0
Rb1cc1	chr1;chr1;chr1;chr1;chr1;chr1;chr1;chr1;chr1;chr1;chr1;chr1;chr1;chr1;chr1;chr1;chr1;chr1;chr1;chr1;chr1;chr1;chr1;chr1;chr1;chr1;chr1;chr1;chr1;chr1;chr1;chr1;chr1;chr1;chr1;chr1;chr1;chr1;chr1;chr1;chr1;chr1;chr1;chr1;chr1;chr1;chr1;chr1;chr1;chr1;chr1;chr1;chr1;chr1;chr1;chr1;chr1;chr1;chr1;chr1;chr1;chr1;chr1;chr1;chr1;chr1;chr1;chr1;chr1;chr1;chr1;chr1;chr1;chr1;chr1;chr1;chr1;chr1;chr1;chr1…	6206197;6206227;6214645;6214663;6215008;6223599;6227940;6227940;6227940;6227940;6227940;6228002;6229959;6229959;6229959;6229959;6229959;6229959;6233961;6233961;6233961;6233961;6233961;6234229;6234229;6234229;6234229;6234279;6238262;6238262;6238262;6238262;6239952;6239952;6239952;6240305;6240970;6244105;6244105;6244105;6244795;6244795;6244795;6244795;6245158;6245158;6245158;6245158;6245425;6245425…	6206270;6206270;6214957;6214957;6215252;6223745;6228049;6228049;6228049;6228049;6228049;6228049;6230073;6230073;6230704;6230073;6230073;6230073;6234010;6234087;6234087;6234087;6234087;6234399;6234399;6234399;6234311;6234399;6238464;6238464;6238464;6238384;6240190;6240378;6240378;6240378;6244275;6244275;6244275;6244275;6244979;6244979;6244928;6244979;6245344;6245344;6245344;6245344;6245506;6245506…	+;+;+;+;+;+;+;+;+;+;+;+;+;+;+;+;+;+;+;+;+;+;+;+;+;+;+;+;+;+;+;+;+;+;+;+;+;+;+;+;+;+;+;+;+;+;+;+;+;+;+;+;+;+;+;+;+;+;+;+;+;+;+;+;+;+;+;+;+;+;+;+;+;+;+;+;+;+;+;+;+;+;+;+;+;+;+;+;+;+;+;+;+;+;+;+;+;+;+;+;+;+;+;+;+;+;+;+;+;+;+;+;+;+;+;+;+;+;+;+;+;+	14690	2289	2678	2299	2208	2161	1842	1884	2023	2102	3006	2471	2821	3352	2859	3829	3217	3892	4323	4017	4010	3943	3458	4429	3448
4732440D04Rik	chr1;chr1;chr1;chr1	6209866;6213293;6214233;6214612	6215293;6213347;6214590;6215292	-;-;-;-	5428	97	139	120	131	106	83	128	109	140	114	91	147	58	31	45	74	66	102	113	111	61	42	84	56
Alkal1	chr1;chr1;chr1;chr1;chr1	6359218;6388573;6389440;6391040;6394270	6359514;6388626;6389520;6391116;6394731	+;+;+;+;+	971	0	0	0	0	0	0	0	0	0	0	0	0	0	0	0	0	0	0	0	0	0	0	0	0
Gm2147	chr1	6380394	6381032	+	639	0	0	0	0	0	0	0	0	1	0	0	0	0	0	0	0	0	0	1	0	0	0	1	0
Gm7417	chr1	6382634	6383106	-	473	0	0	0	0	0	0	0	0	0	0	0	0	0	0	0	0	0	0	0	0	0	0	0	0
Gm19026	chr1;chr1	6429655;6437487	6430374;6441296	-;-	4530	0	0	0	0	0	0	0	0	0	0	0	0	0	0	0	0	3	0	0	0	0	1	0	1
St18	chr1;chr1;chr1;chr1;chr1;chr1;chr1;chr1;chr1;chr1;chr1;chr1;chr1;chr1;chr1;chr1;chr1;chr1;chr1;chr1;chr1;chr1;chr1;chr1;chr1;chr1;chr1;chr1;chr1;chr1;chr1;chr1;chr1;chr1;chr1;chr1;chr1;chr1;chr1;chr1;chr1;chr1;chr1;chr1;chr1;chr1;chr1;chr1;chr1;chr1;chr1;chr1;chr1;chr1;chr1;chr1;chr1;chr1;chr1;chr1;chr1;chr1;chr1;chr1;chr1;chr1;chr1;chr1;chr1;chr1;chr1;chr1;chr1;chr1;chr1;chr1;chr1;chr1;chr1;chr1…	6487231;6487331;6487618;6487618;6730051;6730053;6730070;6730101;6730102;6734870;6737575;6737580;6737580;6737580;6752296;6752296;6752296;6752994;6752994;6752994;6752994;6752994;6752994;6752994;6752994;6752994;6753556;6768898;6768898;6768898;6768898;6768898;6768898;6768898;6768898;6768898;6770944;6770944;6770944;6770944;6770944;6770944;6770944;6770944;6770944;6795386;6795386;6795386;6795386;6795386…	6487405;6487405;6487741;6487741;6730240;6730240;6730240;6730240;6730240;6734972;6737657;6737657;6737657;6737657;6752368;6752368;6752368;6753036;6753036;6753036;6753036;6753036;6753036;6753036;6753036;6753036;6753602;6768952;6768952;6768952;6768952;6768952;6768952;6768952;6768952;6768952;6770974;6770974;6770974;6770974;6770974;6770974;6770974;6770974;6770974;6795576;6795576;6795576;6795576;6795550…	+;+;+;+;+;+;+;+;+;+;+;+;+;+;+;+;+;+;+;+;+;+;+;+;+;+;+;+;+;+;+;+;+;+;+;+;+;+;+;+;+;+;+;+;+;+;+;+;+;+;+;+;+;+;+;+;+;+;+;+;+;+;+;+;+;+;+;+;+;+;+;+;+;+;+;+;+;+;+;+;+;+;+;+;+;+;+;+;+;+;+;+;+;+;+;+;+;+;+;+;+;+;+;+;+;+;+;+;+;+;+;+;+;+;+;+;+;+;+;+;+;+;+;+;+;+;+;+;+;+;+;+;+;+;+;+;+;+;+;+;+;+;+;+;+;+;+;+;+;+;+;+;+;+;+;+;+;+;+;+;+;+;+;+;+;+;+;+;+;+;+;+;+;+	6464	0	0	0	2	0	0	0	0	0	0	0	0	0	0	0	0	2	0	0	0	0	0	0	0
Gm42492	chr1	6861237	6864151	-	2915	0	0	0	0	0	0	0	0	0	0	0	0	0	0	0	0	0	0	0	0	0	0	0	0
Gm7449	chr1	6910560	6911222	+	663	0	0	0	0	0	0	0	0	0	0	0	0	0	0	0	0	0	0	0	0	0	0	0	0
Gm37108	chr1;chr1	6916559;6923400	6916995;6923588	+;+	626	1	3	2	5	0	4	5	2	0	2	3	2	1	3	5	2	2	4	3	3	1	1	1	1
Gm37275	chr1	6929759	6929788	+	30	0	0	0	0	0	0	0	0	0	0	0	0	0	0	0	0	0	0	0	0	0	0	0	0
Gm37225	chr1	6998217	6998541	+	325	0	0	0	0	0	0	0	0	0	0	0	0	0	0	0	0	0	0	0	0	0	0	0	0
Gm37489	chr1	7013762	7013920	+	159	0	0	0	0	0	0	0	0	0	0	0	0	0	0	0	0	0	0	0	0	0	0	0	0
Gm5694	chr1;chr1	7035915;7037055	7036392;7037217	+;+	641	0	0	0	0	0	0	0	0	0	0	0	0	0	0	0	0	0	0	0	0	0	0	0	0
Pcmtd1	chr1;chr1;chr1;chr1;chr1;chr1;chr1;chr1;chr1;chr1;chr1;chr1;chr1;chr1;chr1;chr1;chr1;chr1;chr1;chr1;chr1;chr1;chr1;chr1;chr1;chr1;chr1;chr1;chr1;chr1;chr1;chr1	7088920;7088930;7089104;7089166;7120194;7147637;7147637;7147637;7147637;7154867;7155080;7155080;7160085;7160557;7160892;7160892;7160892;7160892;7160892;7163248;7163248;7163248;7163248;7163248;7163248;7166309;7169515;7169515;7169515;7169515;7169515;7169515	7089216;7089216;7089216;7089216;7120615;7147739;7147739;7147739;7147739;7155271;7155271;7155271;7161063;7161063;7161063;7161063;7160902;7161063;7161063;7163371;7163371;7163371;7163371;7163371;7163371;7166518;7172659;7172618;7170076;7172122;7173628;7169598	+;+;+;+;+;+;+;+;+;+;+;+;+;+;+;+;+;+;+;+;+;+;+;+;+;+;+;+;+;+;+;+	6654	5680	6697	5580	5524	5698	5367	5536	5052	6048	7109	6146	7647	3275	3703	4114	3240	4352	5995	5179	4473	5177	3650	5155	4622
Gm26983	chr1	7136199	7136586	-	388	0	0	0	0	0	0	0	0	0	0	0	0	0	0	0	0	0	0	0	0	0	0	0	0
Gm38372	chr1	7148110	7152137	+	4028	10	13	2	7	6	10	7	12	3	2	5	8	1	2	4	5	13	6	3	3	6	9	11	5
Gm9826	chr1	7177739	7179037	+	1299	43	36	68	69	47	50	51	75	66	91	85	101	24	42	38	39	44	28	54	67	50	41	36	46
Nras-ps2	chr1	7189742	7189919	-	178	0	0	0	0	0	0	0	0	0	0	0	0	0	0	0	0	0	0	0	0	0	0	0	0
Gm23274	chr1	7265803	7265932	+	130	0	0	0	0	0	0	0	0	0	0	0	0	0	0	0	0	0	0	0	0	0	0	0	0
Gm19002	chr1	7315451	7316462	+	1012	0	0	0	0	0	0	0	0	0	0	0	0	0	0	0	0	0	0	0	0	0	0	0	0
Gm26901	chr1;chr1;chr1;chr1;chr1;chr1;chr1;chr1;chr1;chr1;chr1;chr1	7349406;7351771;7375886;7375888;7378687;7380386;7382027;7382027;7383644;7397718;7397718;7397718	7350390;7351894;7376007;7376007;7381389;7380491;7382082;7382082;7383840;7397869;7397795;7397801	-;-;-;-;-;-;-;-;-;-;-;-	4339	7	12	15	14	7	11	4	10	4	7	6	7	7	1	12	3	9	19	7	24	1	10	11	7
Gm18984	chr1;chr1	7410679;7411143	7410951;7411993	+;+	1124	0	0	0	0	0	0	0	0	0	0	0	0	0	0	0	0	0	0	0	0	0	0	0	0
Gm30414	chr1;chr1;chr1	7497968;7500585;7516174	7498462;7500709;7518149	+;+;+	2596	0	0	0	0	0	0	0	0	0	0	0	0	0	0	0	0	0	0	0	0	0	0	0	0
Gm37791	chr1	7591646	7591931	+	286	0	0	0	0	0	0	0	0	0	0	0	0	0	0	0	0	0	0	0	0	0	0	0	0
Gm7470	chr1	7597379	7599473	+	2095	0	0	1	0	0	0	0	0	0	0	0	0	0	0	0	0	0	0	0	0	0	0	0	0
Rps2-ps2	chr1	7664081	7664961	+	881	0	0	0	0	0	0	0	0	0	0	0	0	0	0	0	0	0	0	0	0	0	0	0	0
Gm38216	chr1;chr1	7728861;7730484	7729992;7730565	-;-	1214	0	0	0	0	0	0	0	0	0	0	0	0	0	0	0	0	0	0	0	0	0	0	0	0
Sntg1	chr1;chr1;chr1;chr1;chr1;chr1;chr1;chr1;chr1;chr1;chr1;chr1;chr1;chr1;chr1;chr1;chr1;chr1;chr1;chr1;chr1;chr1;chr1;chr1;chr1;chr1;chr1;chr1;chr1;chr1;chr1;chr1;chr1;chr1;chr1;chr1;chr1;chr1;chr1;chr1;chr1;chr1;chr1;chr1;chr1;chr1;chr1;chr1;chr1;chr1;chr1;chr1;chr1;chr1;chr1;chr1;chr1;chr1;chr1;chr1;chr1;chr1;chr1;chr1;chr1;chr1;chr1;chr1;chr1;chr1;chr1;chr1;chr1;chr1;chr1;chr1;chr1;chr1;chr1;chr1…	8361475;8361475;8361475;8362678;8363183;8363425;8363475;8414203;8414203;8414203;8414203;8414203;8414203;8414203;8445027;8445027;8445027;8445027;8445027;8445027;8447980;8447980;8447980;8447980;8447980;8447980;8463394;8463394;8463394;8463394;8463394;8463394;8463394;8465437;8465437;8465437;8465437;8465437;8465437;8465437;8470411;8470411;8554725;8554725;8554725;8554725;8554725;8583205;8583205;8583205…	8363633;8363633;8363633;8363633;8363633;8363633;8363633;8414313;8414313;8414313;8414313;8414313;8414313;8414313;8445119;8445119;8445119;8445119;8445119;8445119;8448132;8448132;8448132;8448132;8448132;8448132;8463465;8463465;8463465;8463465;8463465;8463465;8463465;8465553;8465553;8465553;8465553;8465553;8465553;8465553;8470479;8470520;8554763;8554763;8554763;8554763;8554763;8583334;8583334;8583334…	-;-;-;-;-;-;-;-;-;-;-;-;-;-;-;-;-;-;-;-;-;-;-;-;-;-;-;-;-;-;-;-;-;-;-;-;-;-;-;-;-;-;-;-;-;-;-;-;-;-;-;-;-;-;-;-;-;-;-;-;-;-;-;-;-;-;-;-;-;-;-;-;-;-;-;-;-;-;-;-;-;-;-;-;-;-;-;-;-;-;-;-;-;-;-;-;-;-;-;-;-;-;-;-;-;-;-;-;-;-;-;-;-;-;-;-;-;-;-;-;-;-;-;-;-;-;-;-;-	10908	0	0	0	0	11	11	12	20	14	15	11	26	0	0	0	0	20	46	28	38	11	13	16	16
Gm38024	chr1	8450960	8453491	-	2532	0	0	0	0	0	0	0	0	0	0	0	0	0	0	0	0	0	0	0	0	0	0	0	0
Gm16284	chr1	8468426	8468825	-	400	0	0	0	0	0	0	0	0	0	0	0	0	0	0	3	0	0	0	0	0	0	0	0	0
Gm38259	chr1	8527780	8531313	-	3534	0	0	0	0	0	0	0	0	1	3	0	0	0	0	0	0	0	3	0	0	0	0	0	1
Gm23358	chr1	8588615	8588724	-	110	0	0	0	0	0	0	0	0	0	0	0	0	0	0	0	0	0	0	0	0	0	0	0	0
Gm37005	chr1	8643696	8644859	-	1164	0	0	0	0	0	0	0	0	0	0	0	0	0	0	0	0	0	0	0	0	0	0	0	4
Gm15452	chr1	8791923	8792162	-	240	1	0	4	0	0	1	1	1	0	1	1	2	0	0	1	0	0	0	1	2	0	0	0	0
Gm36964	chr1	8815842	8816039	+	198	4	4	2	5	3	7	6	6	6	5	14	2	0	3	0	0	2	10	5	3	0	0	4	2
Gm24276	chr1	8816138	8816247	+	110	5	0	0	5	3	2	1	0	1	1	5	0	1	1	3	0	0	1	2	0	3	3	2	1
Gm6152	chr1	8855928	8856267	-	340	0	0	0	0	0	0	0	0	0	0	0	0	0	0	0	0	0	0	0	0	0	0	0	0
Gm7445	chr1	8856763	8857102	+	340	0	0	0	0	0	0	0	0	0	0	0	0	0	0	0	0	0	0	0	0	0	0	0	0
Gm7493	chr1	8962996	8963621	-	626	0	0	0	0	0	1	0	0	1	0	0	1	0	0	0	0	0	0	1	0	0	0	6	0
Gm37629	chr1	9191067	9192116	-	1050	0	0	0	0	3	0	3	0	0	0	0	0	0	0	0	0	0	1	0	3	1	0	1	0
Gm38008	chr1	9258617	9259134	-	518	0	0	0	0	0	0	0	0	0	0	0	0	0	0	0	0	0	0	0	0	0	0	0	0
Gm37143	chr1	9286922	9290180	+	3259	0	0	0	0	0	0	0	0	0	0	0	0	0	0	0	0	0	0	0	0	0	0	0	0
Gm6187	chr1;chr1;chr1	9396773;9397140;9398217	9396981;9397419;9398687	-;-;-	960	1	1	0	0	0	0	0	0	1	0	0	0	1	0	0	0	0	0	0	0	0	0	0	0
Gm18299	chr1	9439741	9440376	-	636	0	0	0	0	0	0	0	0	0	0	0	0	0	0	0	0	0	0	0	0	0	0	0	0
Gm7512	chr1	9450579	9451748	+	1170	0	0	1	0	0	1	0	0	0	0	0	0	0	0	0	0	0	0	0	0	0	0	0	0
Gm24765	chr1	9458670	9458772	+	103	0	0	0	0	0	0	0	0	0	0	0	0	0	0	0	0	0	0	0	0	0	0	0	0
Gm18300	chr1;chr1;chr1	9499338;9500482;9500940	9499926;9500715;9501522	-;-;-	1406	0	0	5	0	2	2	0	0	1	0	2	0	1	1	0	0	0	4	3	8	3	0	2	0
Rrs1	chr1	9545408	9547455	+	2048	1019	1047	874	946	1305	1025	1302	1167	908	1225	1333	1138	1854	1187	2927	1780	3032	3726	4151	4017	2917	2657	3205	2650
Adhfe1	chr1;chr1;chr1;chr1;chr1;chr1;chr1;chr1;chr1;chr1;chr1;chr1;chr1;chr1;chr1;chr1;chr1;chr1;chr1;chr1;chr1;chr1;chr1;chr1;chr1;chr1;chr1;chr1;chr1;chr1;chr1;chr1;chr1;chr1;chr1;chr1;chr1;chr1;chr1;chr1;chr1;chr1;chr1;chr1;chr1;chr1;chr1;chr1;chr1;chr1;chr1;chr1;chr1	9547948;9548055;9548092;9548107;9548119;9549907;9549907;9549907;9549907;9549907;9550561;9551717;9551717;9552923;9552923;9552923;9552923;9553318;9553318;9553318;9553318;9553318;9553623;9553623;9553623;9553623;9553623;9555538;9555538;9555538;9555538;9557000;9557000;9557000;9558133;9558133;9558133;9560109;9560109;9560109;9563509;9563509;9563509;9563797;9563797;9563797;9566781;9566781;9566781;9576191…	9548151;9548151;9548151;9548151;9548151;9549944;9549944;9549944;9549944;9549944;9550647;9551757;9551757;9552976;9552976;9552976;9552976;9553472;9553472;9553472;9553472;9553472;9553819;9553687;9553819;9553819;9553819;9555615;9555568;9555615;9555615;9557105;9557105;9557105;9558285;9558285;9558285;9560207;9560207;9560207;9563587;9563587;9563587;9563893;9563893;9563893;9566938;9566938;9566938;9576469…	+;+;+;+;+;+;+;+;+;+;+;+;+;+;+;+;+;+;+;+;+;+;+;+;+;+;+;+;+;+;+;+;+;+;+;+;+;+;+;+;+;+;+;+;+;+;+;+;+;+;+;+;+	3780	7444	8838	7781	9346	5278	6066	6196	6460	6282	6745	6144	8473	8298	7621	11641	7437	6820	8712	11348	6865	10797	7543	9057	8702
2610203C22Rik	chr1;chr1;chr1;chr1;chr1;chr1;chr1;chr1;chr1;chr1;chr1;chr1;chr1;chr1;chr1;chr1;chr1;chr1;chr1;chr1	9560832;9563505;9563823;9600413;9601018;9603435;9619550;9619550;9619550;9619550;9620955;9620955;9620955;9620955;9620955;9631061;9631061;9631061;9631061;9631061	9561778;9563871;9563871;9603675;9601281;9603675;9619639;9619639;9619639;9619639;9621082;9621082;9621082;9621082;9621082;9631164;9631144;9631175;9631137;9631092	-;-;-;-;-;-;-;-;-;-;-;-;-;-;-;-;-;-;-;-	4910	31	24	27	26	32	21	38	16	37	22	29	25	8	7	14	22	16	13	61	50	51	22	15	24
Gm6161	chr1	9574548	9575649	+	1102	31	24	33	19	7	1	7	14	17	22	24	31	17	16	37	34	20	43	43	33	35	21	30	51
Vxn	chr1;chr1;chr1;chr1;chr1;chr1	9601199;9606974;9613312;9619836;9622593;9624713	9601650;9607029;9613474;9619897;9622684;9627143	+;+;+;+;+;+	3256	1	3	2	1	1	0	12	2	0	0	3	0	43	15	30	25	91	121	299	200	122	88	55	59
Gm29520	chr1;chr1	9639255;9639571	9639309;9640582	-;-	1067	0	0	0	0	0	0	0	0	0	0	0	0	0	0	0	0	0	0	0	0	0	0	0	0
Mybl1	chr1;chr1;chr1;chr1;chr1;chr1;chr1;chr1;chr1;chr1;chr1;chr1;chr1;chr1;chr1;chr1;chr1;chr1;chr1;chr1;chr1;chr1;chr1;chr1;chr1;chr1;chr1;chr1;chr1;chr1;chr1;chr1;chr1;chr1;chr1;chr1;chr1;chr1;chr1;chr1;chr1;chr1;chr1;chr1	9667415;9669537;9671579;9672212;9672212;9672540;9672540;9673101;9673101;9673745;9673745;9675967;9675967;9676132;9678272;9678272;9678272;9678272;9681785;9681785;9681785;9681863;9683097;9683097;9683097;9683097;9685636;9685636;9685636;9687561;9687561;9687561;9690081;9690081;9690081;9692718;9692718;9692718;9693287;9693287;9693287;9699622;9699935;9699935	9670012;9670012;9671758;9672316;9672316;9672656;9672656;9673215;9673215;9673887;9673887;9676335;9676335;9676335;9678505;9678610;9678505;9678505;9681889;9681889;9681889;9681889;9683168;9683452;9683168;9683168;9685810;9685810;9685810;9687781;9687781;9687781;9690173;9690173;9690173;9692789;9692789;9692789;9693392;9693392;9693392;9699654;9700024;9700209	-;-;-;-;-;-;-;-;-;-;-;-;-;-;-;-;-;-;-;-;-;-;-;-;-;-;-;-;-;-;-;-;-;-;-;-;-;-;-;-;-;-;-;-	5402	28	29	26	27	39	41	82	41	6	21	7	19	53	16	98	32	249	344	540	417	264	118	172	139
Vcpip1	chr1;chr1;chr1	9718622;9736966;9745450	9725350;9737052;9748382	-;-;-	9749	1955	2486	1928	2004	2323	1997	2222	2390	2133	2785	2270	2971	2828	3018	3268	2647	4161	5304	4892	3876	5169	3783	4624	4398
1700034P13Rik	chr1;chr1;chr1;chr1;chr1;chr1;chr1;chr1;chr1;chr1;chr1;chr1;chr1;chr1;chr1;chr1;chr1;chr1;chr1;chr1;chr1;chr1;chr1;chr1;chr1;chr1;chr1;chr1;chr1;chr1;chr1;chr1	9747648;9747956;9748481;9748587;9748589;9748626;9750358;9750358;9751809;9752449;9752449;9752449;9752449;9752449;9752449;9770672;9770672;9770672;9770960;9770960;9780333;9780730;9781533;9783778;9789656;9789656;9789656;9789656;9791125;9791125;9791125;9791125	9748604;9748604;9748604;9748645;9748645;9748645;9750405;9750405;9751928;9752564;9752564;9752564;9752564;9752564;9752564;9770751;9770795;9770795;9771095;9771256;9780431;9780813;9781608;9783991;9789780;9789780;9789780;9789780;9791164;9791924;9791318;9791922	+;+;+;+;+;+;+;+;+;+;+;+;+;+;+;+;+;+;+;+;+;+;+;+;+;+;+;+;+;+;+;+	3101	116	118	122	160	43	24	59	72	80	62	61	99	51	52	54	28	19	32	28	35	30	23	30	31
Sgk3	chr1;chr1;chr1;chr1;chr1;chr1;chr1;chr1;chr1;chr1;chr1;chr1;chr1;chr1;chr1;chr1;chr1;chr1;chr1;chr1;chr1;chr1;chr1;chr1;chr1;chr1;chr1;chr1;chr1;chr1;chr1;chr1;chr1;chr1;chr1;chr1;chr1;chr1;chr1;chr1;chr1;chr1;chr1;chr1;chr1;chr1;chr1;chr1;chr1;chr1;chr1;chr1;chr1;chr1;chr1;chr1;chr1;chr1;chr1;chr1;chr1;chr1;chr1;chr1;chr1;chr1;chr1;chr1;chr1;chr1;chr1;chr1;chr1;chr1;chr1;chr1;chr1;chr1;chr1;chr1…	9798107;9798143;9798143;9798158;9798185;9798208;9827013;9827013;9827013;9827013;9827013;9848272;9848321;9848321;9848397;9865131;9865131;9865131;9865131;9865131;9865131;9865131;9865131;9865131;9865463;9868383;9868383;9868383;9868383;9868383;9868383;9868383;9868383;9871630;9871630;9871630;9871630;9871630;9871630;9871630;9871630;9872258;9872258;9872258;9872258;9872258;9872258;9872258;9872258;9877166…	9798246;9798246;9798246;9798246;9798246;9798246;9827119;9827119;9830338;9827119;9827119;9848385;9848385;9848385;9848548;9865348;9865348;9865348;9865348;9865348;9865348;9865348;9865348;9865348;9865631;9868466;9868466;9868466;9868688;9868466;9868466;9868466;9868466;9871702;9871702;9871702;9871702;9871702;9871702;9871702;9871702;9872554;9872333;9872333;9872333;9872333;9872333;9872333;9872333;9877253…	+;+;+;+;+;+;+;+;+;+;+;+;+;+;+;+;+;+;+;+;+;+;+;+;+;+;+;+;+;+;+;+;+;+;+;+;+;+;+;+;+;+;+;+;+;+;+;+;+;+;+;+;+;+;+;+;+;+;+;+;+;+;+;+;+;+;+;+;+;+;+;+;+;+;+;+;+;+;+;+;+;+;+;+;+;+;+;+;+;+;+;+;+;+;+;+;+;+;+;+;+;+;+;+;+;+;+;+;+;+;+;+;+;+;+;+;+;+;+;+;+;+;+;+;+;+;+;+;+;+;+;+;+;+;+;+;+	14311	1548	1892	1719	1820	942	1071	986	1001	953	988	1002	1098	790	639	809	700	872	1174	1364	1381	706	615	883	698
Gm6195	chr1	9802197	9802553	-	357	0	0	0	0	0	0	0	0	0	0	1	0	0	0	0	0	0	0	0	2	0	0	0	0
Gm22607	chr1	9834498	9834602	-	105	0	0	0	0	0	0	0	0	0	0	0	0	0	0	0	0	0	0	0	0	0	0	0	0
Mcmdc2	chr1;chr1;chr1;chr1;chr1;chr1;chr1;chr1;chr1;chr1;chr1;chr1;chr1;chr1;chr1;chr1;chr1;chr1;chr1;chr1;chr1;chr1;chr1;chr1;chr1;chr1;chr1;chr1;chr1;chr1;chr1;chr1;chr1;chr1;chr1;chr1;chr1;chr1;chr1;chr1;chr1;chr1;chr1;chr1;chr1;chr1;chr1;chr1;chr1;chr1;chr1;chr1;chr1;chr1;chr1;chr1;chr1;chr1;chr1;chr1;chr1;chr1;chr1;chr1;chr1;chr1	9908638;9908638;9908668;9908670;9911314;9911601;9911675;9911675;9911701;9911910;9911910;9911910;9911910;9911910;9912114;9912114;9912114;9912114;9912156;9915474;9915474;9915474;9915474;9915474;9916316;9916316;9916316;9916316;9916316;9916550;9916550;9916550;9916550;9916550;9919020;9919020;9919020;9919020;9919020;9920435;9920435;9920435;9920435;9920435;9920828;9924057;9924057;9924057;9930781;9930781…	9908690;9908690;9908708;9908690;9911812;9911812;9911812;9911812;9911812;9912040;9912040;9912040;9912040;9912040;9912173;9912173;9912173;9912173;9912173;9915669;9915669;9915669;9915669;9915669;9916438;9916438;9916438;9916438;9916438;9916654;9916654;9916654;9916654;9916654;9919145;9919145;9919145;9919145;9919145;9921266;9920672;9920672;9920672;9920672;9922525;9924262;9924262;9924262;9930947;9930947…	+;+;+;+;+;+;+;+;+;+;+;+;+;+;+;+;+;+;+;+;+;+;+;+;+;+;+;+;+;+;+;+;+;+;+;+;+;+;+;+;+;+;+;+;+;+;+;+;+;+;+;+;+;+;+;+;+;+;+;+;+;+;+;+;+;+	5916	98	116	115	128	13	23	15	0	9	10	5	7	11	9	25	5	6	11	12	30	9	1	11	3
Snhg6	chr1;chr1;chr1;chr1;chr1;chr1;chr1;chr1;chr1;chr1;chr1;chr1;chr1;chr1;chr1;chr1	9941959;9942023;9942025;9942025;9942025;9942323;9942323;9942323;9942610;9942610;9942610;9942610;9942610;9944020;9944020;9944020	9942155;9942155;9942391;9942149;9942391;9942391;9942391;9942391;9942717;9942897;9942717;9942717;9943223;9944117;9944103;9944118	-;-;-;-;-;-;-;-;-;-;-;-;-;-;-;-	1146	504	544	593	613	477	666	534	462	605	844	763	806	466	449	662	496	481	693	801	725	610	563	614	629
Snord87	chr1	9942463	9942549	-	87	6	12	7	9	5	5	7	10	3	12	7	0	9	7	16	9	5	4	12	0	4	6	18	10
Tcf24	chr1;chr1;chr1	9960163;9960171;9967099	9963521;9962809;9967932	-;-;-	4193	1617	1950	1886	2088	1123	1632	925	576	823	964	768	684	372	529	494	424	455	930	831	933	215	135	231	197
E330040D14Rik	chr1	9967314	9968687	+	1374	24	19	36	35	14	32	25	6	8	15	8	4	0	0	0	0	1	0	0	1	0	0	0	0
Ppp1r42	chr1;chr1;chr1;chr1;chr1;chr1;chr1;chr1;chr1;chr1;chr1;chr1;chr1;chr1;chr1;chr1;chr1;chr1;chr1;chr1;chr1;chr1;chr1;chr1;chr1;chr1;chr1;chr1;chr1;chr1;chr1;chr1;chr1;chr1;chr1;chr1;chr1;chr1	9968624;9968624;9968624;9968825;9976587;9976587;9978816;9978816;9978816;9978816;9985592;9985592;9985592;9985592;9985592;9995063;9995146;9995146;9995146;9995146;9999401;9999401;9999401;9999401;9999401;9999971;9999971;9999971;9999971;9999971;10003235;10003235;10003235;10003235;10009072;10009072;10009072;10009072	9968931;9968931;9968931;9968931;9976746;9976699;9978947;9978947;9978947;9978947;9985709;9985709;9985709;9985709;9985692;9995262;9995262;9995277;9995262;9995262;9999539;9999539;9999539;9999539;9999539;10000137;10000137;10000137;10000137;10000137;10003453;10003453;10003453;10003453;10009130;10009130;10009130;10009136	-;-;-;-;-;-;-;-;-;-;-;-;-;-;-;-;-;-;-;-;-;-;-;-;-;-;-;-;-;-;-;-;-;-;-;-;-;-	1523	30	64	39	58	35	72	25	26	44	56	32	50	20	20	28	28	14	23	44	80	15	7	40	22
Gm15818	chr1;chr1	9982387;9991764	9982439;9992366	+;+	656	0	0	0	0	0	0	0	0	0	0	0	0	0	0	0	0	0	0	0	0	0	0	0	0
Gm24674	chr1	10009814	10009917	-	104	0	0	0	0	0	0	0	0	0	0	0	0	0	0	0	0	0	0	0	0	0	0	0	0
Cops5	chr1;chr1;chr1;chr1;chr1;chr1;chr1;chr1;chr1;chr1;chr1;chr1;chr1;chr1;chr1;chr1;chr1;chr1;chr1;chr1;chr1;chr1;chr1;chr1;chr1;chr1;chr1;chr1;chr1;chr1;chr1;chr1;chr1;chr1;chr1;chr1;chr1	10024601;10024843;10027103;10027103;10027198;10030599;10030599;10030599;10030687;10030920;10032339;10032339;10032339;10033040;10033258;10033258;10033258;10033258;10033258;10034008;10034008;10034008;10034008;10034008;10034008;10034929;10034929;10034929;10034929;10034929;10034929;10037280;10037662;10037670;10037670;10037919;10037919	10025063;10025063;10027251;10027251;10027251;10030710;10030710;10030710;10030710;10032424;10032424;10032424;10032424;10033323;10033323;10033323;10033323;10033323;10033323;10034136;10034136;10034136;10034136;10034136;10034136;10035163;10035163;10035163;10035163;10035128;10035163;10037945;10037941;10037938;10038127;10038168;10038149	-;-;-;-;-;-;-;-;-;-;-;-;-;-;-;-;-;-;-;-;-;-;-;-;-;-;-;-;-;-;-;-;-;-;-;-;-	3766	3743	4592	3764	4066	3618	3027	3577	3103	3968	4846	4188	4550	3570	3017	4564	3084	3478	3788	3931	3528	3511	3345	3815	3364
Cspp1	chr1;chr1;chr1;chr1;chr1;chr1;chr1;chr1;chr1;chr1;chr1;chr1;chr1;chr1;chr1;chr1;chr1;chr1;chr1;chr1;chr1;chr1;chr1;chr1;chr1;chr1;chr1;chr1;chr1;chr1;chr1;chr1;chr1;chr1;chr1;chr1;chr1;chr1;chr1;chr1;chr1;chr1;chr1;chr1;chr1;chr1;chr1;chr1;chr1;chr1;chr1;chr1;chr1;chr1;chr1;chr1;chr1;chr1;chr1;chr1;chr1;chr1;chr1;chr1;chr1;chr1;chr1;chr1;chr1;chr1;chr1;chr1;chr1;chr1;chr1;chr1;chr1;chr1;chr1;chr1…	10037987;10038006;10038217;10038226;10038249;10038262;10039767;10039773;10039773;10039777;10039785;10039823;10040155;10045076;10045076;10045076;10045076;10045076;10045076;10045076;10045076;10045076;10045076;10045076;10045076;10046493;10047424;10047424;10047424;10047424;10047424;10047424;10047424;10047424;10047424;10047424;10047424;10047424;10047424;10056924;10058720;10058720;10058720;10058720;100…	10039342;10038130;10038344;10038344;10038344;10038344;10039879;10039879;10039887;10039879;10039879;10039879;10040283;10045184;10045184;10045184;10045184;10045184;10045184;10045193;10045184;10045184;10045184;10045184;10045184;10046555;10047526;10047526;10047526;10047526;10047526;10047526;10047526;10047526;10047526;10047526;10047526;10047534;10047526;10056947;10058823;10058823;10058823;10058823;100…	+;+;+;+;+;+;+;+;+;+;+;+;+;+;+;+;+;+;+;+;+;+;+;+;+;+;+;+;+;+;+;+;+;+;+;+;+;+;+;+;+;+;+;+;+;+;+;+;+;+;+;+;+;+;+;+;+;+;+;+;+;+;+;+;+;+;+;+;+;+;+;+;+;+;+;+;+;+;+;+;+;+;+;+;+;+;+;+;+;+;+;+;+;+;+;+;+;+;+;+;+;+;+;+;+;+;+;+;+;+;+;+;+;+;+;+;+;+;+;+;+;+;+;+;+;+;+;+;+;+;+;+;+;+;+;+;+;+;+;+;+;+;+;+;+;+;+;+;+;+;+;+;+;+;+;+;+;+;+;+;+;+;+;+;+;+	17553	1057	1185	1082	1194	939	835	999	1138	1145	1479	1238	1521	803	645	933	765	915	1375	1211	995	832	793	977	775
1700047N06Rik	chr1	10057025	10057944	-	920	0	0	0	0	0	0	0	0	0	0	0	0	0	0	0	0	0	0	0	0	0	0	0	0
Arfgef1	chr1;chr1;chr1;chr1;chr1;chr1;chr1;chr1;chr1;chr1;chr1;chr1;chr1;chr1;chr1;chr1;chr1;chr1;chr1;chr1;chr1;chr1;chr1;chr1;chr1;chr1;chr1;chr1;chr1;chr1;chr1;chr1;chr1;chr1;chr1;chr1;chr1;chr1;chr1;chr1;chr1;chr1;chr1;chr1;chr1;chr1;chr1;chr1;chr1;chr1;chr1;chr1;chr1;chr1;chr1;chr1;chr1;chr1;chr1;chr1;chr1;chr1;chr1;chr1;chr1;chr1;chr1;chr1;chr1;chr1;chr1;chr1;chr1;chr1	10137571;10138690;10140467;10140467;10141559;10141559;10142576;10144718;10147403;10147405;10151801;10151801;10153386;10153386;10153607;10153607;10154281;10154281;10156399;10156914;10157900;10159568;10159877;10159877;10160701;10160757;10160963;10160963;10163697;10172834;10173075;10173194;10174067;10174067;10179826;10179826;10180870;10180870;10183663;10183663;10183976;10183976;10184386;10184386;101…	10138996;10138996;10140584;10140584;10141701;10141697;10142744;10144857;10147535;10147535;10151873;10151873;10153524;10153524;10153742;10153742;10154530;10154410;10159740;10157044;10158060;10159740;10160060;10160028;10160870;10160870;10161306;10161003;10163787;10172984;10173352;10173352;10174195;10174195;10179977;10179977;10181041;10181041;10183747;10183747;10184181;10184181;10184497;10184497;101…	-;-;-;-;-;-;-;-;-;-;-;-;-;-;-;-;-;-;-;-;-;-;-;-;-;-;-;-;-;-;-;-;-;-;-;-;-;-;-;-;-;-;-;-;-;-;-;-;-;-;-;-;-;-;-;-;-;-;-;-;-;-;-;-;-;-;-;-;-;-;-;-;-;-	11318	5124	5926	4934	4940	4997	3954	4050	4670	4184	5919	5233	6268	4473	3841	5361	4419	6576	7685	6308	6005	6143	5087	6565	5416
Gm26348	chr1	10166539	10166778	+	240	0	0	0	0	0	0	0	0	0	0	0	0	0	0	0	0	0	0	0	0	0	0	0	0
Gm37569	chr1	10197081	10198802	-	1722	0	0	0	0	0	0	0	0	0	0	5	0	0	0	0	0	0	0	0	0	1	0	0	0
Cpa6	chr1;chr1;chr1;chr1;chr1;chr1;chr1;chr1;chr1;chr1;chr1;chr1;chr1;chr1;chr1;chr1;chr1;chr1;chr1;chr1;chr1;chr1;chr1;chr1;chr1	10324720;10324727;10329473;10329473;10337267;10337267;10408269;10408269;10409257;10409257;10472475;10477025;10477025;10477727;10481014;10481014;10483949;10483949;10488825;10595366;10595620;10595620;10719612;10719612;10719612	10325311;10325311;10329557;10329557;10337469;10337469;10408359;10408359;10409367;10409367;10477129;10477129;10477129;10477823;10481115;10481115;10484063;10484063;10488949;10595695;10595695;10595695;10719905;10719945;10719945	-;-;-;-;-;-;-;-;-;-;-;-;-;-;-;-;-;-;-;-;-;-;-;-;-	6840	0	0	0	0	0	0	0	0	1	0	0	0	0	0	0	0	0	0	0	0	0	0	0	0
Gm38005	chr1	10449245	10451989	-	2745	0	0	0	0	0	0	0	0	0	0	0	0	0	0	0	0	0	0	0	0	0	0	0	0
Gm15604	chr1	10554098	10555553	-	1456	0	0	0	1	0	0	0	0	0	0	0	0	0	0	0	0	0	0	0	0	0	0	1	0
Gm25253	chr1	10555554	10555660	-	107	0	0	0	0	0	0	0	0	0	0	0	0	0	0	0	0	0	0	0	0	0	0	0	0
Gm15603	chr1	10695123	10695614	+	492	0	0	0	0	0	0	0	0	0	0	0	0	0	0	0	0	0	0	0	0	0	0	0	0
Gm37133	chr1	10782456	10784377	-	1922	0	0	0	0	0	0	0	0	0	0	0	0	0	0	0	0	0	0	0	0	0	0	0	0
Gm5522	chr1	10805281	10806522	+	1242	0	0	0	0	0	0	0	0	0	0	0	0	0	0	0	0	0	0	0	0	0	0	0	0
Gm28659	chr1	10868688	10869446	+	759	2	0	1	6	1	0	0	1	3	0	2	3	0	0	0	1	5	0	0	0	0	0	0	2
Gm22963	chr1	10921670	10921760	+	91	0	0	0	0	0	0	0	0	0	0	0	0	0	0	0	0	0	0	0	0	0	0	0	0
Prex2	chr1;chr1;chr1;chr1;chr1;chr1;chr1;chr1;chr1;chr1;chr1;chr1;chr1;chr1;chr1;chr1;chr1;chr1;chr1;chr1;chr1;chr1;chr1;chr1;chr1;chr1;chr1;chr1;chr1;chr1;chr1;chr1;chr1;chr1;chr1;chr1;chr1;chr1;chr1;chr1;chr1;chr1;chr1;chr1;chr1;chr1;chr1;chr1;chr1;chr1;chr1;chr1;chr1;chr1;chr1;chr1;chr1;chr1;chr1;chr1;chr1;chr1;chr1;chr1;chr1;chr1;chr1;chr1;chr1;chr1;chr1;chr1;chr1;chr1;chr1;chr1;chr1;chr1;chr1;chr1…	10993465;10993518;11061326;11065794;11068011;11080023;11089717;11098463;11098530;11101064;11101064;11107603;11107603;11110282;11110282;11112743;11112743;11123121;11123121;11123814;11123814;11132338;11132338;11136765;11136765;11139956;11139956;11140236;11140236;11140691;11142649;11142649;11149810;11149810;11149810;11153543;11153543;11156241;11156241;11160096;11160096;11162240;11169853;11170584;111…	10993909;10996601;11061397;11065916;11068115;11080124;11089878;11098596;11098596;11101167;11101167;11107752;11107752;11110426;11110426;11112843;11112843;11123224;11123224;11123863;11123863;11132413;11132413;11136837;11136837;11140098;11140098;11140328;11140328;11142797;11142797;11142797;11150071;11149895;11149895;11153679;11153679;11156358;11156358;11160596;11160280;11162401;11170075;11170791;111…	+;+;+;+;+;+;+;+;+;+;+;+;+;+;+;+;+;+;+;+;+;+;+;+;+;+;+;+;+;+;+;+;+;+;+;+;+;+;+;+;+;+;+;+;+;+;+;+;+;+;+;+;+;+;+;+;+;+;+;+;+;+;+;+;+;+;+;+;+;+;+;+;+;+;+;+;+;+;+;+;+	16609	385	531	489	539	337	281	310	319	370	401	360	530	174	218	201	151	261	167	163	223	233	153	143	175
Gm24173	chr1	11134111	11134238	-	128	0	0	0	0	0	0	0	0	0	0	0	0	0	0	0	0	0	0	0	0	0	0	0	0
Gm28686	chr1	11223566	11224174	-	609	0	0	0	0	0	0	0	0	0	0	0	0	0	0	0	0	0	0	0	0	0	0	0	0
Gm37410	chr1	11363926	11366964	-	3039	0	0	0	0	0	0	0	0	0	0	0	0	0	0	0	0	0	0	0	0	0	0	0	0
A830018L16Rik	chr1;chr1;chr1;chr1;chr1;chr1;chr1;chr1;chr1;chr1;chr1;chr1;chr1;chr1;chr1;chr1;chr1;chr1;chr1;chr1;chr1;chr1;chr1;chr1;chr1;chr1;chr1;chr1;chr1;chr1;chr1;chr1;chr1;chr1;chr1;chr1;chr1;chr1;chr1;chr1;chr1;chr1;chr1;chr1;chr1;chr1;chr1;chr1;chr1;chr1;chr1;chr1;chr1;chr1;chr1;chr1;chr1;chr1;chr1;chr1;chr1;chr1;chr1;chr1;chr1;chr1;chr1;chr1;chr1;chr1;chr1;chr1;chr1;chr1;chr1;chr1;chr1;chr1;chr1;chr1…	11414105;11414105;11414112;11414112;11414112;11414269;11414509;11414509;11511918;11511918;11511918;11511918;11511918;11511918;11511918;11518578;11518578;11518578;11518578;11518578;11518578;11518578;11518578;11518671;11537015;11545154;11545154;11545154;11545154;11545154;11545154;11545154;11562963;11562963;11562963;11562963;11562963;11562963;11562963;11579306;11588374;11588374;11588374;11588374;115…	11414637;11414637;11414637;11414637;11414637;11414637;11414637;11414637;11512065;11512065;11512065;11512065;11512065;11512065;11512065;11518709;11518709;11518709;11518709;11518709;11518709;11518709;11518709;11518709;11537707;11545282;11545282;11545282;11545282;11545282;11545282;11545282;11562991;11562991;11562991;11562991;11562991;11562991;11562991;11579339;11588546;11588546;11588546;11588546;115…	+;+;+;+;+;+;+;+;+;+;+;+;+;+;+;+;+;+;+;+;+;+;+;+;+;+;+;+;+;+;+;+;+;+;+;+;+;+;+;+;+;+;+;+;+;+;+;+;+;+;+;+;+;+;+;+;+;+;+;+;+;+;+;+;+;+;+;+;+;+;+;+;+;+;+;+;+;+;+;+;+;+	9183	0	2	0	0	0	0	0	2	0	0	0	1	0	0	0	0	1	0	0	4	0	0	0	0
Gm38178	chr1	11416918	11419388	+	2471	0	0	0	0	0	0	0	0	0	0	0	0	0	0	0	0	0	0	0	0	0	0	0	0
Gm29273	chr1	11608139	11608400	-	262	0	0	0	0	0	0	0	0	0	0	0	0	0	0	0	0	0	0	0	0	0	0	0	0
Gm38069	chr1	11704207	11706350	+	2144	0	0	0	0	0	0	0	0	0	0	0	0	0	0	0	0	0	0	0	0	0	0	0	0
Gm7560	chr1	12120960	12121832	+	873	0	0	0	2	0	0	0	0	1	0	1	0	0	4	2	4	0	1	1	0	1	0	0	1
Gm22633	chr1	12374936	12375042	+	107	0	0	0	0	0	0	0	0	0	0	0	0	0	0	0	0	0	0	0	0	0	0	0	0
Mir6341	chr1	12425986	12426106	+	121	0	0	0	0	0	0	0	0	0	0	0	0	0	0	0	0	0	0	0	0	0	0	0	0
Gm2383	chr1	12565577	12566383	+	807	0	0	1	0	0	0	0	0	1	0	0	0	0	1	1	0	0	0	0	0	0	0	0	0
Gm6216	chr1	12655867	12656553	+	687	0	0	0	0	0	0	0	0	0	0	0	0	0	0	0	0	0	0	0	0	0	0	0	0
Gm17644	chr1;chr1;chr1	12667563;12671316;12671461	12669092;12671355;12673090	+;+;+	3200	0	0	0	0	0	0	0	0	0	0	0	0	0	0	0	0	3	0	0	0	0	0	0	0
Gm29663	chr1	12670324	12671176	-	853	0	0	0	0	0	0	0	0	0	0	0	0	0	0	0	0	0	0	0	0	0	0	0	0
Sulf1	chr1;chr1;chr1;chr1;chr1;chr1;chr1;chr1;chr1;chr1;chr1;chr1;chr1;chr1;chr1;chr1;chr1;chr1;chr1;chr1;chr1;chr1;chr1;chr1;chr1;chr1;chr1;chr1;chr1;chr1;chr1;chr1;chr1;chr1;chr1;chr1;chr1;chr1;chr1;chr1;chr1;chr1;chr1;chr1;chr1;chr1;chr1;chr1;chr1;chr1;chr1;chr1;chr1;chr1;chr1;chr1;chr1;chr1;chr1;chr1;chr1;chr1;chr1;chr1;chr1;chr1;chr1;chr1;chr1;chr1;chr1;chr1;chr1;chr1;chr1;chr1;chr1;chr1;chr1;chr1…	12692277;12692323;12692532;12718459;12718529;12719464;12728119;12728594;12728594;12728594;12728594;12728594;12785443;12786079;12786079;12786079;12786079;12786079;12786079;12786079;12786079;12786468;12786468;12786468;12786468;12786468;12786468;12786468;12786468;12796766;12796766;12796766;12796766;12796766;12805180;12805180;12805180;12805180;12805180;12807854;12807854;12807854;12807854;12807854;128…	12692684;12692684;12692684;12718783;12718783;12719579;12728688;12728688;12728688;12728688;12728688;12728688;12785599;12786151;12786151;12786151;12786151;12786151;12786151;12786151;12786151;12786639;12788818;12786549;12786698;12786698;12786698;12786698;12786698;12797005;12797005;12797005;12797005;12797005;12805331;12805331;12805331;12805331;12805331;12808023;12808023;12808023;12808023;12808023;128…	+;+;+;+;+;+;+;+;+;+;+;+;+;+;+;+;+;+;+;+;+;+;+;+;+;+;+;+;+;+;+;+;+;+;+;+;+;+;+;+;+;+;+;+;+;+;+;+;+;+;+;+;+;+;+;+;+;+;+;+;+;+;+;+;+;+;+;+;+;+;+;+;+;+;+;+;+;+;+;+;+;+;+;+;+;+;+;+;+;+;+;+;+;+;+;+;+;+;+;+;+;+;+;+;+;+;+;+;+;+;+;+;+;+;+;+;+	11294	38	39	63	88	43	41	55	54	50	41	34	66	25	44	62	71	56	59	93	78	72	43	54	57
Slco5a1	chr1;chr1;chr1;chr1;chr1;chr1;chr1;chr1;chr1;chr1;chr1;chr1;chr1;chr1;chr1;chr1;chr1;chr1;chr1;chr1;chr1;chr1;chr1;chr1;chr1;chr1;chr1;chr1;chr1;chr1;chr1;chr1;chr1;chr1;chr1;chr1;chr1;chr1;chr1;chr1;chr1;chr1;chr1;chr1;chr1;chr1;chr1;chr1;chr1	12866549;12866552;12871348;12876310;12876310;12878595;12879138;12879138;12879138;12879683;12879683;12881293;12881293;12881293;12881330;12894427;12894427;12894427;12894427;12894427;12894427;12921038;12921038;12921038;12921038;12921038;12921038;12924871;12938989;12938989;12938989;12938989;12938989;12943980;12943980;12943980;12943980;12943980;12943980;12975819;12989580;12989580;12989580;12989580;129…	12872328;12872328;12872328;12876374;12876374;12881452;12879379;12879379;12879379;12881452;12881452;12881452;12881452;12881452;12881452;12894625;12894625;12894625;12894625;12894625;12894625;12921202;12921202;12921202;12921202;12921202;12921202;12925043;12939200;12939200;12939200;12939200;12939200;12944112;12944112;12944112;12944112;12944112;12944112;12977649;12990963;12990914;12990914;12991135;129…	-;-;-;-;-;-;-;-;-;-;-;-;-;-;-;-;-;-;-;-;-;-;-;-;-;-;-;-;-;-;-;-;-;-;-;-;-;-;-;-;-;-;-;-;-;-;-;-;-	13137	0	0	1	0	0	0	1	0	0	2	0	0	3	0	1	2	1	2	9	2	7	3	0	1
Gm37162	chr1	13059401	13059951	-	551	0	0	0	0	0	0	0	0	0	0	0	0	0	0	0	0	0	0	0	0	0	0	0	0
Gm5250	chr1	13062025	13062345	+	321	0	0	0	0	0	0	0	0	0	0	0	0	0	0	0	0	0	0	0	0	0	0	0	0
Gm29283	chr1;chr1;chr1;chr1	13068838;13074694;13076354;13078606	13068862;13074779;13076473;13078662	+;+;+;+	288	0	0	0	0	0	0	0	0	0	0	0	0	0	0	0	0	0	0	0	0	0	0	0	0
Prdm14	chr1;chr1;chr1;chr1;chr1;chr1;chr1;chr1	13113457;13115780;13118763;13122361;13124363;13124619;13125166;13127110	13114487;13115881;13118965;13122631;13124520;13124672;13125856;13127163	-;-;-;-;-;-;-;-	2564	0	0	0	1	5	4	6	6	7	2	7	0	0	0	0	2	5	9	26	2	13	4	7	6
Ncoa2	chr1;chr1;chr1;chr1;chr1;chr1;chr1;chr1;chr1;chr1;chr1;chr1;chr1;chr1;chr1;chr1;chr1;chr1;chr1;chr1;chr1;chr1;chr1;chr1;chr1;chr1;chr1;chr1;chr1;chr1;chr1;chr1;chr1;chr1;chr1;chr1;chr1;chr1;chr1;chr1;chr1;chr1;chr1;chr1;chr1;chr1;chr1;chr1;chr1;chr1;chr1;chr1;chr1;chr1;chr1;chr1;chr1;chr1;chr1;chr1;chr1;chr1;chr1;chr1;chr1;chr1;chr1;chr1;chr1;chr1;chr1;chr1;chr1;chr1;chr1;chr1;chr1;chr1;chr1;chr1…	13139105;13139159;13142475;13145301;13146599;13146875;13146875;13146875;13148317;13148317;13148317;13148317;13148429;13148931;13148931;13148931;13148931;13150690;13150690;13150690;13150690;13152379;13152379;13152379;13152797;13152797;13152797;13156370;13156370;13156370;13160161;13160161;13160161;13162073;13162073;13162073;13164501;13164896;13165925;13166896;13166896;13166896;13166896;13174079;131…	13142772;13142772;13142772;13146630;13146964;13146964;13146964;13146964;13148507;13148515;13148515;13148515;13148515;13149108;13149108;13149108;13149108;13151018;13150918;13150918;13150918;13152456;13152456;13152456;13153075;13153075;13153075;13156535;13156535;13156535;13160290;13160290;13160290;13162288;13162288;13162288;13165102;13165102;13167106;13167106;13167106;13167106;13167106;13175348;131…	-;-;-;-;-;-;-;-;-;-;-;-;-;-;-;-;-;-;-;-;-;-;-;-;-;-;-;-;-;-;-;-;-;-;-;-;-;-;-;-;-;-;-;-;-;-;-;-;-;-;-;-;-;-;-;-;-;-;-;-;-;-;-;-;-;-;-;-;-;-;-;-;-;-;-;-;-;-;-;-;-;-;-;-;-;-;-;-;-;-;-;-;-;-;-;-;-;-;-;-;-;-;-;-;-;-;-;-;-;-;-;-;-;-;-;-	15642	3263	3467	3203	2816	2833	2521	2643	2675	2741	4064	3134	3434	2309	2158	2931	2455	3158	4132	3733	3489	3511	2544	3123	3163
Gm38376	chr1	13177462	13179714	-	2253	0	0	1	0	0	0	0	1	0	2	0	0	0	0	0	0	0	0	0	3	0	0	0	3
Gm37409	chr1	13234809	13236434	-	1626	0	0	0	1	1	3	0	0	0	1	0	0	7	0	1	0	1	0	1	2	0	0	0	0
Gm27881	chr1	13262198	13262279	+	82	0	0	0	0	0	0	0	0	0	0	0	0	0	0	0	0	0	0	0	0	0	0	0	0
Gm38223	chr1	13289812	13290506	-	695	0	0	0	0	0	0	0	1	0	0	0	0	0	0	0	0	0	0	0	0	0	0	0	1
Gm37702	chr1	13297036	13298907	-	1872	1	0	1	0	0	0	0	0	0	0	0	0	3	0	1	5	5	0	1	0	0	0	0	0
Gm23169	chr1	13334498	13334609	-	112	0	0	0	0	0	0	0	0	0	0	0	1	0	0	0	0	0	0	0	0	0	0	0	2
Gm38120	chr1	13343563	13348204	-	4642	2	9	4	14	4	2	10	5	10	4	0	3	7	6	2	4	0	3	6	15	6	5	7	5
Gm38380	chr1	13354483	13356730	-	2248	3	1	1	10	1	8	3	1	5	2	1	2	3	2	1	5	1	1	7	6	0	0	2	2
Gm29570	chr1;chr1	13376070;13387969	13376305;13388413	+;+	681	0	2	2	3	0	0	0	0	0	0	0	0	2	0	0	0	0	0	0	2	0	0	0	6
Gm7593	chr1	13407012	13407655	-	644	2	2	3	0	0	0	0	1	0	0	1	0	0	0	1	0	0	0	1	0	0	0	0	0
Tram1	chr1;chr1;chr1;chr1;chr1;chr1;chr1;chr1;chr1;chr1;chr1;chr1;chr1;chr1;chr1;chr1;chr1;chr1;chr1	13564698;13569471;13569939;13571803;13572004;13576144;13576368;13578100;13578100;13578118;13579450;13579450;13579450;13579690;13579690;13581023;13581023;13589600;13589600	13566396;13569631;13570082;13571907;13572074;13576452;13576452;13578158;13578158;13578158;13579566;13579566;13579566;13579798;13579811;13581086;13581086;13589875;13589910	-;-;-;-;-;-;-;-;-;-;-;-;-;-;-;-;-;-;-	3162	4455	5448	5071	6868	5190	4242	4707	4135	5271	8065	5540	6301	8284	6988	9266	7813	10510	12316	10264	10330	7955	8497	9188	8509
Lactb2	chr1;chr1;chr1;chr1;chr1;chr1;chr1;chr1;chr1	13623330;13627356;13629995;13630065;13638231;13638231;13647385;13650721;13660329	13626904;13627437;13630213;13630213;13638411;13638409;13647511;13650884;13660546	-;-;-;-;-;-;-;-;-	4566	12656	15081	12692	14489	17948	15747	16425	13984	19035	24445	20237	23258	4856	5217	5941	3174	7078	8225	7306	5019	7286	5436	7191	6173
Gm38319	chr1	13641483	13642748	-	1266	20	32	33	23	58	36	34	20	24	43	53	62	17	16	11	4	32	21	17	14	4	9	0	6
Xkr9	chr1;chr1;chr1;chr1	13668771;13672126;13684056;13700755	13668867;13672764;13684276;13701723	+;+;+;+	1926	1074	1201	928	932	1207	1129	1128	682	931	1155	1143	1128	434	736	546	250	474	909	782	302	1083	930	962	763
Gm26273	chr1	13774334	13774464	-	131	0	0	0	0	0	0	0	0	0	0	0	0	0	0	0	0	0	0	0	0	0	0	0	0
Gm5523	chr1	13785883	13786879	-	997	0	2	1	2	2	4	2	1	0	2	0	4	1	0	1	3	3	1	1	1	7	2	1	2
Gm36947	chr1	13846871	13849119	-	2249	0	0	0	0	0	0	0	0	0	0	0	0	0	0	0	0	0	0	0	0	0	0	0	0
Gm25491	chr1	13932378	13932685	+	308	0	0	0	0	0	0	0	0	0	0	0	0	0	0	0	0	0	0	0	0	0	0	0	0
Gm37400	chr1	14109215	14112819	-	3605	0	0	0	0	0	0	0	0	0	0	0	0	0	0	0	0	0	0	0	0	0	0	0	0
Eya1	chr1;chr1;chr1;chr1;chr1;chr1;chr1;chr1;chr1;chr1;chr1;chr1;chr1;chr1;chr1;chr1;chr1;chr1;chr1;chr1;chr1;chr1;chr1;chr1;chr1;chr1;chr1;chr1;chr1;chr1;chr1;chr1;chr1;chr1;chr1;chr1;chr1;chr1;chr1;chr1;chr1;chr1;chr1;chr1;chr1;chr1;chr1;chr1;chr1;chr1;chr1;chr1;chr1;chr1;chr1;chr1;chr1;chr1;chr1;chr1;chr1;chr1;chr1;chr1;chr1;chr1;chr1;chr1;chr1;chr1;chr1;chr1;chr1;chr1;chr1;chr1;chr1;chr1;chr1;chr1…	14168954;14168958;14169666;14170643;14179480;14179480;14179480;14179480;14183157;14183157;14183157;14183157;14183381;14183381;14183381;14183381;14184349;14184349;14184349;14184349;14184626;14184626;14184626;14184626;14207926;14208895;14208895;14208895;14208895;14208895;14229493;14229493;14229493;14229493;14229493;14231413;14231413;14231413;14231413;14231413;14252428;14252428;14252428;14252428;142…	14170996;14170996;14170996;14170996;14179580;14179580;14179580;14179580;14183278;14183278;14183278;14183278;14183495;14183495;14183495;14183495;14184509;14184509;14184509;14184509;14184684;14184684;14184684;14184684;14208101;14208984;14208984;14208984;14208984;14208984;14229576;14229576;14229576;14229576;14229576;14231492;14231552;14231552;14231552;14231552;14252614;14252614;14252614;14252614;142…	-;-;-;-;-;-;-;-;-;-;-;-;-;-;-;-;-;-;-;-;-;-;-;-;-;-;-;-;-;-;-;-;-;-;-;-;-;-;-;-;-;-;-;-;-;-;-;-;-;-;-;-;-;-;-;-;-;-;-;-;-;-;-;-;-;-;-;-;-;-;-;-;-;-;-;-;-;-;-;-;-;-;-;-;-;-;-;-;-;-;-;-;-;-;-;-;-	7808	0	0	0	3	2	0	1	0	0	0	0	0	3	0	4	0	0	1	1	0	1	0	0	0
Gm22616	chr1	14182578	14182677	+	100	0	0	0	0	0	0	0	0	0	0	0	0	0	0	0	0	0	0	0	0	0	0	0	0
Gm37444	chr1	14255552	14255990	-	439	0	0	0	0	0	0	0	0	0	0	0	0	0	0	0	0	0	0	0	0	0	0	0	0
Gm9947	chr1;chr1;chr1;chr1;chr1;chr1	14752937;14755454;14756197;14773817;14775530;14776523	14752973;14758373;14756237;14773937;14775608;14776931	+;+;+;+;+;+	3566	6	6	4	6	5	5	11	3	2	10	2	12	0	3	0	0	1	0	0	0	0	0	3	1
Msc	chr1;chr1;chr1;chr1;chr1;chr1;chr1	14753346;14753746;14753935;14754506;14754767;14755230;14755230	14754325;14754325;14754665;14754542;14755992;14755353;14755990	-;-;-;-;-;-;-	2546	24	35	13	28	13	35	50	20	21	23	17	15	16	6	16	2	3	4	14	9	5	4	9	3
Gm37412	chr1	14788645	14792965	+	4321	2	6	4	1	2	0	3	3	1	2	0	4	2	0	0	0	0	1	0	0	1	0	0	2
Smt3h2-ps4	chr1	14839869	14840156	-	288	0	0	0	0	0	0	0	0	0	0	1	0	0	0	0	0	0	0	0	0	0	0	0	0
Rpl5-ps1	chr1	14865072	14865965	+	894	8	7	2	14	2	1	5	6	11	20	9	13	8	13	6	2	10	2	7	17	8	3	14	4
Trpa1	chr1;chr1;chr1;chr1;chr1;chr1;chr1;chr1;chr1;chr1;chr1;chr1;chr1;chr1;chr1;chr1;chr1;chr1;chr1;chr1;chr1;chr1;chr1;chr1;chr1;chr1;chr1;chr1;chr1;chr1;chr1;chr1;chr1;chr1;chr1;chr1;chr1;chr1;chr1;chr1;chr1;chr1;chr1;chr1;chr1;chr1;chr1;chr1;chr1;chr1;chr1;chr1;chr1	14872648;14873506;14874364;14874364;14875849;14875849;14880199;14880199;14881597;14881597;14882112;14882112;14884110;14884110;14885750;14886887;14886887;14887595;14887595;14889394;14889394;14890395;14890395;14891305;14891305;14893183;14893183;14896492;14896492;14898009;14898009;14898256;14898256;14899347;14899347;14900065;14900065;14901862;14901862;14903146;14903146;14904147;14904147;14904453;149…	14873728;14873728;14874461;14874461;14875959;14875959;14880267;14880267;14881779;14881779;14882241;14882241;14884279;14884279;14885839;14887052;14887052;14887665;14887665;14889492;14889492;14890454;14890454;14891398;14891398;14893349;14893349;14896606;14896606;14898173;14898173;14898425;14898425;14899447;14899447;14900164;14900164;14901910;14901910;14903282;14903282;14904292;14904292;14904561;149…	-;-;-;-;-;-;-;-;-;-;-;-;-;-;-;-;-;-;-;-;-;-;-;-;-;-;-;-;-;-;-;-;-;-;-;-;-;-;-;-;-;-;-;-;-;-;-;-;-;-;-;-;-	4263	0	0	0	0	0	0	0	0	1	0	0	0	0	0	0	0	0	0	0	0	0	0	0	0
Gm26345	chr1	15019040	15019159	-	120	0	0	0	0	0	0	0	0	0	0	0	0	0	0	0	0	0	0	0	0	0	0	0	0
Gm10566	chr1	15268802	15269797	-	996	1	0	0	1	0	0	1	0	1	0	1	0	0	0	0	0	0	0	3	0	2	0	1	0
Kcnb2	chr1;chr1;chr1;chr1;chr1	15287254;15312363;15312452;15709485;15709485	15287484;15313030;15313030;15712548;15723750	+;+;+;+;+	15165	0	0	1	0	0	0	0	0	0	0	0	0	0	0	0	0	0	0	0	0	0	0	0	0
Gm38116	chr1	15364302	15365834	+	1533	0	0	0	0	0	0	0	0	0	0	0	0	0	0	0	0	0	0	0	0	0	0	0	0
Gm37138	chr1	15556249	15558337	+	2089	0	0	0	0	0	0	0	0	0	0	0	0	0	0	0	0	0	0	0	0	0	0	0	0
Gm25227	chr1	15685935	15686046	-	112	0	0	0	0	0	0	0	0	0	0	0	0	0	0	0	0	0	0	0	0	0	0	0	0
Gm25168	chr1	15757832	15757963	+	132	0	0	0	0	0	0	0	0	0	0	0	0	0	0	0	0	0	0	0	0	0	0	0	0
Gm6060	chr1;chr1	15760122;15760560	15760263;15760668	-;-	251	0	0	0	0	0	0	0	0	0	0	0	0	0	0	0	0	0	0	0	0	0	0	0	0
Gm28669	chr1	15760761	15760860	+	100	0	0	0	0	0	0	0	0	0	0	0	0	0	0	0	0	0	0	0	0	0	0	0	0
Terf1	chr1;chr1;chr1;chr1;chr1;chr1;chr1;chr1;chr1;chr1;chr1;chr1;chr1;chr1;chr1;chr1;chr1;chr1;chr1;chr1;chr1;chr1;chr1;chr1;chr1;chr1;chr1;chr1;chr1;chr1;chr1	15805646;15805657;15805664;15807641;15807641;15807641;15807641;15813041;15813041;15813041;15813041;15815886;15815886;15815886;15818934;15818934;15818934;15818934;15819651;15819651;15819651;15819651;15821917;15831507;15831507;15833401;15833401;15838182;15838182;15842921;15842921	15805957;15805957;15805957;15807736;15807736;15807736;15807736;15813162;15813162;15813162;15813162;15815972;15815972;15815972;15819083;15819083;15819083;15819083;15822103;15819763;15819763;15819763;15822015;15831566;15831566;15833489;15833489;15838288;15838288;15843470;15844052	+;+;+;+;+;+;+;+;+;+;+;+;+;+;+;+;+;+;+;+;+;+;+;+;+;+;+;+;+;+;+	4608	558	661	543	569	581	479	550	541	628	706	737	688	389	337	448	398	515	612	527	621	455	366	605	386
Gm37509	chr1	15853331	15856499	+	3169	8	1	7	6	7	2	9	7	4	8	8	7	2	4	8	3	0	3	10	5	4	2	3	9
Sbspon	chr1;chr1;chr1;chr1;chr1	15853862;15858889;15860261;15883646;15892439	15855862;15859065;15860351;15883840;15892722	-;-;-;-;-	2748	2	0	2	6	0	4	6	3	1	5	4	5	0	4	2	3	0	2	0	0	0	0	0	3
Gm23259	chr1	15879530	15879832	+	303	0	0	0	0	0	0	0	0	0	0	0	0	0	0	0	0	0	0	0	0	0	0	0	0
Gm7634	chr1	16053335	16053887	+	553	0	0	0	0	0	0	0	0	0	0	0	0	0	0	0	0	0	0	0	0	0	0	0	0
4930444P10Rik	chr1;chr1;chr1;chr1;chr1;chr1;chr1;chr1;chr1;chr1;chr1;chr1;chr1;chr1;chr1	16065979;16065979;16065979;16068800;16068800;16068800;16078568;16078568;16078568;16080830;16080830;16080830;16081668;16092974;16092974	16066274;16066274;16066274;16068855;16068855;16068855;16078700;16078700;16078700;16080993;16080993;16081212;16082510;16093325;16093325	-;-;-;-;-;-;-;-;-;-;-;-;-;-;-	2063	0	0	0	0	0	0	0	0	0	0	0	0	0	0	1	0	0	0	0	0	0	0	0	0
Rpl7	chr1;chr1;chr1;chr1;chr1;chr1;chr1;chr1;chr1;chr1;chr1;chr1;chr1;chr1;chr1;chr1;chr1;chr1;chr1;chr1;chr1;chr1;chr1;chr1;chr1;chr1	16101295;16101295;16101306;16101528;16101727;16101727;16101780;16102490;16102490;16102490;16102491;16102692;16102692;16102692;16102692;16102692;16103168;16103168;16103168;16103510;16103510;16103510;16104137;16104365;16104365;16104365	16101359;16101359;16101936;16102599;16101936;16102082;16101936;16102599;16102599;16102599;16102599;16102829;16102829;16102848;16103334;16102829;16103684;16103334;16103334;16103684;16103684;16103684;16104227;16104384;16104402;16104662	-;-;-;-;-;-;-;-;-;-;-;-;-;-;-;-;-;-;-;-;-;-;-;-;-;-	2687	12998	15718	14458	16445	14066	12406	13313	13855	16022	20903	17329	18187	11855	11639	14459	10855	13634	15601	17015	18702	14357	13196	14751	12615
Rdh10	chr1;chr1;chr1;chr1;chr1;chr1;chr1;chr1	16105774;16107795;16128165;16129196;16130502;16131075;16131294;16131294	16106306;16108030;16128263;16129341;16131206;16131206;16132547;16133734	+;+;+;+;+;+;+;+	4160	1493	1869	1733	1654	2037	1544	1910	2005	1844	2219	2009	2211	928	914	1055	814	1179	1916	1649	1650	1261	932	1148	1344
Gm38249	chr1	16208197	16210517	-	2321	0	0	3	0	0	0	0	0	0	0	0	0	0	0	0	0	0	0	0	0	0	0	0	0
Gm28095	chr1;chr1;chr1	16228506;16241904;16242776	16228662;16241974;16244062	+;+;+	1515	0	0	0	0	0	0	0	0	0	0	0	0	0	0	0	0	0	0	0	0	0	0	0	0
Stau2	chr1;chr1;chr1;chr1;chr1;chr1;chr1;chr1;chr1;chr1;chr1;chr1;chr1;chr1;chr1;chr1;chr1;chr1;chr1;chr1;chr1;chr1;chr1;chr1;chr1;chr1;chr1;chr1;chr1;chr1;chr1;chr1;chr1;chr1;chr1;chr1;chr1;chr1;chr1;chr1;chr1;chr1;chr1;chr1;chr1;chr1;chr1;chr1;chr1;chr1;chr1;chr1;chr1;chr1;chr1;chr1;chr1;chr1;chr1;chr1;chr1;chr1;chr1;chr1;chr1;chr1;chr1;chr1;chr1;chr1;chr1;chr1;chr1;chr1;chr1;chr1;chr1;chr1;chr1;chr1…	16228674;16228801;16228804;16228810;16228816;16231003;16231003;16231003;16231003;16231003;16343407;16343486;16343571;16344198;16344291;16344299;16345594;16345704;16345704;16345704;16345704;16345704;16366079;16366079;16366079;16366079;16366079;16366079;16366079;16366079;16366079;16366079;16366079;16366079;16369755;16369755;16369755;16369755;16369755;16369755;16369755;16369755;16369755;16369755;163…	16229866;16229866;16229866;16229866;16229866;16231091;16231091;16231091;16231091;16231091;16346011;16346011;16346011;16346011;16346011;16346011;16346011;16346011;16346011;16346011;16346011;16346011;16366139;16366139;16366139;16366139;16366139;16366139;16366139;16366139;16366139;16366139;16366139;16366139;16369886;16369886;16369886;16369886;16369886;16369886;16369886;16369886;16369886;16369886;163…	-;-;-;-;-;-;-;-;-;-;-;-;-;-;-;-;-;-;-;-;-;-;-;-;-;-;-;-;-;-;-;-;-;-;-;-;-;-;-;-;-;-;-;-;-;-;-;-;-;-;-;-;-;-;-;-;-;-;-;-;-;-;-;-;-;-;-;-;-;-;-;-;-;-;-;-;-;-;-;-;-;-;-;-;-;-;-;-;-;-;-;-;-;-;-;-;-;-;-;-;-;-;-;-;-;-;-;-;-;-;-;-;-;-;-;-;-;-;-;-;-;-;-;-;-;-;-;-;-;-;-;-;-;-;-;-;-;-;-;-;-;-;-;-;-;-;-;-;-;-;-;-;-;-;-;-;-;-;-;-;-;-;-;-;-;-;-	6747	661	743	649	642	296	313	362	343	405	400	430	395	155	133	246	168	117	152	131	134	65	50	94	117
Gm7568	chr1;chr1;chr1;chr1;chr1;chr1;chr1;chr1;chr1;chr1	16253592;16253592;16253629;16253831;16253831;16253831;16258712;16258712;16263165;16267371	16253641;16253641;16253641;16253901;16254045;16253901;16258857;16258861;16263201;16267921	+;+;+;+;+;+;+;+;+;+	1003	0	0	0	0	0	0	0	0	0	0	0	0	0	0	0	0	0	0	0	0	0	0	0	0
Ube2w	chr1;chr1;chr1;chr1;chr1;chr1;chr1;chr1;chr1;chr1;chr1;chr1;chr1;chr1;chr1;chr1;chr1;chr1;chr1;chr1;chr1;chr1;chr1;chr1;chr1;chr1;chr1;chr1;chr1	16540790;16543949;16564338;16569085;16569782;16581927;16581927;16581927;16581936;16584158;16585276;16585276;16585276;16585276;16586086;16597951;16597951;16597951;16597951;16601979;16602262;16602262;16602262;16602262;16619237;16619237;16619237;16619237;16619237	16541789;16544032;16564468;16569165;16571282;16582002;16582002;16582002;16582002;16585431;16585431;16585431;16585352;16585398;16586137;16598053;16598053;16598053;16598053;16602353;16602353;16602353;16602353;16602353;16619284;16619284;16619259;16619489;16619312	-;-;-;-;-;-;-;-;-;-;-;-;-;-;-;-;-;-;-;-;-;-;-;-;-;-;-;-;-	4930	1050	1118	1039	920	1121	990	1074	1043	925	1189	1186	1176	952	857	1160	861	1352	1477	1392	1546	1291	1053	1332	1000
Gm38342	chr1	16618560	16621539	+	2980	0	0	5	0	1	0	0	0	0	1	0	1	1	0	2	0	3	0	1	0	0	0	0	0
Eloc	chr1;chr1;chr1;chr1;chr1;chr1;chr1;chr1;chr1;chr1;chr1;chr1;chr1;chr1;chr1;chr1;chr1;chr1;chr1;chr1;chr1;chr1;chr1;chr1;chr1;chr1;chr1;chr1;chr1;chr1;chr1;chr1;chr1;chr1;chr1;chr1;chr1;chr1;chr1;chr1	16641725;16642767;16643142;16643169;16643191;16643342;16643472;16645686;16645686;16645686;16645686;16645686;16645686;16645686;16646836;16646955;16646988;16647681;16647736;16647955;16647955;16647955;16647955;16647955;16647955;16647955;16647955;16647955;16656296;16656296;16656296;16656822;16656822;16656822;16656822;16656822;16656912;16656992;16656992;16656992	16643478;16643478;16643478;16643478;16643478;16643478;16643478;16645829;16645829;16645829;16645829;16645829;16645829;16645829;16647053;16647053;16647053;16648007;16648007;16648007;16648007;16648007;16648007;16648039;16648007;16648007;16648007;16648007;16656459;16656625;16656459;16656878;16656915;16656900;16656914;16656884;16657018;16657042;16657038;16657042	-;-;-;-;-;-;-;-;-;-;-;-;-;-;-;-;-;-;-;-;-;-;-;-;-;-;-;-;-;-;-;-;-;-;-;-;-;-;-;-	3026	1655	2159	1896	1955	1828	1501	1758	1847	2011	2466	2196	2332	2202	1895	2725	1889	2470	2905	2962	3019	2661	2512	2902	2132
D030040B21Rik	chr1;chr1;chr1;chr1	16657552;16660021;16660555;16662021	16659778;16660228;16660649;16662278	+;+;+;+	2788	5	2	3	0	1	0	1	0	0	0	0	0	0	0	0	0	1	0	0	0	0	5	0	2
Gm7654	chr1	16662980	16663662	-	683	1	1	0	3	3	0	0	2	3	2	2	2	0	0	2	1	2	0	3	4	0	0	0	0
Tmem70	chr1;chr1;chr1;chr1;chr1;chr1;chr1;chr1;chr1;chr1;chr1	16665207;16665210;16665210;16665236;16665708;16667665;16667668;16667668;16676968;16676968;16676968	16665505;16665505;16665372;16665505;16665811;16667773;16667773;16667773;16678275;16678195;16677215	+;+;+;+;+;+;+;+;+;+;+	1820	2527	2888	2417	2603	2429	1953	2499	2342	2448	3174	2600	2961	1901	1602	2395	1631	2432	2363	2876	2487	2070	2127	2241	1846
Ly96	chr1;chr1;chr1;chr1;chr1;chr1;chr1;chr1;chr1;chr1;chr1;chr1;chr1	16688051;16688337;16688433;16688508;16691684;16691684;16691684;16700795;16700849;16706173;16706173;16709439;16709439	16688169;16688619;16688619;16688619;16691773;16691947;16691773;16700923;16700923;16706225;16706225;16709611;16709537	+;+;+;+;+;+;+;+;+;+;+;+;+	1021	136	143	149	140	144	144	168	133	148	148	163	167	178	126	214	198	299	316	406	369	274	249	278	270
Gm29649	chr1	16758205	16758623	-	419	0	0	0	0	0	0	0	0	0	0	0	0	0	0	0	0	0	0	0	0	0	0	0	0
Gm5828	chr1	16768279	16770138	-	1860	24	45	53	41	2	2	1	1	1	1	1	1	196	452	345	245	84	240	79	242	179	207	189	59
Gm28376	chr1;chr1;chr1	16898185;17034577;17091598	16898217;17034685;17091631	+;+;+	176	0	0	0	0	0	0	0	0	0	0	0	0	0	0	0	0	0	0	0	0	0	0	0	0
4921511E07Rik	chr1	16930970	16931796	+	827	0	0	0	0	0	0	0	0	0	0	0	0	0	0	0	0	0	0	0	0	0	0	0	0
Jph1	chr1;chr1;chr1;chr1;chr1;chr1;chr1;chr1;chr1	16964560;16977398;16994938;16997464;17003891;17003891;17016039;17091298;17097226	16964577;16977568;16997559;16997559;17004534;17004219;17016157;17092057;17097889	-;-;-;-;-;-;-;-;-	4998	12	27	26	33	135	105	78	104	132	181	156	110	16	6	10	10	43	77	42	86	39	31	48	21
Gm28783	chr1;chr1	17124747;17128718	17124866;17128956	+;+	359	0	0	0	0	0	0	0	0	0	0	0	0	0	0	0	0	0	0	0	0	0	0	0	0
Gdap1	chr1;chr1;chr1;chr1;chr1;chr1;chr1;chr1;chr1;chr1;chr1;chr1;chr1;chr1;chr1;chr1	17145362;17145404;17145468;17146936;17146936;17146936;17156961;17156961;17156961;17158370;17158409;17158409;17159924;17159924;17161127;17161127	17145588;17145588;17145588;17146983;17147128;17147128;17157134;17158744;17157134;17162049;17158503;17158503;17160038;17160038;17161631;17164271	+;+;+;+;+;+;+;+;+;+;+;+;+;+;+;+	7731	0	0	0	0	0	0	0	0	0	0	0	0	0	0	0	0	0	0	0	0	0	0	0	0
Gm28784	chr1;chr1;chr1;chr1	17168403;17169812;17171795;17172724	17168525;17170152;17171961;17173103	+;+;+;+	1011	0	0	0	0	0	0	0	0	0	0	0	0	0	0	0	0	0	0	0	0	0	0	0	0
Gm28785	chr1	17250114	17250492	-	379	0	0	0	0	0	0	0	0	0	0	0	0	0	0	0	0	0	0	0	0	0	0	0	0
Gm5251	chr1	17394958	17395429	+	472	0	0	0	0	0	0	0	0	0	0	0	0	0	0	0	0	0	0	0	0	0	0	0	0
Rbm6-ps1	chr1	17397412	17400281	-	2870	0	2	5	1	0	0	0	4	1	3	3	0	0	2	0	0	0	7	4	1	2	4	1	13
Gm6075	chr1	17429043	17429528	-	486	0	0	0	0	0	0	0	0	0	0	0	0	0	0	0	0	0	0	0	0	0	0	0	0
Gm25166	chr1	17520001	17520111	+	111	0	0	0	0	0	0	0	0	0	0	0	0	0	0	0	0	0	0	0	0	0	0	0	0
Pi15	chr1;chr1;chr1;chr1;chr1;chr1	17601901;17602577;17619783;17621401;17621647;17624835	17602042;17602884;17619901;17621533;17621762;17630939	+;+;+;+;+;+	6923	21	21	12	31	16	16	17	17	3	19	11	11	45	49	107	77	23	84	75	57	55	33	37	39
Gm28154	chr1;chr1;chr1;chr1	17615084;17621695;17637059;17637407	17615311;17621922;17637145;17641081	-;-;-;-	4218	0	0	0	0	0	0	0	0	0	0	0	0	0	0	0	0	0	0	0	0	0	0	0	0
Gm16070	chr1;chr1;chr1;chr1;chr1;chr1;chr1;chr1;chr1;chr1;chr1;chr1;chr1;chr1	17676027;17692904;17696996;17707670;17707670;17709686;17709686;17712450;17712450;17724522;17724984;17727099;17727099;17727099	17677104;17697153;17697153;17707726;17707726;17709895;17709895;17712594;17712594;17724589;17726972;17727255;17727646;17727284	-;-;-;-;-;-;-;-;-;-;-;-;-;-	8345	0	0	0	0	0	0	0	0	0	0	0	0	0	0	0	0	0	0	0	0	0	0	0	0
Crispld1	chr1;chr1;chr1;chr1;chr1;chr1;chr1;chr1;chr1;chr1;chr1;chr1;chr1;chr1;chr1;chr1;chr1;chr1;chr1;chr1;chr1;chr1;chr1;chr1;chr1;chr1;chr1;chr1;chr1;chr1;chr1;chr1;chr1;chr1;chr1	17727045;17727059;17727088;17727582;17728594;17728594;17728594;17745354;17745354;17745354;17745780;17745780;17745780;17746731;17746731;17747501;17747501;17749507;17749507;17750265;17750265;17750434;17750434;17750734;17750734;17752838;17752838;17752968;17752968;17756258;17756258;17762112;17762112;17764063;17764063	17727134;17727134;17727763;17727763;17728914;17728914;17728914;17745472;17745472;17745472;17745893;17745912;17745912;17746846;17746846;17747601;17747601;17749647;17749647;17750325;17750325;17750500;17750500;17750864;17750864;17752881;17752881;17753040;17753040;17756333;17756333;17762242;17762242;17766344;17765575	+;+;+;+;+;+;+;+;+;+;+;+;+;+;+;+;+;+;+;+;+;+;+;+;+;+;+;+;+;+;+;+;+;+;+	4515	3	1	0	1	0	0	0	0	0	0	0	0	4	1	13	19	3	3	10	7	0	4	4	3
Gm28153	chr1;chr1;chr1	17741915;17751819;17805336	17742345;17751934;17805417	-;-;-	629	0	0	0	0	0	0	0	0	0	0	0	0	0	0	0	0	0	0	0	0	0	0	0	0
Gm7690	chr1	17947041	17948439	+	1399	0	0	0	0	0	0	0	0	0	0	0	0	0	0	0	0	0	0	0	0	0	0	0	0
Gm18775	chr1;chr1;chr1	17993010;17993626;17999373	17993192;17993778;17999622	-;-;-	586	0	0	0	0	0	0	0	0	0	0	0	0	0	0	0	0	0	0	0	0	0	0	0	0
Gm17969	chr1;chr1	17993813;17995570	17994455;17997483	+;+	2557	0	0	0	0	0	0	0	0	0	0	0	0	0	0	0	0	0	0	0	0	0	0	0	0
Gm28756	chr1;chr1;chr1;chr1;chr1;chr1;chr1;chr1;chr1	17994462;17994462;17999360;17999360;18034810;18034810;18034818;18058201;18058201	17995681;17995681;17999660;17999660;18034893;18035002;18034893;18058790;18059056	-;-;-;-;-;-;-;-;-	2570	0	0	0	0	0	0	0	0	0	0	0	0	0	0	0	0	0	0	0	0	0	0	0	0
Gm28755	chr1;chr1;chr1	18005961;18012339;18016121	18006009;18012422;18016186	-;-;-	199	0	0	0	0	0	0	0	0	0	0	0	0	0	0	0	0	0	0	0	0	0	0	0	0
Gm45784	chr1;chr1	18048100;18058203	18048174;18058269	-;-	142	0	0	0	0	0	0	0	0	0	0	0	0	0	0	0	0	0	0	0	0	0	0	0	0
Crisp4	chr1;chr1;chr1;chr1;chr1;chr1;chr1;chr1;chr1;chr1;chr1;chr1;chr1;chr1;chr1;chr1;chr1;chr1;chr1;chr1;chr1;chr1;chr1;chr1;chr1;chr1;chr1;chr1;chr1;chr1;chr1	18115191;18115191;18115204;18115600;18122738;18122738;18122738;18122738;18124232;18124232;18124232;18124232;18128642;18128642;18128642;18128642;18130159;18130159;18130159;18134039;18134039;18134039;18134039;18136988;18136988;18136988;18136988;18141416;18145844;18145844;18145844	18115756;18115756;18115756;18115756;18122826;18122826;18122826;18122826;18124329;18124329;18124329;18124329;18128790;18128790;18128790;18130249;18130249;18130249;18130249;18134173;18134173;18134173;18134173;18137052;18137051;18137052;18137052;18141532;18145902;18145902;18145896	-;-;-;-;-;-;-;-;-;-;-;-;-;-;-;-;-;-;-;-;-;-;-;-;-;-;-;-;-;-;-	2737	0	0	0	0	0	0	0	0	0	0	0	0	0	0	0	0	0	0	0	0	0	0	0	0
Defb44-ps	chr1;chr1	18210053;18223524	18210230;18223564	-;-	219	0	0	0	0	0	0	0	0	0	0	0	0	0	0	0	0	0	0	0	0	0	0	0	0
Defb18	chr1;chr1	18236473;18237374	18236660;18237443	-;-	258	0	0	0	0	0	0	0	0	0	0	0	0	0	0	0	0	0	0	0	0	0	0	0	0
Defb41	chr1;chr1;chr1;chr1	18250980;18260524;18265026;18265026	18251333;18260666;18265138;18265080	-;-;-;-	610	0	0	0	0	0	0	0	0	0	0	0	0	0	0	0	0	0	0	0	0	0	0	0	0
Gm17837	chr1	18262395	18263379	-	985	3	0	0	0	0	0	0	0	0	1	0	1	0	1	0	1	0	0	2	0	0	2	0	1
Gm5252	chr1	18708428	18709336	+	909	0	0	0	0	0	0	0	0	0	0	0	0	0	0	0	0	0	0	0	0	0	0	0	0
Gm24075	chr1	18969762	18969833	-	72	0	0	0	0	0	0	0	0	0	0	0	0	0	0	0	0	0	0	0	0	0	0	0	0
Gm28343	chr1	19037266	19037377	+	112	0	0	0	0	0	0	0	0	0	0	0	0	0	0	0	0	0	0	0	0	0	0	0	0
Gm28344	chr1	19062857	19063135	+	279	0	0	0	0	0	0	0	0	0	0	0	0	0	0	0	0	0	0	0	0	0	0	0	0
Gm15825	chr1;chr1;chr1;chr1	19063300;19064883;19075102;19104670	19063524;19065041;19075464;19104840	-;-;-;-	918	0	0	0	0	0	0	0	0	0	0	0	0	0	0	0	0	0	0	0	0	0	0	0	0
Tfap2d	chr1;chr1;chr1;chr1;chr1;chr1;chr1;chr1;chr1;chr1;chr1;chr1;chr1;chr1	19103022;19104364;19107181;19108250;19108250;19118830;19118830;19119162;19119162;19142837;19142837;19148304;19148304;19165959	19103294;19104861;19107373;19108310;19108310;19118995;19118995;19119280;19119280;19142978;19142978;19148367;19148417;19166346	+;+;+;+;+;+;+;+;+;+;+;+;+;+	1954	0	0	0	0	0	0	0	0	0	0	0	0	0	0	0	0	0	0	0	0	0	0	0	0
Gm10075	chr1	19153422	19153966	-	545	0	0	0	0	1	0	0	0	2	1	0	0	2	0	0	0	3	0	0	0	0	1	0	0
Tfap2b	chr1;chr1;chr1;chr1;chr1;chr1;chr1;chr1;chr1;chr1;chr1;chr1;chr1;chr1;chr1;chr1;chr1;chr1;chr1;chr1;chr1;chr1;chr1;chr1;chr1;chr1	19208914;19208960;19212054;19212306;19213879;19213951;19213951;19213951;19213951;19219193;19219193;19219193;19219193;19226436;19226436;19226436;19228442;19228442;19228442;19231013;19231013;19231013;19234050;19234050;19234050;19236608	19209248;19209248;19212423;19212423;19214409;19214442;19214409;19214409;19214409;19219253;19219253;19219253;19219253;19226655;19226655;19226655;19228560;19228560;19228560;19231154;19231154;19231154;19234624;19234306;19238576;19238083	+;+;+;+;+;+;+;+;+;+;+;+;+;+;+;+;+;+;+;+;+;+;+;+;+;+	6338	0	0	0	0	0	0	0	0	0	0	0	0	0	0	0	0	0	0	1	0	0	0	0	0
Gm28340	chr1;chr1	19242725;19243622	19242778;19243769	+;+	202	0	0	0	0	0	0	0	0	0	0	0	0	0	0	0	0	0	0	0	0	0	0	0	0
Gm28341	chr1	19320226	19320697	-	472	0	0	0	0	0	0	0	0	0	0	0	0	0	0	0	0	0	0	0	0	0	0	0	0
Gm4849	chr1	19330939	19333184	+	2246	0	0	1	0	1	0	0	1	0	0	1	0	0	2	0	0	4	1	2	1	0	1	2	3
Gm24633	chr1	19513855	19513919	-	65	0	0	0	0	0	0	0	0	0	0	0	0	0	0	0	0	0	0	0	0	0	0	0	0
Gm38382	chr1	19614269	19616767	+	2499	0	0	0	0	0	0	0	0	0	0	0	0	0	0	0	0	0	0	0	0	0	0	0	0
Pkhd1	chr1;chr1;chr1;chr1;chr1;chr1;chr1;chr1;chr1;chr1;chr1;chr1;chr1;chr1;chr1;chr1;chr1;chr1;chr1;chr1;chr1;chr1;chr1;chr1;chr1;chr1;chr1;chr1;chr1;chr1;chr1;chr1;chr1;chr1;chr1;chr1;chr1;chr1;chr1;chr1;chr1;chr1;chr1;chr1;chr1;chr1;chr1;chr1;chr1;chr1;chr1;chr1;chr1;chr1;chr1;chr1;chr1;chr1;chr1;chr1;chr1;chr1;chr1;chr1;chr1;chr1;chr1;chr1;chr1;chr1;chr1;chr1;chr1;chr1;chr1;chr1;chr1;chr1;chr1;chr1…	20057779;20070378;20073457;20081186;20103215;20104542;20116930;20198018;20199342;20200520;20209161;20211837;20220039;20222859;20239301;20275519;20288196;20310525;20312033;20347211;20350413;20358840;20360986;20364119;20373856;20374712;20374722;20377375;20377375;20381403;20381403;20391465;20391465;20392012;20409357;20414221;20450221;20502942;20508893;20520154;20522664;20533843;20534536;20537273;205…	20058710;20070500;20073615;20081293;20103302;20104677;20117947;20198175;20199510;20201395;20209313;20211991;20220126;20222972;20239438;20275647;20288261;20310720;20312210;20347457;20350545;20358974;20361091;20364231;20373986;20374768;20374768;20377500;20377500;20381594;20381594;20391622;20391622;20392219;20409448;20414433;20450377;20503092;20509112;20520297;20524265;20533910;20534731;20537408;205…	-;-;-;-;-;-;-;-;-;-;-;-;-;-;-;-;-;-;-;-;-;-;-;-;-;-;-;-;-;-;-;-;-;-;-;-;-;-;-;-;-;-;-;-;-;-;-;-;-;-;-;-;-;-;-;-;-;-;-;-;-;-;-;-;-;-;-;-;-;-;-;-;-;-;-;-;-;-;-;-;-;-;-;-	14310	459	535	530	487	558	492	691	634	504	646	494	659	174	189	261	166	266	399	280	173	315	211	266	245
Gm37315	chr1	20062070	20065548	-	3479	1	0	0	1	1	0	3	0	0	2	2	0	0	0	0	0	0	3	0	0	0	0	0	0
4930486I03Rik	chr1;chr1;chr1	20356452;20381095;20391892	20356705;20381219;20392300	+;+;+	788	0	0	0	0	0	0	0	0	0	0	0	0	0	0	0	0	0	0	0	0	0	0	0	0
Gm15795	chr1	20444258	20444810	-	553	1	1	1	1	4	0	0	1	5	3	1	5	0	0	0	0	2	1	0	0	1	0	3	0
Gm24162	chr1	20444811	20444912	-	102	0	0	0	4	0	0	0	0	0	0	0	0	0	0	0	0	0	0	0	0	0	0	0	0
Gm28653	chr1;chr1;chr1;chr1	20669882;20670950;20679023;20682713	20670001;20671104;20684298;20682958	+;+;+;+	5551	0	0	0	0	0	0	0	0	0	0	0	0	0	0	0	0	0	0	0	0	0	0	0	0
Mir206	chr1	20679010	20679082	+	73	0	0	0	0	0	0	0	0	0	0	0	0	0	0	0	0	0	0	0	0	0	0	0	0
Mir133b	chr1	20682769	20682887	+	119	0	0	0	0	0	0	0	0	0	0	0	0	0	0	0	0	0	0	0	0	0	0	0	0
Il17a	chr1;chr1;chr1	20730905;20732096;20733622	20730988;20732307;20734496	+;+;+	1171	0	0	0	0	0	0	0	0	0	0	0	0	0	1	1	0	0	0	1	0	4	2	0	0
Il17f	chr1;chr1;chr1;chr1;chr1;chr1;chr1;chr1;chr1;chr1;chr1;chr1;chr1	20777146;20777679;20777783;20779291;20779291;20779291;20784173;20784173;20784495;20787479;20788606;20790488;20790488	20778004;20778004;20778004;20779511;20779554;20779511;20784259;20784270;20784659;20787834;20788755;20790617;20790585	-;-;-;-;-;-;-;-;-;-;-;-;-	2022	0	0	0	0	0	0	1	0	1	0	0	0	0	0	0	1	2	0	0	0	0	0	0	5
Mcm3	chr1;chr1;chr1;chr1;chr1;chr1;chr1;chr1;chr1;chr1;chr1;chr1;chr1;chr1;chr1;chr1;chr1;chr1;chr1;chr1;chr1;chr1;chr1;chr1;chr1;chr1;chr1;chr1;chr1;chr1;chr1;chr1;chr1;chr1;chr1;chr1;chr1;chr1	20802968;20802973;20803006;20803165;20804686;20804817;20804817;20804817;20805263;20805263;20805263;20805797;20806742;20806742;20808721;20808721;20809596;20809596;20810058;20810058;20811965;20811965;20812564;20812564;20812961;20812961;20814399;20814399;20814689;20814689;20816649;20816649;20817243;20817243;20817793;20817793;20820131;20820131	20803654;20803654;20803721;20803654;20804907;20804933;20804907;20804907;20805940;20805900;20805339;20805900;20806882;20806882;20808871;20808871;20809722;20809722;20810232;20810232;20812173;20812173;20812695;20812695;20813114;20813114;20814507;20814507;20814927;20814927;20816779;20816779;20817451;20817451;20817905;20817905;20820260;20820312	-;-;-;-;-;-;-;-;-;-;-;-;-;-;-;-;-;-;-;-;-;-;-;-;-;-;-;-;-;-;-;-;-;-;-;-;-;-	3752	415	502	570	436	440	437	811	430	422	455	440	542	338	283	428	328	372	468	393	296	261	212	298	308
Gm20587	chr1	20821331	20822516	+	1186	0	0	0	0	0	0	0	0	0	0	0	0	0	0	0	0	0	0	0	0	0	0	0	0
Gm28065	chr1;chr1;chr1	20836661;20838847;20839387	20836957;20839079;20839689	+;+;+	833	0	0	0	0	0	0	0	0	0	0	0	0	0	0	0	0	0	0	0	0	0	0	0	0
Gm24723	chr1	20842535	20842666	-	132	0	0	0	0	0	0	0	0	0	0	0	0	0	0	0	0	0	0	0	0	0	0	0	0
6720483E21Rik	chr1;chr1;chr1;chr1	20888650;20889476;20889846;20890108	20889139;20889655;20889929;20890473	-;-;-;-	1120	3	1	1	0	0	0	3	0	1	8	5	1	0	0	0	0	0	0	0	0	0	0	0	0
Paqr8	chr1;chr1;chr1;chr1;chr1;chr1;chr1;chr1;chr1;chr1;chr1;chr1;chr1	20890606;20917840;20917874;20922259;20922259;20932060;20932060;20932060;20932060;20934582;20934582;20934582;20934582	20890686;20917889;20917889;20922366;20922366;20932239;20932239;20932239;20932239;20935756;20939055;20935749;20939650	+;+;+;+;+;+;+;+;+;+;+;+;+	5488	40	41	66	33	44	39	49	45	43	46	31	64	26	26	39	37	14	21	11	11	6	8	20	5
Gm24171	chr1	20915410	20915540	-	131	0	0	0	0	0	0	0	0	0	0	0	0	0	0	0	0	0	0	0	0	0	0	0	0
Gm28064	chr1;chr1	20945711;20946748	20946401;20946914	+;+	858	0	0	0	0	0	0	0	0	0	0	0	0	0	0	0	0	0	0	0	0	0	0	0	0
Efhc1	chr1;chr1;chr1;chr1;chr1;chr1;chr1;chr1;chr1;chr1;chr1;chr1;chr1	20951626;20951688;20955335;20955342;20960130;20961153;20967324;20972775;20974899;20978643;20979410;20989368;20990617	20951796;20951796;20955556;20955527;20960417;20961302;20967516;20972995;20975039;20978856;20979557;20989602;20990841	+;+;+;+;+;+;+;+;+;+;+;+;+	2208	47	56	44	42	8	7	21	12	11	16	10	14	6	8	12	20	3	3	5	0	0	2	4	4
Tram2	chr1;chr1;chr1;chr1;chr1;chr1;chr1;chr1;chr1;chr1;chr1;chr1;chr1;chr1;chr1;chr1;chr1;chr1;chr1	20996299;21002970;21003838;21004226;21004313;21005567;21005567;21006150;21006159;21006853;21006853;21012793;21012793;21013402;21013402;21037397;21037397;21043488;21078994	21001635;21003133;21003981;21004330;21004330;21005637;21005637;21006234;21006234;21006911;21006911;21012909;21012909;21013511;21013511;21037460;21037460;21043656;21079229	-;-;-;-;-;-;-;-;-;-;-;-;-;-;-;-;-;-;-	6661	850	1349	1239	995	896	519	730	882	746	985	915	831	2983	2487	3693	4701	833	854	845	651	886	605	960	898
Gm28287	chr1;chr1;chr1	21080114;21080670;21081613	21080371;21080821;21081748	+;+;+	546	0	0	0	0	1	0	0	0	0	0	0	0	0	0	0	0	1	0	0	0	0	0	0	0
Gm2693	chr1;chr1;chr1;chr1;chr1	21178988;21180470;21182543;21185993;21187310	21179033;21180603;21182683;21186124;21187427	+;+;+;+;+	571	8	17	12	7	12	9	4	6	4	6	5	13	3	9	14	3	4	3	2	4	4	3	5	0
Tmem14a	chr1;chr1;chr1;chr1;chr1;chr1;chr1;chr1;chr1;chr1	21218575;21218662;21225558;21225558;21225945;21225945;21226592;21226592;21229408;21229591	21218889;21218889;21225643;21225643;21226046;21226046;21226679;21226679;21230164;21230167	+;+;+;+;+;+;+;+;+;+	1351	291	347	278	266	323	295	413	315	291	272	212	317	94	122	118	65	106	92	137	67	184	55	68	72
Gm38224	chr1	21234722	21236821	+	2100	0	0	1	0	0	0	0	0	0	0	0	0	0	0	0	0	0	0	0	0	0	0	0	0
Gsta3	chr1;chr1;chr1;chr1;chr1;chr1;chr1;chr1;chr1;chr1;chr1;chr1;chr1;chr1;chr1;chr1;chr1;chr1;chr1;chr1;chr1;chr1;chr1;chr1	21240589;21240607;21240629;21244938;21249751;21249751;21249751;21253521;21254684;21257331;21257331;21257331;21258848;21258848;21258848;21260048;21260048;21260048;21262793;21262793;21262793;21264843;21264843;21264843	21240659;21240659;21240659;21245032;21249858;21249858;21249858;21256312;21254823;21257382;21257382;21257382;21258980;21258980;21258980;21260189;21260189;21260189;21262924;21262924;21262924;21264846;21265021;21265661	+;+;+;+;+;+;+;+;+;+;+;+;+;+;+;+;+;+;+;+;+;+;+;+	4344	64097	76724	70708	77521	80555	66872	80466	77979	91611	98583	83566	122649	35119	46130	46170	18742	37380	36413	37558	24522	52160	27696	44454	38621
Gm28836	chr1;chr1	21250359;21271415	21250812;21271593	-;-	633	0	0	0	0	0	3	0	0	0	0	0	2	0	0	0	0	0	0	0	0	0	0	0	0
Gm7094	chr1;chr1	21272403;21272820	21272681;21272906	+;+	366	0	0	0	0	0	0	0	0	0	0	0	0	0	0	0	0	0	0	0	0	0	0	0	0
Gm4956	chr1;chr1;chr1;chr1;chr1;chr1;chr1;chr1;chr1;chr1;chr1;chr1;chr1;chr1;chr1;chr1;chr1	21285246;21285608;21288142;21288142;21289985;21291295;21291295;21291295;21293480;21293480;21293480;21294926;21294926;21294926;21298041;21298041;21298041	21285733;21285733;21288273;21288273;21290130;21291365;21291436;21291365;21293612;21293612;21293612;21294977;21294977;21294977;21298247;21298127;21298312	-;-;-;-;-;-;-;-;-;-;-;-;-;-;-;-;-	1365	6	7	1	6	22	47	15	13	21	19	14	40	1	0	3	0	33	59	6	16	17	22	13	8
Gm21909	chr1;chr1;chr1;chr1	21312517;21313452;21315259;21316272	21312642;21313593;21315380;21316320	-;-;-;-	439	0	0	0	0	0	0	0	0	0	0	0	0	0	0	0	0	0	2	0	0	0	0	0	0
Khdc1a	chr1;chr1;chr1	21349641;21350258;21350876	21350119;21350440;21352200	+;+;+	1987	0	0	0	0	10	2	0	1	1	1	0	1	0	2	0	0	1	0	2	3	5	0	0	1
Gm16329	chr1;chr1;chr1	21354005;21354401;21355026	21354102;21354582;21355116	+;+;+	371	0	0	0	0	0	1	0	0	0	0	0	0	0	0	0	0	0	0	0	0	0	0	0	0
Gm16327	chr1	21364803	21365030	+	228	0	0	0	0	0	0	0	0	0	0	0	0	0	0	0	0	0	0	0	0	0	0	0	0
Khdc1c	chr1;chr1;chr1	21368331;21368892;21369510	21368757;21369074;21370845	+;+;+	1946	0	0	0	0	0	0	0	0	0	0	0	0	0	0	0	0	1	0	0	0	1	0	0	0
Gm2709	chr1;chr1;chr1	21372670;21373038;21373669	21372742;21373218;21373764	+;+;+	350	0	0	0	0	0	0	0	0	0	0	0	0	0	0	0	0	0	0	0	0	0	0	0	0
Gm16533	chr1	21379555	21379782	+	228	0	0	0	0	0	0	0	0	0	0	0	0	0	0	0	0	0	0	0	0	0	0	0	0
Khdc1b	chr1;chr1;chr1	21383556;21384175;21384802	21384036;21384357;21386373	+;+;+	2236	0	0	1	0	0	1	0	0	0	0	1	0	0	0	0	0	3	2	2	0	1	0	0	3
Gm16328	chr1	21390906	21391101	+	196	0	0	0	0	0	0	0	0	0	0	0	0	0	0	0	0	0	0	0	0	0	0	0	0
Kcnq5	chr1;chr1;chr1;chr1;chr1;chr1;chr1;chr1;chr1;chr1;chr1;chr1;chr1;chr1;chr1;chr1;chr1;chr1;chr1;chr1;chr1;chr1;chr1;chr1;chr1;chr1;chr1;chr1;chr1;chr1;chr1;chr1;chr1;chr1;chr1;chr1;chr1;chr1;chr1;chr1;chr1;chr1;chr1;chr1;chr1;chr1;chr1;chr1;chr1;chr1;chr1;chr1;chr1;chr1;chr1;chr1;chr1;chr1;chr1;chr1;chr1;chr1;chr1;chr1;chr1;chr1;chr1;chr1;chr1;chr1;chr1;chr1;chr1;chr1;chr1;chr1;chr1;chr1;chr1;chr1	21398403;21398408;21402163;21402163;21402163;21404932;21404932;21404932;21404932;21404932;21405793;21405793;21405793;21405793;21405793;21424049;21424049;21424049;21424049;21457404;21457404;21457404;21457404;21461551;21466245;21466383;21466383;21466383;21469470;21469470;21469470;21469470;21469470;21469470;21479374;21479374;21479374;21479374;21479374;21479374;21487223;21487223;21487223;21487223;214…	21403125;21403125;21403125;21403125;21403125;21405058;21405058;21405058;21405058;21405058;21405924;21405924;21405924;21405924;21405924;21424157;21424157;21424157;21424157;21457624;21457624;21457624;21457624;21461607;21466409;21466409;21466409;21466409;21469564;21469564;21469564;21469564;21469564;21469564;21479469;21479469;21479469;21479469;21479469;21479469;21487333;21487333;21487333;21487333;214…	-;-;-;-;-;-;-;-;-;-;-;-;-;-;-;-;-;-;-;-;-;-;-;-;-;-;-;-;-;-;-;-;-;-;-;-;-;-;-;-;-;-;-;-;-;-;-;-;-;-;-;-;-;-;-;-;-;-;-;-;-;-;-;-;-;-;-;-;-;-;-;-;-;-;-;-;-;-;-;-	7689	17	30	24	5	14	14	10	4	17	12	5	26	8	2	10	5	7	5	11	18	6	0	2	5
Gm36949	chr1	21454691	21457017	-	2327	0	0	0	0	0	0	0	0	0	0	0	0	0	0	0	0	0	0	0	0	0	0	0	0
Gm7658	chr1	21511933	21513056	-	1124	6	6	8	6	19	3	2	4	3	11	7	6	6	12	3	4	4	4	6	16	4	11	4	5
Gm38243	chr1	21838948	21840514	-	1567	0	0	0	0	0	0	0	0	0	0	0	0	0	0	0	0	0	0	0	0	0	0	0	0
Gm5696	chr1	22030064	22030615	-	552	0	0	0	0	0	0	0	0	0	0	0	0	0	0	0	0	0	0	0	0	0	0	0	0
Gm28239	chr1	22237849	22238295	+	447	0	0	0	0	0	0	0	0	0	0	0	0	0	0	0	0	0	0	0	0	0	0	0	0
Rims1	chr1;chr1;chr1;chr1;chr1;chr1;chr1;chr1;chr1;chr1;chr1;chr1;chr1;chr1;chr1;chr1;chr1;chr1;chr1;chr1;chr1;chr1;chr1;chr1;chr1;chr1;chr1;chr1;chr1;chr1;chr1;chr1;chr1;chr1;chr1;chr1;chr1;chr1;chr1;chr1;chr1;chr1;chr1;chr1;chr1;chr1;chr1;chr1;chr1;chr1;chr1;chr1;chr1;chr1;chr1;chr1;chr1;chr1;chr1;chr1;chr1;chr1;chr1;chr1;chr1;chr1;chr1;chr1;chr1;chr1;chr1;chr1;chr1;chr1;chr1;chr1;chr1;chr1;chr1;chr1…	22286251;22286251;22286251;22286251;22286251;22286915;22288422;22290060;22290060;22290060;22290060;22290060;22290060;22290060;22291013;22291013;22291013;22291013;22291013;22291013;22291013;22292822;22292822;22292822;22292822;22292822;22292822;22292822;22296858;22296858;22296858;22296858;22296858;22296858;22296858;22315732;22346293;22346293;22346293;22346293;22346293;22346293;22373344;22373344;223…	22288640;22288640;22288640;22288640;22288640;22288640;22288640;22290199;22290199;22290199;22290199;22290199;22290199;22290199;22291114;22291114;22291114;22291114;22291114;22291114;22291114;22292934;22292934;22292934;22292934;22292934;22292934;22292934;22296996;22296996;22296996;22296996;22296996;22296996;22296996;22315805;22346528;22346528;22346528;22346528;22346528;22346528;22373510;22373510;223…	-;-;-;-;-;-;-;-;-;-;-;-;-;-;-;-;-;-;-;-;-;-;-;-;-;-;-;-;-;-;-;-;-;-;-;-;-;-;-;-;-;-;-;-;-;-;-;-;-;-;-;-;-;-;-;-;-;-;-;-;-;-;-;-;-;-;-;-;-;-;-;-;-;-;-;-;-;-;-;-;-;-;-;-;-;-;-;-;-;-;-;-;-;-;-;-;-;-;-;-;-;-;-;-;-;-;-;-;-;-;-;-;-;-;-;-;-;-;-;-;-;-;-;-;-;-;-;-;-;-;-;-;-;-;-;-;-;-;-;-;-;-;-;-;-;-;-;-;-;-;-;-;-;-;-;-;-;-;-;-;-;-;-;-;-;-;-;-;-;-;-;-;-;-;-;-;-;-;-;-;-;-;-;-;-;-;-;-;-;-;-;-;-;-;-;-;-;-;-;-…	7821	3	0	2	4	2	2	3	2	1	0	1	0	1	1	1	0	0	1	0	3	0	3	1	2
Gm26866	chr1	22740764	22741565	+	802	0	0	0	0	0	0	0	0	0	0	0	0	0	0	0	0	0	0	0	0	0	0	0	0
Gm7761	chr1;chr1;chr1	22984863;22986298;22986801	22985217;22986538;22987125	-;-;-	921	0	0	0	0	0	0	0	0	0	0	0	0	0	0	0	0	0	0	0	0	0	0	0	0
Gm29506	chr1;chr1;chr1;chr1	23048295;23173171;23214671;23235611	23050173;23173251;23214725;23235673	-;-;-;-	2078	0	0	0	0	0	0	0	0	0	0	0	0	0	0	0	0	0	0	0	0	0	0	0	0
Ppp1r14bl	chr1	23100473	23102253	-	1781	0	0	0	0	0	0	0	0	0	0	0	0	0	0	0	0	0	0	0	0	0	0	0	0
Gm24176	chr1	23245211	23245331	+	121	0	0	0	0	0	0	0	0	0	0	0	0	0	0	0	0	0	0	0	0	0	0	0	0
Gm6420	chr1;chr1	23255685;23255987	23256407;23256406	-;-	723	0	0	0	1	0	0	1	0	0	0	2	0	0	0	0	0	0	0	0	0	2	0	0	0
Mir30a	chr1	23272269	23272339	+	71	0	0	0	0	0	0	0	0	0	0	0	0	0	0	0	0	0	0	0	0	0	0	0	0
Gm27028	chr1	23291537	23291935	+	399	21	42	29	23	19	21	31	26	23	40	29	57	65	70	51	63	29	58	36	36	65	66	75	80
Mir30c-2	chr1	23291701	23291784	+	84	0	0	0	0	0	0	0	0	0	0	0	0	0	0	0	0	0	0	0	0	0	0	0	0
Gm29107	chr1	23293729	23294075	+	347	20	14	7	11	12	15	8	4	16	8	2	10	34	12	13	12	16	16	25	29	29	8	26	7
Gm20954	chr1	23345956	23346599	-	644	0	0	0	0	0	0	0	0	0	0	0	0	0	0	0	0	0	0	0	0	0	0	0	0
Ogfrl1	chr1;chr1;chr1;chr1;chr1;chr1;chr1;chr1;chr1;chr1;chr1;chr1;chr1;chr1;chr1;chr1;chr1;chr1;chr1;chr1;chr1;chr1;chr1	23366424;23369724;23370268;23375730;23375730;23375730;23375988;23375988;23375988;23376171;23376171;23376171;23378726;23378726;23378726;23378972;23378972;23378972;23382815;23391749;23392871;23397514;23397514	23370448;23370448;23370448;23375875;23375875;23375875;23376054;23376054;23376054;23376249;23376249;23376249;23378804;23378804;23378804;23379058;23379058;23380801;23383175;23393011;23393011;23397772;23397541	-;-;-;-;-;-;-;-;-;-;-;-;-;-;-;-;-;-;-;-;-;-;-	8109	741	904	773	878	1059	962	808	759	1142	1278	988	1173	746	1113	1263	1450	1229	2075	1210	1105	1454	998	1479	1385
Gm7784	chr1	23479539	23480527	+	989	0	0	0	0	0	0	0	0	0	0	0	0	0	0	0	0	0	0	0	0	0	0	0	0
Gm28822	chr1;chr1;chr1;chr1	23574587;23575947;23576675;23596397	23574714;23576186;23576816;23596664	+;+;+;+	778	0	0	0	0	0	0	0	0	0	0	0	0	0	0	0	0	0	0	0	0	0	0	0	0
B3gat2	chr1;chr1;chr1;chr1;chr1;chr1;chr1;chr1;chr1	23761753;23761926;23762011;23762768;23815221;23815221;23815221;23844873;23845101	23762259;23763228;23763228;23763228;23815739;23815740;23815365;23845021;23849158	+;+;+;+;+;+;+;+;+	6203	1	2	1	10	1	2	3	5	4	0	3	2	2	1	6	1	0	2	2	0	4	0	1	1
Smap1	chr1;chr1;chr1;chr1;chr1;chr1;chr1;chr1;chr1;chr1;chr1;chr1;chr1;chr1;chr1;chr1;chr1;chr1;chr1;chr1;chr1;chr1;chr1;chr1;chr1;chr1;chr1;chr1;chr1;chr1;chr1;chr1;chr1;chr1;chr1;chr1;chr1;chr1;chr1;chr1;chr1;chr1;chr1;chr1;chr1;chr1;chr1;chr1;chr1;chr1;chr1;chr1;chr1;chr1;chr1;chr1	23844846;23845625;23846178;23846296;23846352;23847719;23848264;23848264;23848264;23848280;23848533;23848795;23849303;23849303;23849303;23849303;23849303;23853423;23853423;23853423;23853423;23853423;23853423;23859023;23859023;23859023;23859023;23859023;23859023;23866217;23866217;23866217;23866217;23866217;23866217;23869924;23871438;23876374;23876374;23876374;23876374;23876374;23877709;23877709;238…	23845357;23846563;23846563;23846563;23846563;23847777;23848571;23848571;23848571;23848571;23848571;23849468;23849468;23849468;23849468;23849468;23849468;23853550;23853550;23853550;23853550;23853550;23853550;23859113;23859113;23859113;23859113;23859113;23859113;23866297;23866297;23866297;23866297;23866297;23866293;23869974;23871518;23876449;23876449;23876449;23876449;23876449;23877794;23877794;238…	-;-;-;-;-;-;-;-;-;-;-;-;-;-;-;-;-;-;-;-;-;-;-;-;-;-;-;-;-;-;-;-;-;-;-;-;-;-;-;-;-;-;-;-;-;-;-;-;-;-;-;-;-;-;-;-	3575	1538	1831	1680	1693	1584	1438	1620	1603	1627	2030	1779	2023	2085	1749	2355	2178	2342	2601	2654	2305	2155	2079	2157	2252
Sdhaf4	chr1;chr1;chr1;chr1;chr1	23995939;24002966;24003157;24005546;24005546	23996360;24003306;24003306;24005630;24005656	-;-;-;-;-	874	959	1156	1101	1034	769	762	867	864	881	1164	936	1165	490	492	653	418	433	483	410	440	433	415	474	368
Gm26524	chr1;chr1	24005505;24005507	24005894;24005894	+;+	390	0	0	0	0	0	0	0	0	0	0	0	0	0	0	0	0	0	0	0	0	0	0	0	0
Fam135a	chr1;chr1;chr1;chr1;chr1;chr1;chr1;chr1;chr1;chr1;chr1;chr1;chr1;chr1;chr1;chr1;chr1;chr1;chr1;chr1;chr1;chr1;chr1;chr1;chr1;chr1;chr1;chr1;chr1;chr1;chr1;chr1;chr1;chr1;chr1;chr1;chr1;chr1;chr1;chr1;chr1;chr1;chr1;chr1;chr1;chr1;chr1;chr1;chr1;chr1;chr1;chr1;chr1;chr1;chr1;chr1;chr1;chr1;chr1;chr1;chr1;chr1;chr1;chr1;chr1;chr1;chr1;chr1;chr1;chr1;chr1;chr1;chr1;chr1;chr1;chr1;chr1;chr1;chr1;chr1…	24011093;24011093;24011245;24011591;24011604;24011681;24014779;24014779;24014779;24014779;24014779;24014779;24020675;24020675;24020675;24020675;24020675;24021854;24021854;24021854;24021854;24021854;24021854;24024213;24024213;24024213;24024213;24024213;24024213;24024275;24024782;24024782;24024782;24024782;24024782;24024782;24024782;24026608;24026608;24026608;24026608;24026608;24026608;24026608;240…	24012497;24012497;24012497;24012497;24012497;24012497;24014892;24014892;24014892;24014892;24014892;24014892;24020785;24020785;24020785;24020785;24020785;24022005;24022005;24022005;24022005;24022005;24022005;24024310;24024310;24024310;24024310;24024310;24024310;24024310;24024873;24024873;24024873;24024873;24024873;24024873;24024873;24026711;24026768;24026823;24026768;24026768;24026768;24026759;240…	-;-;-;-;-;-;-;-;-;-;-;-;-;-;-;-;-;-;-;-;-;-;-;-;-;-;-;-;-;-;-;-;-;-;-;-;-;-;-;-;-;-;-;-;-;-;-;-;-;-;-;-;-;-;-;-;-;-;-;-;-;-;-;-;-;-;-;-;-;-;-;-;-;-;-;-;-;-;-;-;-;-;-;-;-;-;-;-;-;-;-;-;-;-;-;-;-;-;-;-;-;-;-;-;-;-;-;-;-;-;-;-;-;-;-;-;-;-;-;-;-;-;-;-;-;-;-;-	7773	1012	1273	1110	888	1393	1320	1319	1216	1362	1737	1641	1792	684	694	958	751	1478	1820	1607	1783	1166	1069	1478	1028
Gm37580	chr1	24100625	24103424	+	2800	0	0	0	0	0	0	3	0	0	5	1	6	1	0	0	0	1	5	0	0	0	0	2	0
Gm26607	chr1	24125275	24126141	+	867	0	0	0	0	0	0	0	0	0	0	0	0	0	0	0	0	0	0	0	0	0	0	0	0
Col9a1	chr1;chr1;chr1;chr1;chr1;chr1;chr1;chr1;chr1;chr1;chr1;chr1;chr1;chr1;chr1;chr1;chr1;chr1;chr1;chr1;chr1;chr1;chr1;chr1;chr1;chr1;chr1;chr1;chr1;chr1;chr1;chr1;chr1;chr1;chr1;chr1;chr1;chr1;chr1;chr1;chr1;chr1;chr1;chr1;chr1;chr1;chr1;chr1;chr1;chr1;chr1;chr1;chr1;chr1;chr1;chr1;chr1;chr1;chr1;chr1;chr1;chr1;chr1;chr1;chr1;chr1;chr1;chr1;chr1;chr1;chr1;chr1;chr1;chr1;chr1;chr1;chr1;chr1;chr1;chr1…	24177610;24178259;24179284;24179475;24185038;24194683;24195187;24195517;24196891;24196891;24197017;24197300;24197300;24197444;24197444;24197444;24202014;24202014;24202014;24202297;24202297;24202297;24204658;24204658;24204658;24205054;24205054;24205054;24207386;24207386;24207386;24208174;24208174;24208174;24209059;24209059;24209059;24210373;24210373;24210373;24214539;24214539;24214539;24217536;242…	24177868;24178332;24179361;24179607;24185434;24194766;24195457;24195537;24196965;24196965;24197335;24197335;24197335;24197506;24197506;24197506;24202067;24202067;24202067;24202332;24202332;24202332;24204681;24204681;24204681;24205107;24205107;24205107;24207439;24207439;24207439;24208206;24208206;24208206;24209115;24209115;24209115;24210426;24210426;24210426;24214592;24214592;24214592;24217589;242…	+;+;+;+;+;+;+;+;+;+;+;+;+;+;+;+;+;+;+;+;+;+;+;+;+;+;+;+;+;+;+;+;+;+;+;+;+;+;+;+;+;+;+;+;+;+;+;+;+;+;+;+;+;+;+;+;+;+;+;+;+;+;+;+;+;+;+;+;+;+;+;+;+;+;+;+;+;+;+;+;+;+;+;+;+	5068	0	1	0	0	0	0	0	0	0	0	0	0	0	0	0	0	0	0	0	0	0	3	2	0
Col19a1	chr1;chr1;chr1;chr1;chr1;chr1;chr1;chr1;chr1;chr1;chr1;chr1;chr1;chr1;chr1;chr1;chr1;chr1;chr1;chr1;chr1;chr1;chr1;chr1;chr1;chr1;chr1;chr1;chr1;chr1;chr1;chr1;chr1;chr1;chr1;chr1;chr1;chr1;chr1;chr1;chr1;chr1;chr1;chr1;chr1;chr1;chr1;chr1;chr1;chr1;chr1;chr1;chr1;chr1;chr1;chr1;chr1;chr1;chr1;chr1;chr1;chr1;chr1;chr1;chr1;chr1;chr1;chr1;chr1;chr1;chr1;chr1;chr1;chr1;chr1;chr1;chr1;chr1;chr1;chr1…	24261890;24263994;24264965;24264965;24270366;24270366;24279770;24279932;24279932;24282417;24282417;24282417;24285053;24285053;24285053;24285254;24285254;24285254;24289667;24289667;24289667;24289828;24289828;24289828;24293072;24293072;24293072;24296760;24296760;24296760;24300593;24300593;24300593;24301275;24301275;24301275;24301400;24301400;24301400;24303456;24303456;24303456;24306260;24306260;243…	24264817;24264817;24265042;24265042;24270494;24270494;24279998;24279998;24279998;24282587;24282587;24282587;24285097;24285097;24285097;24285289;24285289;24285289;24289729;24289729;24289729;24289872;24289872;24289872;24293116;24293116;24293116;24296813;24296813;24296813;24300619;24300619;24300619;24301319;24301319;24301319;24301450;24301450;24301450;24303500;24303500;24303500;24306313;24306313;243…	-;-;-;-;-;-;-;-;-;-;-;-;-;-;-;-;-;-;-;-;-;-;-;-;-;-;-;-;-;-;-;-;-;-;-;-;-;-;-;-;-;-;-;-;-;-;-;-;-;-;-;-;-;-;-;-;-;-;-;-;-;-;-;-;-;-;-;-;-;-;-;-;-;-;-;-;-;-;-;-;-;-;-;-;-;-;-;-;-;-;-;-;-;-;-;-;-;-;-;-;-;-;-;-;-;-;-;-;-;-;-;-;-;-;-;-;-;-;-;-;-;-;-;-;-;-;-;-;-;-;-;-;-;-;-;-;-;-;-	6887	1	0	0	0	0	0	0	0	0	0	0	0	0	0	0	0	0	3	0	0	0	0	0	0
Gm26418	chr1	24548841	24548977	-	137	0	0	0	0	0	0	0	0	0	0	0	0	0	0	0	0	0	0	0	0	0	0	0	0
Tubb4b-ps2	chr1	24594087	24595423	-	1337	0	0	0	0	0	0	0	0	0	0	0	2	0	0	2	0	0	0	0	0	0	1	0	1
Gm28439	chr1	24611535	24612410	-	876	68	68	58	54	104	59	77	76	84	75	69	127	60	60	58	86	134	108	107	60	135	76	111	88
Gm10222	chr1	24612407	24612700	-	294	7	22	13	16	16	4	5	6	21	18	26	15	7	8	11	11	17	11	18	6	12	11	11	10
Gm28438	chr1	24612775	24613119	-	345	54	89	139	69	19	6	15	14	72	111	91	116	73	55	46	29	13	21	27	12	84	75	47	74
Gm28437	chr1	24613189	24613971	-	783	159	209	157	158	146	117	149	126	178	5910	168	188	144	158	164	770	218	137	174	144	150	146	178	134
Gm10925	chr1	24613974	24614651	-	678	195	249	219	366	213	205	202	254	229	301	402	300	181	232	231	194	344	303	241	255	334	336	285	338
Gm28661	chr1	24614885	24615565	-	681	152	135	155	200	175	94	143	2098	159	219	250	239	113	114	131	159	168	183	190	163	112	135	193	218
Gm29216	chr1	24615706	24616197	-	492	68	86	243	167	124	72	68	137	167	153	173	199	89	80	141	81	75	116	112	62	105	121	122	96
Lmbrd1	chr1;chr1;chr1;chr1;chr1;chr1;chr1;chr1;chr1;chr1;chr1;chr1;chr1;chr1;chr1;chr1;chr1;chr1;chr1;chr1;chr1;chr1;chr1;chr1;chr1;chr1;chr1;chr1;chr1;chr1;chr1;chr1;chr1;chr1;chr1;chr1;chr1;chr1;chr1;chr1;chr1;chr1;chr1;chr1;chr1;chr1;chr1;chr1;chr1;chr1	24678630;24678660;24678739;24678926;24685397;24685397;24685397;24685397;24692941;24692941;24692941;24704821;24704821;24704821;24705977;24705977;24705977;24706925;24711512;24711512;24714909;24714909;24728546;24728546;24728627;24728642;24731747;24731747;24731747;24731747;24743883;24743883;24743883;24744256;24744256;24744866;24744866;24744866;24744873;24746805;24746805;24746805;24748800;24748800;247…	24678816;24678816;24678816;24679034;24685573;24685573;24685573;24685573;24693001;24693001;24693001;24704918;24704918;24704918;24706044;24706044;24706044;24707051;24711600;24711600;24714982;24714982;24728671;24728671;24728671;24728671;24731899;24731899;24731894;24731899;24744358;24743947;24743947;24744358;24744358;24744948;24744970;24744970;24744970;24746954;24746954;24746954;24748878;24748878;247…	+;+;+;+;+;+;+;+;+;+;+;+;+;+;+;+;+;+;+;+;+;+;+;+;+;+;+;+;+;+;+;+;+;+;+;+;+;+;+;+;+;+;+;+;+;+;+;+;+;+	5960	3707	4596	3787	3834	4060	3547	4157	4065	4150	5056	4397	4867	2419	2234	2920	2233	3374	4129	3928	3637	3143	2678	3260	2885
Gm28594	chr1;chr1	24910461;24911220	24910681;24911659	-;-	661	0	0	0	0	0	0	0	0	0	0	0	0	0	0	0	0	0	0	0	0	0	0	0	0
Gm28237	chr1;chr1;chr1;chr1	24963209;24963996;24964804;24964804	24963676;24964388;24965158;24964976	-;-;-;-	1216	0	0	0	0	0	0	0	0	0	0	0	0	0	0	0	0	0	0	0	0	0	0	0	0
Gm9443	chr1	25011941	25012756	+	816	0	0	0	0	0	0	0	0	0	0	0	0	2	0	2	5	0	0	0	0	0	0	0	0
Gm29414	chr1;chr1	25026581;25026984	25026779;25027232	-;-	448	0	0	0	0	0	0	0	0	0	0	0	0	0	0	0	0	0	0	0	0	0	0	0	0
Adgrb3	chr1;chr1;chr1;chr1;chr1;chr1;chr1;chr1;chr1;chr1;chr1;chr1;chr1;chr1;chr1;chr1;chr1;chr1;chr1;chr1;chr1;chr1;chr1;chr1;chr1;chr1;chr1;chr1;chr1;chr1;chr1;chr1;chr1;chr1;chr1;chr1;chr1;chr1;chr1;chr1;chr1;chr1;chr1;chr1;chr1;chr1;chr1;chr1;chr1;chr1;chr1;chr1;chr1;chr1;chr1;chr1;chr1;chr1;chr1;chr1;chr1;chr1;chr1;chr1;chr1;chr1;chr1;chr1;chr1;chr1;chr1;chr1;chr1;chr1;chr1;chr1;chr1;chr1;chr1;chr1…	25067476;25067550;25067550;25067550;25067678;25067691;25074685;25074685;25074685;25074685;25074685;25074685;25084244;25084244;25084244;25084244;25084244;25084244;25091454;25093765;25093765;25093765;25093765;25093765;25093765;25098876;25098876;25098876;25098876;25098876;25098876;25098876;25101433;25101433;25101433;25101433;25101433;25101433;25101433;25111692;25111692;25111692;25111692;25111692;251…	25068356;25068356;25068356;25068356;25068356;25068356;25074789;25074789;25074789;25074789;25074789;25074789;25084279;25084279;25084279;25084279;25084279;25084279;25094408;25094408;25094408;25094408;25094408;25094408;25094408;25098915;25098915;25098915;25098915;25098915;25098915;25098915;25101528;25101528;25101528;25101528;25101528;25101528;25101528;25111863;25111863;25111863;25111863;25111863;251…	-;-;-;-;-;-;-;-;-;-;-;-;-;-;-;-;-;-;-;-;-;-;-;-;-;-;-;-;-;-;-;-;-;-;-;-;-;-;-;-;-;-;-;-;-;-;-;-;-;-;-;-;-;-;-;-;-;-;-;-;-;-;-;-;-;-;-;-;-;-;-;-;-;-;-;-;-;-;-;-;-;-;-;-;-;-;-;-;-;-;-;-;-;-;-;-;-;-;-;-;-;-;-;-;-;-;-;-;-;-;-;-;-;-;-;-;-;-;-;-;-;-;-;-;-;-;-;-;-;-;-;-;-;-;-;-;-;-;-;-;-;-;-;-;-;-;-;-;-;-;-;-;-;-;-;-;-;-;-;-;-;-;-;-;-;-;-;-;-;-;-;-;-;-;-;-	18559	0	1	4	0	0	0	0	0	0	0	0	0	0	0	0	0	0	0	0	0	0	0	0	0
Gm15702	chr1	25223730	25224173	+	444	1	0	1	1	0	0	0	0	0	1	0	0	0	0	0	0	0	0	0	0	0	0	0	0
Gm20172	chr1	25276404	25277954	-	1551	0	0	0	0	0	0	0	0	0	0	0	0	0	0	0	0	0	0	0	0	0	0	0	0
Gm22260	chr1	25279445	25279551	-	107	0	0	0	0	0	0	0	0	0	0	0	0	0	0	0	0	0	0	0	0	0	0	0	0
Gm37543	chr1	25284218	25285248	-	1031	0	0	0	0	0	0	0	0	0	0	0	0	0	0	0	0	0	0	0	0	0	0	0	0
Gm37331	chr1	25296512	25299886	-	3375	0	0	0	0	0	0	0	0	0	0	0	0	0	0	0	0	0	0	0	0	0	0	0	0
Gm37211	chr1	25314276	25317708	-	3433	0	0	0	0	0	0	0	0	0	0	0	0	0	0	0	0	0	0	0	0	0	0	0	0
Gm37862	chr1	25325866	25328398	-	2533	0	0	0	0	0	0	0	0	0	0	0	0	0	0	0	0	0	0	0	0	0	0	0	0
Gm38286	chr1	25345978	25349082	-	3105	0	0	0	0	0	0	0	0	0	0	0	0	0	0	0	0	0	0	0	0	0	0	0	0
Gm37880	chr1	25362564	25365820	-	3257	0	0	0	0	0	0	0	0	0	0	0	0	0	0	0	0	0	0	0	0	0	0	0	0
Gm25294	chr1	25451071	25451174	+	104	0	0	0	0	0	0	0	0	0	0	0	0	0	0	0	0	0	0	0	0	0	0	0	0
Gm37011	chr1	25608250	25611184	-	2935	0	0	0	0	0	0	0	0	0	0	0	0	0	0	0	0	0	0	0	0	0	0	0	0
Gm29214	chr1	25614946	25615515	-	570	0	0	0	0	0	0	0	0	0	0	0	0	0	0	0	0	0	0	0	0	0	0	0	0
Gm37051	chr1	25620238	25623180	-	2943	0	0	0	0	0	0	0	0	0	0	0	0	0	0	0	0	0	0	0	0	0	0	0	0
Gm38260	chr1	25672245	25676239	-	3995	0	0	0	0	0	0	0	0	0	0	0	0	0	0	0	0	0	0	0	0	0	0	0	0
Gm37628	chr1	25686062	25691501	-	5440	0	0	0	0	0	0	0	0	0	0	0	0	0	0	0	0	0	0	0	0	0	0	0	0
8030445P17Rik	chr1	25722038	25724778	-	2741	0	0	0	0	0	0	0	0	0	0	0	0	0	0	0	0	0	0	0	0	0	0	0	0
Gm38198	chr1	25735389	25738969	-	3581	0	0	0	0	0	0	0	0	0	0	0	0	0	0	0	0	0	0	0	0	0	0	0	0
Gm37077	chr1	25755343	25759033	-	3691	0	0	0	0	1	0	1	0	0	0	1	0	0	0	0	0	0	0	0	0	0	0	0	0
Gm37895	chr1	25775757	25780306	-	4550	0	0	0	0	0	0	0	0	0	0	0	0	0	0	0	0	0	0	0	0	0	0	0	0
Gm36952	chr1	25797281	25800905	-	3625	0	0	0	0	0	0	0	0	0	0	0	0	0	0	0	0	0	0	0	0	0	0	0	0
Gm37602	chr1	25804097	25807406	-	3310	0	0	0	0	0	0	0	0	0	0	0	0	0	0	0	0	0	0	0	0	0	0	0	0
2900022M07Rik	chr1	25808956	25809972	-	1017	0	0	0	0	0	0	0	0	0	0	0	0	0	0	0	0	0	0	0	0	0	0	0	0
2900002M20Rik	chr1	25824390	25824719	-	330	0	0	0	0	0	0	0	0	0	0	0	0	0	0	0	0	0	0	0	0	0	0	0	0
Gm9884	chr1	25830657	25831878	+	1222	0	0	0	0	0	0	0	0	0	0	0	0	0	0	0	0	0	0	0	0	0	0	0	0
Gm18443	chr1	25996604	25997159	-	556	0	0	0	0	0	0	0	0	0	0	0	0	0	0	0	0	0	0	0	0	0	0	0	0
Gm19123	chr1	26466236	26466886	+	651	0	0	0	0	0	0	0	0	0	0	0	0	0	0	0	0	0	0	0	0	0	0	0	0
Gm24064	chr1	26566833	26566938	+	106	0	0	0	0	0	0	0	0	0	0	0	0	0	0	0	0	0	0	0	0	0	0	0	0
4931408C20Rik	chr1;chr1	26681814;26687241	26685911;26687460	-;-	4318	0	0	0	0	0	0	0	0	0	0	0	0	0	0	0	0	0	0	0	0	0	0	0	0
n-R5s209	chr1	26959103	26959221	-	119	0	0	0	0	0	0	0	0	0	0	0	0	0	0	0	0	0	0	0	0	0	0	0	0
Gm19641	chr1	27336352	27336768	-	417	0	0	0	0	0	0	0	0	0	0	0	0	0	0	0	0	0	0	0	0	0	0	0	0
Gm5524	chr1;chr1	27884046;27900428	27884078;27902396	+;+	2002	994	1223	1087	1129	967	881	1180	1093	1046	1097	963	1464	18	52	21	17	34	86	44	33	27	18	21	26
Gm18776	chr1	27900419	27901072	-	654	0	1	0	2	0	1	0	0	0	0	0	0	0	0	0	0	0	0	0	0	0	0	0	0
Gm19028	chr1	27989910	27991782	+	1873	0	1	4	3	2	0	0	0	7	0	0	0	1	0	2	0	0	2	2	0	2	0	4	2
Gm38089	chr1	28569918	28571431	+	1514	0	0	0	0	0	0	0	0	0	0	0	0	0	0	0	0	0	0	0	0	0	0	0	0
Gm7846	chr1	28580499	28580772	-	274	0	1	0	2	3	0	0	0	0	6	0	0	0	0	0	0	0	0	0	0	0	0	0	0
Gm597	chr1;chr1	28776117;28780034	28778784;28780252	-;-	2887	0	0	0	0	0	0	0	0	0	0	0	0	0	0	0	0	0	0	0	0	0	0	0	0
Gm5697	chr1	28800240	28802721	-	2482	0	0	0	0	0	0	2	0	0	0	0	0	0	0	0	0	0	0	0	1	0	0	0	0
Gm6462	chr1	28938036	28938339	+	304	0	0	0	0	0	0	0	0	0	0	0	0	0	0	0	0	0	0	0	0	0	0	0	0
Gm18033	chr1	29219700	29220249	+	550	0	0	0	0	0	0	0	0	0	0	0	0	0	0	0	0	0	0	0	0	0	0	0	0
Gm25586	chr1	29280964	29281075	-	112	0	0	0	0	0	0	0	0	0	0	0	0	0	0	0	0	0	0	0	0	0	0	0	0
Gm22679	chr1	29301480	29301579	+	100	0	0	0	0	0	0	0	0	0	0	0	0	0	0	0	0	0	0	0	0	0	0	0	0
Gm23785	chr1	29361275	29361370	-	96	0	0	0	0	0	0	0	0	0	0	0	0	0	0	0	0	0	0	0	0	0	0	0	0
Mir6342	chr1	29421488	29421612	+	125	0	0	0	0	0	0	0	0	0	0	0	0	0	0	0	0	0	0	0	0	0	0	0	0
Gm5525	chr1	29484604	29485915	-	1312	9	8	21	18	7	6	9	2	6	7	2	4	6	6	4	5	9	12	12	6	5	2	3	10
AC125120.1	chr1	29813154	29814438	+	1285	0	0	0	0	0	0	0	0	0	0	0	0	0	0	0	0	0	0	0	0	0	0	0	0
Gm7858	chr1	29930094	29930715	+	622	0	0	0	0	0	0	0	0	0	0	0	0	0	0	0	0	0	0	0	0	0	0	0	0
Gm23771	chr1	29985934	29986043	+	110	0	0	0	0	0	0	0	0	0	0	0	0	0	0	0	0	0	0	0	0	0	0	0	0
Gm27430	chr1	30333291	30333397	-	107	0	0	0	0	0	0	0	0	0	0	0	0	0	0	0	0	0	0	0	0	0	0	0	0
Gm9898	chr1;chr1	30718560;30719447	30719204;30719962	-;-	1161	0	0	0	0	0	0	0	0	0	0	0	0	0	0	0	0	0	0	0	0	0	0	0	0
Gm6473	chr1;chr1;chr1;chr1	30769687;30770672;30771439;30771713	30770402;30771009;30771491;30771815	+;+;+;+	1210	1	0	1	0	2	1	0	2	5	1	0	6	1	0	0	1	2	6	1	5	5	1	2	3
Gm2914	chr1	30794548	30794875	-	328	0	0	1	0	0	0	0	0	0	0	0	0	0	0	0	0	0	0	0	0	0	0	0	0
Phf3	chr1;chr1;chr1;chr1;chr1;chr1;chr1;chr1;chr1;chr1;chr1;chr1;chr1;chr1;chr1;chr1;chr1;chr1;chr1;chr1;chr1;chr1;chr1;chr1;chr1;chr1;chr1;chr1;chr1;chr1;chr1;chr1;chr1;chr1;chr1;chr1;chr1;chr1;chr1;chr1;chr1;chr1;chr1;chr1;chr1;chr1;chr1;chr1;chr1;chr1;chr1;chr1;chr1;chr1;chr1;chr1;chr1;chr1;chr1;chr1;chr1;chr1;chr1;chr1;chr1;chr1;chr1;chr1	30802339;30802342;30803546;30806169;30806169;30806205;30808723;30808723;30808723;30808723;30810683;30810683;30810683;30811772;30811772;30811904;30813017;30813017;30813017;30813571;30813960;30813960;30815315;30816468;30816468;30816468;30820081;30820081;30820081;30820081;30820226;30820683;30820683;30820683;30820683;30820683;30821058;30821131;30821131;30821131;30821131;30821131;30824210;30824210;308…	30805942;30805942;30806364;30806364;30806364;30806364;30809105;30808812;30808812;30808812;30810830;30810712;30810830;30811967;30811967;30811967;30813535;30813152;30813152;30814091;30814091;30814091;30816584;30816584;30816584;30816584;30820237;30820237;30820237;30820237;30820237;30820827;30820827;30820827;30820827;30820827;30823843;30821314;30821314;30821314;30821314;30821314;30824519;30824519;308…	-;-;-;-;-;-;-;-;-;-;-;-;-;-;-;-;-;-;-;-;-;-;-;-;-;-;-;-;-;-;-;-;-;-;-;-;-;-;-;-;-;-;-;-;-;-;-;-;-;-;-;-;-;-;-;-;-;-;-;-;-;-;-;-;-;-;-;-	14190	3002	3554	3186	3126	3032	2757	2810	2961	2774	3964	3270	3874	3010	2725	3768	2857	4349	5479	5055	5137	4168	3509	4400	3894
Gm37522	chr1	30833548	30836431	-	2884	0	0	0	0	0	0	1	0	0	0	0	0	0	0	1	0	2	2	3	0	3	0	2	0
Gm37906	chr1	30865504	30868538	-	3035	5	6	1	2	0	2	1	1	0	3	1	0	0	6	1	3	3	0	5	1	0	1	0	3
Ptp4a1	chr1;chr1;chr1;chr1;chr1;chr1;chr1;chr1;chr1;chr1;chr1;chr1;chr1;chr1;chr1;chr1;chr1;chr1;chr1;chr1;chr1;chr1;chr1;chr1;chr1;chr1;chr1;chr1;chr1;chr1;chr1	30940302;30940302;30940303;30941580;30941947;30943221;30943932;30943932;30943932;30943932;30943932;30943932;30944536;30944536;30944536;30944536;30944536;30944938;30944938;30944938;30944938;30944938;30946038;30946038;30946038;30946038;30948997;30949549;30949549;30949549;30949584	30943323;30943323;30943323;30943323;30943323;30943323;30944006;30944006;30944006;30944304;30944006;30944006;30944666;30944666;30944666;30944666;30944666;30945030;30945030;30945030;30945030;30946426;30946636;30946639;30946639;30946639;30949309;30949757;30949755;30949770;30949691	-;-;-;-;-;-;-;-;-;-;-;-;-;-;-;-;-;-;-;-;-;-;-;-;-;-;-;-;-;-;-	5763	1997	2358	2115	2584	2060	1914	1784	2402	2307	3197	3016	3569	8169	9049	9003	10282	8269	9489	9373	7292	12217	9764	9093	11512
Gm5698	chr1	30977243	30977968	-	726	0	0	0	1	0	0	0	0	0	0	0	0	0	0	0	0	0	0	0	0	0	0	0	0
Gm9458	chr1	30986225	30986953	-	729	0	0	0	0	0	0	0	0	0	0	0	0	0	3	1	0	0	0	0	0	4	0	0	0
4931428L18Rik	chr1;chr1;chr1;chr1;chr1;chr1;chr1;chr1;chr1;chr1;chr1;chr1;chr1;chr1;chr1;chr1;chr1;chr1;chr1;chr1;chr1;chr1;chr1;chr1;chr1;chr1	30997842;30997867;30997867;30999819;31019188;31020848;31020852;31020852;31047585;31047585;31062035;31096372;31135137;31141164;31141717;31202931;31204252;31204252;31204252;31204252;31204252;31222476;31222476;31222476;31222476;31222476	30998938;30998943;30998943;30999904;31019685;31020963;31020963;31020963;31047772;31047772;31062107;31096454;31135247;31141768;31141764;31203388;31204473;31204473;31204473;31204473;31204473;31222628;31222684;31222657;31222597;31222617	-;-;-;-;-;-;-;-;-;-;-;-;-;-;-;-;-;-;-;-;-;-;-;-;-;-	3751	44	57	43	36	16	21	29	16	12	4	23	39	23	27	52	56	17	3	3	6	7	7	4	6
Gm28644	chr1;chr1;chr1	31041919;31042952;31043299	31041983;31043094;31043675	+;+;+	585	3	0	1	0	3	3	1	5	5	12	2	7	2	2	9	6	17	8	16	5	24	33	12	28
Gm27362	chr1	31122725	31122862	-	138	0	0	0	0	0	0	0	0	0	0	0	0	0	0	0	0	0	0	0	0	0	0	0	0
Gm29128	chr1;chr1;chr1	31136026;31143911;31149634	31138324;31143997;31150105	+;+;+	2858	0	0	0	1	0	0	0	0	0	0	0	1	1	3	1	0	4	4	0	3	5	1	1	2
Gm7893	chr1	31164549	31164773	+	225	0	0	0	0	0	0	0	0	0	0	0	0	0	0	0	0	0	0	0	0	0	0	0	0
Lgsn	chr1;chr1;chr1;chr1;chr1;chr1;chr1;chr1	31176401;31189366;31189470;31190363;31190363;31196782;31203331;31203331	31176480;31189498;31189498;31190524;31190524;31196948;31204725;31204725	+;+;+;+;+;+;+;+	1937	0	3	1	2	0	0	0	0	0	0	0	0	7	4	11	15	0	0	0	0	0	0	0	0
Pih1d3	chr1	31222838	31224288	+	1451	0	0	0	0	0	0	0	0	0	0	0	0	0	0	0	0	0	0	0	0	0	0	0	0
Gm26145	chr1	31259593	31259719	-	127	0	0	0	0	0	0	0	0	0	0	0	0	0	0	0	0	0	0	0	0	0	0	0	0
Gm4850	chr1	31267326	31267884	+	559	0	0	0	0	0	0	0	0	0	0	0	0	0	0	0	0	0	0	0	0	0	0	0	0
Gm28645	chr1	31274892	31275455	+	564	0	0	0	0	0	0	0	0	0	0	0	0	0	0	0	0	0	0	0	0	0	0	0	0
Gm6489	chr1	31286945	31287640	+	696	0	0	0	0	0	0	0	0	0	0	0	0	0	0	0	0	0	0	0	0	0	0	0	0
Eef1a1-ps2	chr1;chr1	31559540;31561355	31560830;31561400	+;+	1337	0	0	0	0	0	0	0	0	0	0	0	0	0	0	0	0	0	0	0	0	0	0	0	0
Gm19680	chr1	31615149	31616661	+	1513	2	3	2	5	2	4	2	3	5	13	9	1	1	3	6	1	5	2	2	4	3	0	2	0
Gm23032	chr1	31656632	31656738	-	107	0	0	0	0	0	0	0	0	0	0	0	0	0	0	0	0	0	0	0	0	0	0	0	0
Gm7910	chr1	31736057	31736891	+	835	0	0	0	0	0	0	0	0	0	0	0	0	0	0	0	0	0	0	0	0	0	0	0	0
Khdrbs2	chr1;chr1;chr1;chr1;chr1;chr1;chr1;chr1;chr1;chr1;chr1;chr1;chr1;chr1;chr1;chr1;chr1;chr1;chr1;chr1	32172714;32172729;32172748;32172887;32243900;32243900;32243900;32243900;32310798;32315015;32333466;32333466;32333466;32414871;32414871;32467760;32472567;32619171;32644093;32657444	32173008;32173008;32173008;32173008;32244027;32244027;32246878;32244027;32311090;32315108;32333582;32338354;32333582;32414934;32415017;32467887;32472765;32619253;32644151;32658568	+;+;+;+;+;+;+;+;+;+;+;+;+;+;+;+;+;+;+;+	10291	0	0	0	0	0	0	0	0	1	0	1	0	0	0	0	0	0	0	0	0	0	0	0	0
Gm25814	chr1	32213133	32213239	-	107	0	0	0	0	0	0	0	0	0	0	0	0	0	0	0	0	0	0	0	0	0	0	0	0
Gm37999	chr1	32473757	32475565	+	1809	0	0	0	0	0	0	0	0	0	0	0	0	0	0	0	0	0	0	0	0	0	0	0	0
Gm37110	chr1	32485315	32486942	+	1628	0	0	0	0	0	0	0	0	0	0	0	0	0	0	0	1	0	0	0	0	0	0	0	0
Gm37911	chr1	32496444	32497988	+	1545	0	0	0	0	0	0	0	0	0	0	0	0	0	0	0	0	0	0	0	0	0	0	0	0
Gm9839	chr1	32519563	32520999	-	1437	0	0	0	0	0	0	0	0	0	0	0	0	0	0	0	0	0	0	0	0	0	0	0	0
Gm37792	chr1	32539028	32542440	+	3413	0	0	0	0	0	0	0	0	0	0	0	0	0	0	0	0	0	0	0	0	0	0	0	0
Gm5415	chr1	32543686	32547294	-	3609	0	0	0	0	0	0	0	0	0	0	0	0	0	0	0	0	0	0	0	0	0	0	0	0
Gm24732	chr1	32568359	32568421	-	63	0	0	0	0	0	0	0	0	0	0	0	0	0	0	0	0	0	0	0	0	0	0	0	0
Gm37426	chr1	32710179	32712648	+	2470	0	0	0	0	0	0	0	0	0	0	0	0	0	0	0	0	0	0	0	0	0	0	0	0
Gm23024	chr1	32726639	32726930	+	292	0	0	0	0	0	0	0	0	0	0	0	0	0	0	0	0	0	0	0	0	0	0	0	0
Gm37151	chr1	32967484	32972490	-	5007	0	0	0	0	0	0	0	0	0	0	0	0	0	0	0	0	0	0	0	0	0	0	0	0
Gm28624	chr1	33028160	33030290	-	2131	0	0	0	0	0	0	0	0	0	0	0	0	0	0	0	0	0	0	0	0	0	0	0	0
Gm37724	chr1	33065130	33066350	+	1221	0	0	0	0	0	0	0	0	0	0	0	0	0	0	0	0	0	0	0	0	0	0	0	0
Gm7114	chr1	33100907	33102695	+	1789	0	0	0	1	0	0	0	0	0	0	0	0	0	0	0	0	0	0	0	0	0	0	1	0
Gm4785	chr1	33108905	33109655	-	751	0	0	0	0	0	0	0	0	0	0	0	0	0	0	0	0	0	0	0	0	0	0	0	0
Gm24901	chr1	33191993	33192102	+	110	0	0	0	0	0	0	0	0	0	0	0	0	0	0	0	0	0	0	0	0	0	0	0	0
Gm37591	chr1;chr1	33212774;33215271	33213218;33215475	-;-	650	0	0	0	0	0	0	0	0	0	0	0	0	0	0	0	0	0	0	0	0	0	0	0	0
Gm2987	chr1	33235939	33237631	+	1693	0	0	0	0	0	0	0	0	0	0	0	0	0	0	0	0	0	0	0	0	0	0	0	0
Gm25792	chr1	33293676	33293775	+	100	0	0	0	0	0	0	0	0	0	0	0	0	0	0	0	0	0	0	0	0	0	0	0	0
Gm18799	chr1	33315670	33316582	-	913	0	0	0	0	0	0	0	0	0	0	0	0	0	0	0	0	0	0	0	0	0	0	0	0
Gm7933	chr1	33371331	33373585	+	2255	0	0	0	0	0	0	0	0	0	0	0	0	0	0	0	0	0	0	0	0	0	0	0	0
Gm23453	chr1	33422733	33422838	+	106	0	0	0	0	0	0	0	0	0	0	0	0	0	0	0	0	0	0	0	0	0	0	0	0
Prim2	chr1;chr1;chr1;chr1;chr1;chr1;chr1;chr1;chr1;chr1;chr1;chr1;chr1;chr1;chr1;chr1;chr1;chr1;chr1;chr1;chr1	33453810;33464053;33478942;33480458;33484682;33484682;33512016;33512016;33514145;33514145;33533296;33533296;33620878;33622064;33628395;33630338;33662246;33663777;33667045;33668858;33669624	33454304;33464121;33480540;33480540;33484808;33484808;33512201;33512201;33514217;33514217;33533363;33533363;33623324;33622142;33628532;33630433;33662366;33663856;33667148;33669020;33669795	-;-;-;-;-;-;-;-;-;-;-;-;-;-;-;-;-;-;-;-;-	5938	247	329	258	255	186	175	154	128	172	249	179	240	110	107	110	91	75	78	91	59	79	58	72	95
Gm29228	chr1	33482101	33482518	+	418	0	0	0	1	0	1	0	0	1	3	1	0	0	0	0	0	0	0	0	1	1	0	1	0
Gm37618	chr1	33613758	33616832	-	3075	0	2	0	0	0	0	0	0	0	0	0	0	0	0	0	0	0	0	0	0	0	0	0	0
Gm17813	chr1	33657781	33658108	+	328	0	0	0	0	0	0	0	0	0	0	0	0	0	0	0	0	0	0	0	0	0	0	0	0
1700001G17Rik	chr1;chr1	33669824;33669843	33670712;33670712	+;+	889	9	16	13	14	7	2	7	2	2	5	1	2	1	0	0	1	2	1	0	3	0	0	0	0
Gm38173	chr1	33671915	33674228	-	2314	0	0	0	0	0	0	0	0	0	0	0	0	0	0	0	0	0	0	0	0	0	0	0	0
Rab23	chr1;chr1;chr1;chr1;chr1;chr1;chr1;chr1;chr1;chr1;chr1;chr1;chr1;chr1;chr1;chr1;chr1;chr1;chr1;chr1;chr1;chr1;chr1;chr1;chr1;chr1;chr1;chr1;chr1;chr1;chr1;chr1;chr1;chr1;chr1;chr1;chr1;chr1;chr1;chr1;chr1;chr1;chr1;chr1;chr1;chr1;chr1;chr1	33719887;33719887;33719895;33719909;33719910;33720138;33720407;33721608;33721608;33721608;33721608;33721608;33721608;33721608;33723786;33723786;33723786;33723786;33723786;33723786;33723786;33724934;33724934;33724934;33724934;33724934;33734528;33734702;33734702;33734702;33734702;33736657;33736800;33736800;33736800;33736800;33738137;33738288;33738288;33738288;33738288;33738288;33739253;33739253;337…	33720173;33720173;33720173;33720173;33720173;33720173;33720584;33721699;33721699;33721699;33721699;33721699;33721712;33721699;33724005;33724005;33725476;33724102;33724005;33723837;33724005;33725019;33725019;33725019;33725019;33726891;33734858;33734858;33735354;33734858;33734858;33736882;33736882;33736882;33736882;33736882;33738380;33738380;33738380;33738380;33738380;33738380;33739370;33740772;337…	+;+;+;+;+;+;+;+;+;+;+;+;+;+;+;+;+;+;+;+;+;+;+;+;+;+;+;+;+;+;+;+;+;+;+;+;+;+;+;+;+;+;+;+;+;+;+;+	8285	575	595	626	761	664	529	598	514	754	965	667	901	343	272	310	309	453	421	567	528	280	241	313	270
Bag2	chr1;chr1;chr1;chr1;chr1;chr1;chr1;chr1	33745484;33746739;33746802;33748217;33748217;33756773;33757579;33757579	33747016;33747016;33747016;33748719;33748326;33757727;33757741;33757795	-;-;-;-;-;-;-;-	3059	95	115	102	94	261	312	181	143	210	268	223	258	35	37	24	10	57	138	84	111	51	32	48	37
Gm37905	chr1	33748007	33748347	+	341	0	0	0	0	0	0	0	0	0	0	0	0	0	0	0	0	0	0	0	0	0	0	0	0
Zfp451	chr1;chr1;chr1;chr1;chr1;chr1;chr1;chr1;chr1;chr1;chr1;chr1;chr1;chr1;chr1;chr1;chr1;chr1;chr1;chr1;chr1;chr1;chr1;chr1;chr1;chr1;chr1;chr1;chr1;chr1;chr1;chr1;chr1;chr1;chr1;chr1;chr1;chr1;chr1;chr1;chr1;chr1;chr1;chr1;chr1;chr1;chr1;chr1;chr1;chr1;chr1;chr1;chr1;chr1;chr1;chr1;chr1;chr1;chr1;chr1	33761545;33761545;33765844;33765844;33769721;33769721;33770769;33770769;33772893;33772893;33776269;33776269;33777543;33779044;33779044;33779044;33779056;33779189;33779896;33779896;33779896;33779896;33779896;33782068;33782068;33782068;33782068;33782178;33783041;33783041;33783041;33783041;33783041;33783802;33783853;33783853;33783853;33786407;33786407;33786454;33792136;33800135;33805339;33805339;338…	33762209;33762209;33765909;33765909;33769907;33769907;33770899;33770899;33773033;33773033;33777863;33777863;33777863;33779191;33779191;33779191;33779191;33779191;33780049;33780049;33780049;33780049;33780049;33782194;33782194;33782194;33782194;33782194;33783191;33783191;33783191;33783191;33783191;33783937;33783964;33783964;33783964;33786532;33786532;33786532;33803613;33800767;33805419;33805419;338…	-;-;-;-;-;-;-;-;-;-;-;-;-;-;-;-;-;-;-;-;-;-;-;-;-;-;-;-;-;-;-;-;-;-;-;-;-;-;-;-;-;-;-;-;-;-;-;-;-;-;-;-;-;-;-;-;-;-;-;-	15839	760	972	712	864	751	656	716	750	810	986	998	902	857	692	977	925	1129	1476	1378	1387	1109	890	1277	990
Gm15455	chr1	33836124	33838680	-	2557	0	1	1	0	0	0	0	3	1	7	2	0	2	3	2	0	1	4	2	0	2	1	0	1
Bend6	chr1;chr1;chr1;chr1;chr1;chr1;chr1;chr1;chr1;chr1;chr1;chr1;chr1;chr1;chr1;chr1;chr1;chr1;chr1;chr1;chr1;chr1;chr1;chr1;chr1;chr1;chr1	33852052;33852052;33852052;33862654;33862654;33862695;33863156;33863742;33863742;33864523;33864523;33864523;33864523;33873758;33878260;33878260;33878260;33878260;33878260;33883441;33883441;33883441;33883441;33883441;33907566;33907566;33907566	33853367;33853367;33853367;33862773;33862773;33862773;33863934;33863934;33863934;33864574;33864743;33864743;33864743;33873911;33878437;33878437;33878437;33878437;33878437;33883490;33883842;33883648;33883480;33883648;33907791;33907816;33907768	-;-;-;-;-;-;-;-;-;-;-;-;-;-;-;-;-;-;-;-;-;-;-;-;-;-;-	3421	10	8	2	8	7	2	21	21	22	11	1	23	18	3	6	6	33	29	21	30	6	0	17	14
Gm37067	chr1	33889490	33891117	-	1628	0	0	0	0	0	0	0	0	0	0	0	0	0	0	0	0	0	0	0	0	0	0	4	0
Dst	chr1;chr1;chr1;chr1;chr1;chr1;chr1;chr1;chr1;chr1;chr1;chr1;chr1;chr1;chr1;chr1;chr1;chr1;chr1;chr1;chr1;chr1;chr1;chr1;chr1;chr1;chr1;chr1;chr1;chr1;chr1;chr1;chr1;chr1;chr1;chr1;chr1;chr1;chr1;chr1;chr1;chr1;chr1;chr1;chr1;chr1;chr1;chr1;chr1;chr1;chr1;chr1;chr1;chr1;chr1;chr1;chr1;chr1;chr1;chr1;chr1;chr1;chr1;chr1;chr1;chr1;chr1;chr1;chr1;chr1;chr1;chr1;chr1;chr1;chr1;chr1;chr1;chr1;chr1;chr1…	33908225;33908999;33968703;34005880;34005882;34006126;34006180;34006191;34006191;34006191;34011813;34011825;34011825;34077227;34086242;34086242;34086242;34086242;34086242;34086242;34086242;34086242;34086242;34089292;34113933;34113933;34113933;34113933;34113933;34113933;34113933;34113933;34113933;34113933;34116118;34116118;34116118;34116118;34116118;34116118;34116118;34116118;34116118;34116118;341…	33908452;33909033;33968903;34006008;34006008;34006398;34006398;34006398;34006398;34006398;34011915;34011915;34011915;34077372;34086303;34086303;34086303;34086303;34086303;34086303;34086303;34086303;34086303;34089428;34114022;34114022;34114022;34114022;34114022;34114022;34114022;34114022;34114022;34114022;34116195;34116195;34116195;34116195;34116195;34116195;34116195;34116195;34116195;34116195;341…	+;+;+;+;+;+;+;+;+;+;+;+;+;+;+;+;+;+;+;+;+;+;+;+;+;+;+;+;+;+;+;+;+;+;+;+;+;+;+;+;+;+;+;+;+;+;+;+;+;+;+;+;+;+;+;+;+;+;+;+;+;+;+;+;+;+;+;+;+;+;+;+;+;+;+;+;+;+;+;+;+;+;+;+;+;+;+;+;+;+;+;+;+;+;+;+;+;+;+;+;+;+;+;+;+;+;+;+;+;+;+;+;+;+;+;+;+;+;+;+;+;+;+;+;+;+;+;+;+;+;+;+;+;+;+;+;+;+;+;+;+;+;+;+;+;+;+;+;+;+;+;+;+;+;+;+;+;+;+;+;+;+;+;+;+;+;+;+;+;+;+;+;+;+;+;+;+;+;+;+;+;+;+;+;+;+;+;+;+;+;+;+;+;+;+;+;+;+;+;+…	41619	4144	5008	4201	4303	5030	3863	3651	4133	4450	6256	4450	5804	6471	6916	7266	6582	15219	20862	14503	16590	18709	13112	16514	13752
Gm37354	chr1	33922455	33924838	+	2384	0	0	0	0	0	0	0	0	0	0	0	0	2	0	1	2	1	1	1	1	0	0	2	4
Gm28631	chr1	33963352	33963685	-	334	0	0	0	0	0	0	0	0	0	0	0	0	0	0	0	0	0	0	0	0	0	0	0	0
Gm23792	chr1	33981410	33981502	-	93	0	0	0	0	0	0	0	0	0	0	0	0	0	0	0	0	0	0	0	0	0	0	0	0
Gm38157	chr1	34032100	34033797	+	1698	2	6	0	1	1	0	0	0	0	1	0	1	5	3	10	10	5	26	16	6	2	6	3	10
Mir6896	chr1	34117359	34117431	+	73	0	0	0	0	0	0	0	0	0	0	0	0	0	0	0	0	0	0	0	0	0	0	0	0
Gm26788	chr1;chr1;chr1;chr1	34165856;34169145;34175031;34177888	34167095;34169270;34178446;34178271	-;-;-;-	4782	0	0	0	0	1	3	0	0	0	0	0	1	0	1	0	0	0	0	0	0	0	0	5	0
A930005N03Rik	chr1	34269882	34271128	-	1247	0	0	0	0	0	0	0	0	0	0	0	0	0	0	0	0	0	0	0	0	0	1	0	2
Gm37958	chr1;chr1	34329433;34330167	34329721;34330307	-;-	430	0	0	0	0	0	0	0	0	0	0	0	0	0	0	0	0	0	0	0	0	0	0	0	0
Gm37385	chr1	34350775	34351161	+	387	0	0	0	0	0	0	0	0	0	0	0	0	0	0	0	0	0	0	0	0	0	0	0	0
Gm5266	chr1;chr1	34367371;34368323	34367851;34369003	+;+	1162	0	0	0	0	0	0	0	0	0	0	0	0	0	0	0	0	0	0	0	0	0	0	0	0
Gm3052	chr1;chr1	34415050;34415763	34415878;34417986	-;-	2937	4	12	7	13	1	6	7	3	3	3	1	4	3	1	6	23	2	3	15	20	6	5	7	4
Gm37233	chr1	34427002	34433264	-	6263	7	12	6	8	17	3	6	9	8	8	0	10	6	2	6	3	21	7	5	5	9	3	13	2
Mir5103	chr1	34433121	34433199	-	79	0	0	0	0	0	0	0	0	0	0	0	0	0	0	0	0	0	0	0	0	0	0	0	0
Ccdc115	chr1;chr1;chr1;chr1;chr1;chr1;chr1	34436670;34436678;34437727;34437727;34438850;34439043;34439228	34437610;34437610;34438696;34437858;34438932;34439146;34439672	-;-;-;-;-;-;-	2543	998	898	925	931	722	631	779	743	946	959	852	957	1359	827	1447	1093	1178	1325	1415	1404	1011	1247	1243	1093
Gm28306	chr1;chr1	34439511;34444522	34439830;34444730	-;-	529	0	0	0	0	0	0	0	0	0	5	0	0	0	0	0	0	0	0	0	0	0	0	0	0
Imp4	chr1;chr1;chr1;chr1;chr1;chr1;chr1;chr1;chr1;chr1;chr1;chr1;chr1;chr1;chr1;chr1;chr1;chr1;chr1;chr1;chr1;chr1;chr1;chr1;chr1;chr1;chr1;chr1;chr1;chr1;chr1;chr1;chr1;chr1;chr1;chr1;chr1;chr1;chr1;chr1;chr1;chr1	34439851;34439898;34439905;34439905;34439937;34439953;34440041;34440041;34440041;34440041;34442910;34442910;34442910;34442910;34442910;34442910;34443378;34443378;34443378;34443378;34443378;34443378;34443563;34443563;34443563;34443563;34443563;34443769;34443769;34443769;34443769;34443997;34443997;34443997;34444196;34444196;34444196;34444358;34444358;34444358;34448247;34448757	34439927;34442569;34439927;34439927;34440149;34440149;34440149;34440149;34440149;34440149;34442993;34442993;34443104;34443104;34443104;34442993;34443455;34443487;34443487;34443487;34443487;34443487;34443695;34443695;34443695;34443695;34443695;34443923;34444091;34443856;34443923;34444091;34444027;34444091;34444269;34444269;34444269;34444514;34444387;34449356;34448429;34448938	+;+;+;+;+;+;+;+;+;+;+;+;+;+;+;+;+;+;+;+;+;+;+;+;+;+;+;+;+;+;+;+;+;+;+;+;+;+;+;+;+;+	8553	1972	2418	2236	2330	2013	1518	1791	1739	1969	2460	2154	2291	2258	2020	2845	2254	2794	3027	3339	3717	2223	2307	2722	2443
Ptpn18	chr1;chr1;chr1;chr1;chr1;chr1;chr1;chr1;chr1;chr1;chr1;chr1;chr1;chr1;chr1;chr1;chr1;chr1;chr1;chr1;chr1;chr1;chr1;chr1;chr1;chr1;chr1;chr1;chr1;chr1;chr1;chr1;chr1;chr1;chr1;chr1;chr1;chr1;chr1;chr1;chr1;chr1;chr1	34459762;34459765;34459777;34459792;34462702;34462702;34462702;34463107;34463107;34463107;34463269;34463269;34463271;34463466;34463466;34463466;34463466;34468293;34468293;34469840;34469840;34469840;34470200;34470200;34470200;34471493;34471493;34471493;34471641;34471641;34471641;34471812;34471812;34471812;34472103;34472720;34472763;34473335;34473335;34473579;34474499;34475644;34475644	34461056;34459916;34459844;34459916;34462810;34462810;34462810;34463364;34463183;34463183;34463364;34463364;34463364;34466866;34463504;34463504;34463504;34468361;34468361;34469902;34469902;34469902;34470342;34470342;34470342;34471559;34471559;34471559;34471718;34471718;34471718;34471916;34471917;34471901;34472191;34472968;34472968;34473409;34473409;34473784;34474692;34475733;34475733	+;+;+;+;+;+;+;+;+;+;+;+;+;+;+;+;+;+;+;+;+;+;+;+;+;+;+;+;+;+;+;+;+;+;+;+;+;+;+;+;+;+;+	6492	107	136	102	123	167	120	135	130	166	142	168	163	49	26	58	48	31	41	57	49	35	34	40	53
Gm28417	chr1;chr1;chr1;chr1;chr1;chr1	34468834;34470155;34470640;34471509;34472812;34472812	34470434;34470368;34470873;34471745;34473148;34473112	-;-;-;-;-;-	2409	24	5	13	32	14	25	15	14	27	12	10	17	0	4	3	0	2	4	3	3	0	0	3	0
4930568A12Rik	chr1;chr1;chr1;chr1;chr1;chr1;chr1;chr1;chr1	34477167;34480156;34480598;34480982;34482713;34484788;34484788;34485505;34485745	34477596;34480256;34480759;34481113;34482763;34484913;34484913;34485611;34485933	-;-;-;-;-;-;-;-;-	1298	2	0	1	0	0	5	0	0	1	0	0	0	0	0	0	0	0	0	0	0	0	1	0	0
Prss39	chr1;chr1;chr1;chr1;chr1;chr1;chr1;chr1;chr1	34498410;34498421;34499228;34499228;34499644;34500016;34500016;34502027;34502624	34498628;34498628;34499390;34499390;34499709;34500290;34500132;34502196;34503063	+;+;+;+;+;+;+;+;+	1333	0	0	0	0	0	0	0	0	0	0	1	0	0	0	0	0	0	0	0	0	0	0	0	2
Gm28416	chr1	34523716	34524007	-	292	0	0	0	0	0	0	0	0	0	0	0	0	0	0	0	0	0	0	0	0	0	0	0	0
Cfc1	chr1;chr1;chr1;chr1;chr1;chr1	34535648;34536198;34536350;34537132;34537326;34544025	34535955;34536247;34536517;34537246;34537435;34544313	+;+;+;+;+;+	1040	0	0	0	0	0	0	0	0	0	0	0	0	0	0	0	0	0	0	0	0	0	0	0	0
Gm28419	chr1	34538086	34538560	-	475	0	0	0	0	0	0	0	0	0	0	0	0	0	0	0	0	0	0	0	0	0	0	0	0
Prss40	chr1;chr1;chr1;chr1;chr1;chr1;chr1;chr1;chr1;chr1;chr1;chr1;chr1	34543968;34552334;34552334;34555969;34555969;34555969;34557853;34557853;34557853;34559743;34559743;34560730;34560730	34544745;34552809;34552693;34556138;34556138;34556138;34558111;34558127;34558127;34559905;34559934;34560920;34560943	-;-;-;-;-;-;-;-;-;-;-;-;-	2105	0	0	0	0	0	0	0	0	0	0	0	0	0	0	0	0	0	0	0	0	0	0	0	0
1700101I19Rik	chr1;chr1	34579202;34579224	34579711;34579613	-;-	510	0	0	0	0	0	0	0	0	0	0	0	0	0	0	0	0	0	0	0	0	0	0	0	0
Amer3	chr1;chr1	34579657;34586663	34579766;34590944	+;+	4392	0	0	0	0	0	1	0	0	0	0	0	0	0	0	0	0	0	0	0	0	0	0	0	0
Gm28418	chr1	34607297	34607719	-	423	0	0	0	0	0	0	0	0	0	0	0	0	0	0	0	0	0	0	0	0	0	0	0	0
Gm36984	chr1	34610572	34610806	-	235	0	0	0	0	0	0	0	0	0	0	0	0	0	0	0	0	0	0	0	0	0	0	0	0
Gm29730	chr1	34610908	34612303	-	1396	0	0	0	0	0	0	0	0	0	0	0	0	0	0	0	0	0	0	0	0	0	0	0	0
AA619741	chr1	34635544	34636189	-	646	0	0	0	0	0	0	0	0	0	0	0	0	0	0	0	0	0	0	0	0	0	0	0	0
Arhgef4	chr1;chr1;chr1;chr1;chr1;chr1;chr1;chr1;chr1;chr1;chr1;chr1;chr1;chr1;chr1;chr1;chr1;chr1;chr1;chr1;chr1;chr1;chr1;chr1;chr1;chr1;chr1;chr1;chr1;chr1;chr1;chr1;chr1;chr1;chr1;chr1;chr1;chr1;chr1;chr1;chr1;chr1;chr1;chr1;chr1;chr1;chr1;chr1;chr1;chr1;chr1;chr1;chr1;chr1;chr1;chr1;chr1	34678188;34721704;34732109;34732115;34745318;34745318;34750581;34793226;34793226;34793226;34801704;34801721;34801722;34801741;34801794;34804914;34804914;34804914;34804914;34804914;34804914;34804914;34805956;34805956;34805956;34805956;34805956;34805956;34805956;34806315;34806315;34806315;34806315;34806315;34806315;34807024;34807059;34807059;34807059;34807059;34807059;34807642;34807642;34807642;348…	34678262;34725159;34732408;34732408;34745444;34745444;34751023;34793362;34793362;34793362;34802001;34802001;34802001;34802001;34801964;34805093;34805093;34805093;34805093;34805093;34805093;34805093;34806135;34806135;34806135;34806135;34806135;34806135;34806135;34806698;34806494;34806494;34806494;34806494;34806494;34807291;34809218;34807144;34807291;34807291;34807291;34808911;34807771;34807771;348…	+;+;+;+;+;+;+;+;+;+;+;+;+;+;+;+;+;+;+;+;+;+;+;+;+;+;+;+;+;+;+;+;+;+;+;+;+;+;+;+;+;+;+;+;+;+;+;+;+;+;+;+;+;+;+;+;+	9861	12	34	19	31	20	14	13	23	38	21	20	54	2	12	8	3	2	11	5	9	1	2	3	9
Gm37224	chr1	34752775	34752922	+	148	0	0	0	0	0	0	0	0	0	0	0	0	0	0	0	0	0	0	0	0	0	0	0	0
Gm37845	chr1	34753123	34753477	+	355	0	0	0	0	0	0	0	0	0	0	0	0	0	0	0	0	0	0	0	0	0	0	0	0
Gm38336	chr1	34809360	34811908	-	2549	7	14	22	10	16	17	19	29	15	25	22	18	22	22	17	13	16	48	38	66	47	16	31	17
Fam168b	chr1;chr1;chr1;chr1;chr1;chr1;chr1;chr1;chr1;chr1;chr1;chr1;chr1;chr1;chr1;chr1;chr1;chr1;chr1;chr1;chr1;chr1;chr1;chr1;chr1;chr1;chr1;chr1;chr1;chr1;chr1;chr1;chr1;chr1;chr1;chr1;chr1;chr1;chr1;chr1;chr1;chr1;chr1;chr1;chr1;chr1;chr1	34813219;34813226;34817235;34817352;34817997;34817997;34817997;34817997;34818009;34819592;34819592;34819592;34819592;34819592;34819612;34819699;34819867;34819867;34819867;34819867;34819867;34819867;34819867;34824020;34824020;34828642;34828767;34828767;34828767;34828767;34828767;34828767;34836733;34836733;34836733;34836733;34836733;34836733;34836733;34842828;34842828;34842828;34842828;34842828;348…	34817404;34817404;34817404;34817404;34818126;34818126;34818126;34818126;34818126;34819769;34819769;34819790;34819769;34819769;34819769;34819769;34819920;34820009;34820009;34819963;34820009;34820009;34820009;34824055;34824055;34828847;34828847;34828847;34828847;34828847;34828847;34828847;34836813;34836813;34836813;34836813;34836813;34836813;34836813;34843065;34843013;34843004;34843034;34842985;348…	-;-;-;-;-;-;-;-;-;-;-;-;-;-;-;-;-;-;-;-;-;-;-;-;-;-;-;-;-;-;-;-;-;-;-;-;-;-;-;-;-;-;-;-;-;-;-	5219	4153	5657	4940	4902	4036	3661	4201	4272	4408	5010	4507	5064	3790	3284	4189	4027	5003	6257	5721	5538	4916	3819	4814	4433
Gm37127	chr1	34823525	34826560	+	3036	0	0	0	0	0	0	0	0	0	0	0	0	0	0	0	0	0	0	0	0	0	0	0	0
Plekhb2	chr1;chr1;chr1;chr1;chr1;chr1;chr1;chr1;chr1;chr1;chr1;chr1;chr1;chr1;chr1;chr1;chr1;chr1;chr1;chr1;chr1	34849976;34849992;34851837;34861873;34861873;34861873;34863006;34863006;34863006;34863471;34863471;34863471;34864473;34864473;34866141;34866141;34869300;34869300;34876911;34877656;34879420	34850063;34850063;34851977;34861917;34861917;34861917;34863158;34863158;34863158;34863475;34863573;34863573;34864512;34864512;34866230;34866230;34869405;34873956;34879580;34877799;34879577	+;+;+;+;+;+;+;+;+;+;+;+;+;+;+;+;+;+;+;+;+	7987	1374	1755	1582	1569	1187	1019	1048	1002	1270	1319	1011	1196	772	748	985	813	840	1108	930	1183	608	441	692	674
Gm19430	chr1	34928509	34930645	+	2137	0	0	0	0	0	0	0	0	0	0	0	0	0	0	0	0	0	0	0	0	0	0	0	0
Gm37670	chr1	34969627	34969855	-	229	0	1	0	0	0	0	0	0	1	0	0	2	0	0	0	0	0	0	0	0	0	0	1	0
Gm8009	chr1	34970065	34970500	+	436	1	0	0	0	1	0	0	0	0	1	0	0	2	0	1	0	0	0	0	0	0	0	0	0
Gm38027	chr1	34985656	34985890	+	235	0	0	0	0	0	0	0	0	0	0	0	0	0	0	0	0	0	0	0	0	0	0	0	0
Gm25096	chr1	35178956	35179084	-	129	0	0	0	0	0	0	0	0	0	0	0	0	0	0	0	0	0	0	0	0	0	0	0	0
Gm37068	chr1;chr1;chr1;chr1	35625606;35626652;35648984;35651219	35625936;35626781;35649083;35651297	-;-;-;-	640	0	0	0	0	0	0	2	0	0	0	1	0	0	0	0	0	0	0	0	0	0	0	0	0
Gm25634	chr1	35761602	35761706	+	105	0	0	0	0	0	0	0	0	0	0	0	0	0	0	0	0	0	0	0	0	0	0	0	0
Gm28415	chr1;chr1	35806974;35810073	35807035;35810462	+;+	452	0	0	0	0	0	0	0	0	0	0	0	0	0	0	0	0	0	0	0	0	0	0	0	0
1110002O04Rik	chr1;chr1	35879845;35880682	35879972;35881119	+;+	566	0	0	0	0	0	0	0	0	0	0	2	0	0	0	0	0	0	2	0	0	0	2	0	0
Gm8022	chr1	35958919	35959822	+	904	0	0	0	0	0	0	0	0	0	0	0	0	0	0	0	0	0	0	0	0	0	0	0	0
Gm37146	chr1;chr1;chr1	35981960;35984526;35986295	35982292;35984576;35986373	-;-;-	463	0	0	0	0	0	0	0	0	0	0	0	0	0	0	0	0	0	0	0	0	0	0	0	0
Gm33222	chr1;chr1;chr1;chr1;chr1;chr1	36002985;36003068;36003814;36003927;36010884;36010991	36003406;36003406;36003991;36003991;36010990;36011044	-;-;-;-;-;-	761	0	1	0	1	0	0	0	0	0	0	0	0	0	0	0	0	0	0	0	0	0	0	0	0
4930535G08Rik	chr1;chr1	36011072;36011594	36011195;36011894	+;+	425	0	0	0	0	0	0	0	0	0	0	0	0	0	0	0	0	0	0	0	0	0	0	0	0
Gm38049	chr1	36029647	36031018	-	1372	1	4	0	0	6	0	0	0	0	0	0	0	0	0	0	0	0	0	0	0	0	0	0	0
Hs6st1	chr1;chr1;chr1	36068400;36101690;36103513	36069184;36104980;36106446	+;+;+	5542	10069	12844	11194	10471	10895	8171	9913	9247	11829	13128	10890	12992	12016	11772	14415	10298	13259	14369	14993	8007	12175	9358	9853	12251
Gm37335	chr1;chr1	36105384;36106058	36105441;36106446	-;-	447	1	0	4	0	0	0	0	0	3	0	0	2	0	3	0	0	0	1	0	0	0	0	0	1
Gm33280	chr1;chr1;chr1;chr1	36132042;36132887;36134666;36135412	36132321;36133413;36134863;36138746	+;+;+;+	4340	31	56	62	43	65	52	67	35	117	40	61	55	0	0	1	5	1	3	0	2	0	0	1	0
Uggt1	chr1;chr1;chr1;chr1;chr1;chr1;chr1;chr1;chr1;chr1;chr1;chr1;chr1;chr1;chr1;chr1;chr1;chr1;chr1;chr1;chr1;chr1;chr1;chr1;chr1;chr1;chr1;chr1;chr1;chr1;chr1;chr1;chr1;chr1;chr1;chr1;chr1;chr1;chr1;chr1;chr1;chr1;chr1;chr1;chr1;chr1;chr1;chr1;chr1;chr1;chr1;chr1;chr1;chr1;chr1;chr1;chr1;chr1;chr1;chr1;chr1;chr1;chr1;chr1;chr1;chr1;chr1;chr1;chr1;chr1;chr1;chr1;chr1;chr1;chr1;chr1;chr1;chr1;chr1;chr1…	36140027;36143482;36143486;36146032;36146032;36146032;36146157;36146625;36146625;36146625;36146625;36150045;36150045;36150045;36150045;36151634;36151634;36151634;36155073;36155073;36155073;36156227;36156227;36156227;36157400;36157400;36157400;36158108;36158108;36158108;36159942;36159942;36159942;36161676;36161676;36161676;36161747;36162205;36162205;36162205;36162205;36162226;36163221;36163221;361…	36144251;36144251;36144251;36146185;36146185;36146185;36146185;36146741;36146741;36146741;36146741;36150524;36150159;36150159;36150159;36151794;36151794;36151794;36155255;36155255;36155255;36156311;36156311;36156311;36157501;36157501;36157501;36158196;36158196;36158196;36160026;36160026;36160026;36161761;36161761;36161761;36161761;36162363;36162363;36163410;36162363;36162363;36163410;36163410;361…	-;-;-;-;-;-;-;-;-;-;-;-;-;-;-;-;-;-;-;-;-;-;-;-;-;-;-;-;-;-;-;-;-;-;-;-;-;-;-;-;-;-;-;-;-;-;-;-;-;-;-;-;-;-;-;-;-;-;-;-;-;-;-;-;-;-;-;-;-;-;-;-;-;-;-;-;-;-;-;-;-;-;-;-;-;-;-;-;-;-;-;-;-;-;-;-;-;-;-;-;-;-;-;-;-;-;-;-;-;-;-;-;-;-;-;-;-;-;-;-;-;-;-;-;-;-;-;-;-;-;-;-;-;-;-;-;-;-;-;-;-;-;-;-;-;-;-;-;-;-;-	12853	3804	4888	4540	5281	4700	2899	3773	3313	4691	7568	4669	5758	7479	7013	9291	7201	12178	13799	9915	10939	8653	9983	11675	9435
Mir6897	chr1	36144252	36144313	-	62	0	0	0	0	0	0	0	0	0	0	0	0	0	0	0	0	0	0	0	0	0	0	0	0
Neurl3	chr1;chr1;chr1;chr1;chr1;chr1;chr1;chr1	36264597;36268656;36268861;36269213;36273338;36273338;36274373;36274635	36266553;36268709;36269701;36269701;36273583;36273435;36274446;36274679	-;-;-;-;-;-;-;-	3217	419	594	477	566	740	513	653	626	725	614	548	764	1931	1722	2404	1882	1461	3049	2907	1648	2286	1237	2028	2267
Arid5a	chr1;chr1;chr1;chr1;chr1;chr1;chr1;chr1;chr1;chr1;chr1;chr1;chr1;chr1;chr1;chr1;chr1;chr1;chr1;chr1;chr1;chr1;chr1;chr1;chr1;chr1;chr1;chr1;chr1;chr1;chr1;chr1;chr1;chr1;chr1;chr1;chr1;chr1;chr1;chr1;chr1;chr1;chr1;chr1;chr1;chr1;chr1;chr1;chr1;chr1;chr1;chr1;chr1;chr1;chr1;chr1;chr1;chr1;chr1;chr1;chr1;chr1;chr1;chr1;chr1;chr1;chr1;chr1;chr1	36307733;36307754;36307754;36307754;36307754;36307754;36307754;36307754;36307754;36307754;36307758;36307769;36307779;36311874;36315992;36316209;36316209;36316209;36316209;36316209;36316209;36316209;36316212;36316212;36316212;36316212;36317027;36317204;36317204;36317204;36317204;36317204;36317204;36317610;36317610;36317610;36317610;36317610;36317610;36317610;36318084;36318084;36318084;36318084;363…	36307836;36307836;36307836;36307836;36307836;36307836;36307836;36307836;36307836;36307836;36312771;36307836;36307836;36311968;36316327;36316327;36316327;36316327;36316327;36318181;36316327;36316327;36316578;36316327;36316327;36316327;36317324;36317324;36317324;36317662;36317324;36317442;36317324;36317662;36317662;36317662;36317662;36317662;36317662;36317662;36318136;36318132;36318181;36318181;363…	+;+;+;+;+;+;+;+;+;+;+;+;+;+;+;+;+;+;+;+;+;+;+;+;+;+;+;+;+;+;+;+;+;+;+;+;+;+;+;+;+;+;+;+;+;+;+;+;+;+;+;+;+;+;+;+;+;+;+;+;+;+;+;+;+;+;+;+;+	12540	110	147	149	121	135	143	121	168	135	145	173	197	1942	1270	2464	2500	2276	4851	4814	3738	4215	3736	3606	3712
4930403P22Rik	chr1	36332708	36333420	+	713	0	0	0	0	1	0	0	0	0	0	0	0	0	0	0	0	0	0	0	0	0	0	0	0
Kansl3	chr1;chr1;chr1;chr1;chr1;chr1;chr1;chr1;chr1;chr1;chr1;chr1;chr1;chr1;chr1;chr1;chr1;chr1;chr1;chr1;chr1;chr1;chr1;chr1;chr1;chr1;chr1;chr1;chr1;chr1;chr1;chr1;chr1;chr1;chr1;chr1;chr1;chr1;chr1;chr1;chr1;chr1;chr1;chr1;chr1;chr1;chr1;chr1;chr1;chr1;chr1;chr1;chr1;chr1;chr1;chr1;chr1;chr1;chr1;chr1;chr1;chr1;chr1;chr1;chr1;chr1;chr1;chr1;chr1;chr1;chr1;chr1;chr1;chr1;chr1;chr1;chr1;chr1;chr1;chr1…	36335730;36335730;36337573;36337573;36343251;36343251;36343251;36343251;36343673;36343673;36343673;36343673;36344070;36344070;36344070;36344070;36344916;36344916;36344916;36344916;36345385;36345385;36345385;36345385;36345838;36345838;36345838;36345838;36347217;36347217;36348525;36348525;36348525;36348525;36348818;36348818;36348818;36348818;36349402;36349402;36349402;36349402;36351633;36351633;363…	36337651;36337651;36337651;36337651;36343384;36343384;36343384;36343384;36343895;36343895;36343895;36343895;36344179;36344179;36344179;36344179;36345046;36345046;36345046;36345046;36345466;36345466;36345466;36345466;36346029;36346029;36346029;36346029;36347294;36347294;36348681;36348681;36348681;36348681;36349018;36349018;36349018;36349018;36349465;36349465;36349465;36349465;36351790;36351790;363…	-;-;-;-;-;-;-;-;-;-;-;-;-;-;-;-;-;-;-;-;-;-;-;-;-;-;-;-;-;-;-;-;-;-;-;-;-;-;-;-;-;-;-;-;-;-;-;-;-;-;-;-;-;-;-;-;-;-;-;-;-;-;-;-;-;-;-;-;-;-;-;-;-;-;-;-;-;-;-;-;-;-;-;-;-;-;-;-;-;-;-;-;-;-;-;-;-;-;-;-;-	6742	4119	4883	4543	4742	3669	3424	3489	3447	3925	4551	4170	4971	2394	2351	2778	2439	3070	5292	4366	3859	3243	2671	3383	3099
Mir6898	chr1	36348682	36348758	-	77	0	0	0	0	0	0	0	0	0	0	0	0	0	0	0	0	0	0	0	0	0	0	0	0
Fer1l5	chr1;chr1;chr1;chr1;chr1;chr1;chr1;chr1;chr1;chr1;chr1;chr1;chr1;chr1;chr1;chr1;chr1;chr1;chr1;chr1;chr1;chr1;chr1;chr1;chr1;chr1;chr1;chr1;chr1;chr1;chr1;chr1;chr1;chr1;chr1;chr1;chr1;chr1;chr1;chr1;chr1;chr1;chr1;chr1;chr1;chr1;chr1;chr1;chr1;chr1;chr1;chr1;chr1;chr1;chr1;chr1;chr1;chr1;chr1;chr1;chr1;chr1;chr1;chr1;chr1;chr1;chr1;chr1;chr1;chr1;chr1;chr1;chr1;chr1;chr1;chr1;chr1;chr1	36372291;36373686;36374516;36375172;36376729;36377855;36378387;36379478;36380364;36382785;36385085;36385438;36385464;36386091;36386091;36387181;36387181;36388586;36388586;36388717;36388717;36388891;36388891;36390528;36390528;36392303;36392303;36401316;36401354;36402497;36402497;36403217;36403217;36403472;36403472;36404754;36404754;36406509;36406929;36407883;36408495;36408773;36409142;36409380;364…	36372375;36373738;36374607;36375280;36376783;36377964;36378515;36379540;36380414;36382815;36385200;36385558;36385558;36386143;36386143;36387249;36387249;36388629;36388629;36388799;36388799;36388985;36388985;36390656;36390656;36392480;36392480;36401478;36401478;36402597;36402597;36403394;36403394;36403627;36403627;36404829;36404882;36406672;36407043;36407985;36408670;36408943;36409274;36409457;364…	+;+;+;+;+;+;+;+;+;+;+;+;+;+;+;+;+;+;+;+;+;+;+;+;+;+;+;+;+;+;+;+;+;+;+;+;+;+;+;+;+;+;+;+;+;+;+;+;+;+;+;+;+;+;+;+;+;+;+;+;+;+;+;+;+;+;+;+;+;+;+;+;+;+;+;+;+;+	6356	2	0	4	0	0	1	0	0	0	1	1	0	1	3	5	6	0	1	3	0	0	0	0	0
Lman2l	chr1;chr1;chr1;chr1;chr1;chr1;chr1;chr1;chr1;chr1;chr1;chr1;chr1;chr1;chr1;chr1;chr1;chr1;chr1;chr1;chr1;chr1;chr1;chr1;chr1;chr1;chr1;chr1;chr1;chr1;chr1;chr1;chr1;chr1;chr1;chr1;chr1;chr1;chr1;chr1;chr1;chr1;chr1;chr1;chr1;chr1	36419871;36422065;36423186;36423186;36423186;36424506;36424838;36424838;36424838;36424838;36424838;36428102;36428102;36428102;36428102;36428102;36428102;36428300;36428300;36428300;36428300;36428300;36428300;36428392;36429423;36438750;36438750;36438750;36438750;36438750;36439609;36439609;36439609;36439609;36439609;36439609;36443491;36443491;36443491;36443520;36443745;36444037;36445050;36445050;364…	36420035;36424503;36424503;36424503;36424503;36424957;36424957;36424957;36424957;36424957;36424957;36428216;36428216;36428216;36428216;36428216;36428216;36428366;36428461;36428461;36428461;36428461;36428461;36428461;36429455;36438832;36438832;36438832;36438832;36438832;36439726;36439726;36439726;36439726;36441872;36439668;36443609;36443609;36443609;36443609;36445257;36444142;36445271;36445271;364…	-;-;-;-;-;-;-;-;-;-;-;-;-;-;-;-;-;-;-;-;-;-;-;-;-;-;-;-;-;-;-;-;-;-;-;-;-;-;-;-;-;-;-;-;-;-	7359	1258	1505	1395	1246	1262	891	1238	913	1216	1529	1174	1169	731	814	1011	751	964	1430	1101	1349	661	689	724	698
Cnnm4	chr1;chr1;chr1;chr1;chr1;chr1;chr1;chr1	36471620;36471996;36497990;36498395;36499411;36499885;36505601;36506409	36473085;36473367;36498133;36498529;36499580;36499981;36505779;36508764	+;+;+;+;+;+;+;+	4829	208	210	274	313	246	198	214	202	252	304	250	296	152	85	163	148	228	418	316	318	262	172	185	200
Gm37909	chr1	36473952	36476110	+	2159	0	3	1	0	5	0	2	1	0	2	4	0	7	0	2	2	6	2	9	7	4	1	1	6
Gm47280	chr1	36506562	36506702	+	141	0	0	0	0	0	0	0	0	0	0	0	0	0	0	0	0	0	0	0	0	0	0	0	0
Cnnm3	chr1;chr1;chr1;chr1;chr1;chr1;chr1;chr1;chr1;chr1;chr1;chr1;chr1;chr1;chr1;chr1;chr1;chr1;chr1;chr1;chr1;chr1;chr1;chr1;chr1	36511867;36511867;36513097;36518569;36518952;36518952;36518952;36520078;36520078;36520078;36520519;36520519;36520761;36520819;36520819;36521205;36521205;36521205;36521701;36521701;36521701;36524034;36525166;36525166;36525166	36513153;36513153;36513153;36519574;36519095;36519095;36519095;36520435;36520227;36520227;36520688;36520688;36520915;36520915;36520915;36521338;36521338;36521338;36521839;36521839;36521839;36524132;36525600;36528237;36528237	+;+;+;+;+;+;+;+;+;+;+;+;+;+;+;+;+;+;+;+;+;+;+;+;+	6420	1127	1504	1364	1264	843	644	813	850	999	1170	892	1160	495	413	565	564	511	671	561	720	379	308	469	453
Gm38033	chr1;chr1	36527534;36528160	36527724;36528237	-;-	269	0	0	0	0	0	0	0	0	0	0	0	0	0	0	0	0	0	0	0	0	0	0	0	0
Ankrd23	chr1;chr1;chr1;chr1;chr1;chr1;chr1;chr1;chr1;chr1;chr1;chr1;chr1;chr1;chr1;chr1;chr1;chr1;chr1;chr1;chr1;chr1;chr1;chr1;chr1;chr1;chr1;chr1;chr1	36530188;36530534;36531326;36531723;36531723;36531723;36531909;36531909;36532112;36532112;36532112;36532302;36532302;36532302;36532581;36532581;36532581;36533987;36533987;36533987;36533987;36534291;36534291;36534291;36534291;36535682;36535682;36536497;36536497	36531641;36531641;36531641;36531821;36531821;36531821;36532007;36532007;36532210;36532210;36532210;36532400;36532400;36532400;36532706;36532706;36532706;36534115;36534115;36534115;36534115;36534437;36534437;36534437;36534437;36535739;36535739;36536883;36536521	-;-;-;-;-;-;-;-;-;-;-;-;-;-;-;-;-;-;-;-;-;-;-;-;-;-;-;-;-	2697	6	22	16	21	22	10	14	30	15	19	14	14	7	9	17	16	11	25	30	31	9	4	3	13
Gm42417	chr1;chr1;chr1;chr1;chr1;chr1;chr1;chr1;chr1;chr1;chr1	36530193;36532112;36532302;36532581;36533987;36534052;36534291;36534291;36536497;36539212;36539357	36531641;36532210;36532400;36532706;36534115;36534115;36534437;36534437;36536556;36539358;36539429	-;-;-;-;-;-;-;-;-;-;-	2327	0	0	0	0	0	0	0	0	0	0	0	0	0	0	0	0	0	0	0	0	0	0	0	0
Ankrd39	chr1;chr1;chr1;chr1;chr1;chr1;chr1;chr1;chr1;chr1;chr1;chr1;chr1;chr1;chr1;chr1;chr1;chr1	36537507;36538094;36539360;36539469;36541824;36541837;36541859;36541859;36541859;36542762;36542762;36542762;36542762;36545331;36546910;36546910;36547086;36547086	36539534;36539534;36539534;36539534;36542062;36542062;36542230;36542062;36542062;36542865;36542865;36542865;36542865;36547219;36547219;36547219;36547231;36547445	-;-;-;-;-;-;-;-;-;-;-;-;-;-;-;-;-;-	4654	138	218	210	184	218	167	127	153	187	203	182	146	106	104	198	112	142	180	163	184	60	57	84	72
Sema4c	chr1;chr1;chr1;chr1;chr1;chr1;chr1;chr1;chr1;chr1;chr1;chr1;chr1;chr1;chr1;chr1;chr1;chr1;chr1;chr1;chr1;chr1;chr1;chr1;chr1;chr1;chr1;chr1;chr1;chr1;chr1;chr1;chr1;chr1;chr1;chr1;chr1;chr1;chr1;chr1;chr1;chr1;chr1;chr1;chr1;chr1;chr1;chr1;chr1;chr1;chr1;chr1;chr1;chr1;chr1;chr1;chr1;chr1;chr1;chr1;chr1;chr1;chr1;chr1;chr1;chr1;chr1;chr1;chr1;chr1;chr1;chr1;chr1;chr1;chr1	36548639;36548642;36548642;36548642;36550506;36550506;36550506;36550506;36550668;36550668;36550668;36550668;36551726;36551726;36551726;36551726;36551726;36551927;36551927;36551927;36551927;36552252;36552252;36552252;36552252;36552252;36552719;36552719;36552719;36552719;36552719;36552979;36552979;36552979;36552979;36553224;36553224;36553224;36553224;36553224;36553471;36553471;36553471;36553471;365…	36550368;36550368;36550368;36550368;36550576;36550576;36550576;36550576;36550828;36550828;36550828;36550828;36552149;36551838;36551838;36551838;36551838;36552149;36552149;36552149;36552149;36552396;36552396;36552396;36552396;36552396;36552894;36552894;36552894;36552894;36552894;36553130;36553130;36553130;36553130;36553340;36553340;36553340;36553340;36553340;36553567;36553567;36553567;36553567;365…	-;-;-;-;-;-;-;-;-;-;-;-;-;-;-;-;-;-;-;-;-;-;-;-;-;-;-;-;-;-;-;-;-;-;-;-;-;-;-;-;-;-;-;-;-;-;-;-;-;-;-;-;-;-;-;-;-;-;-;-;-;-;-;-;-;-;-;-;-;-;-;-;-;-;-	4593	210	308	322	288	373	435	349	306	378	353	345	497	1339	1107	1398	1498	1501	1919	1691	1134	1338	910	1358	1337
D430040D24Rik	chr1;chr1;chr1;chr1	36557701;36558359;36564306;36564814	36559667;36558405;36564368;36565613	+;+;+;+	2830	27	21	25	37	28	42	38	30	47	22	24	21	19	10	18	5	21	10	18	11	7	11	5	2
Fam178b	chr1;chr1;chr1;chr1;chr1;chr1;chr1;chr1;chr1;chr1;chr1;chr1;chr1;chr1;chr1;chr1;chr1;chr1;chr1;chr1;chr1;chr1;chr1;chr1;chr1;chr1;chr1;chr1;chr1;chr1;chr1;chr1;chr1;chr1;chr1;chr1;chr1;chr1;chr1;chr1;chr1;chr1;chr1;chr1;chr1;chr1;chr1;chr1;chr1;chr1;chr1;chr1;chr1;chr1;chr1;chr1;chr1;chr1	36562692;36562696;36562696;36562696;36564328;36564330;36564330;36564330;36564330;36564831;36564831;36564831;36564831;36564867;36576456;36578519;36578519;36578519;36578519;36578519;36578519;36578571;36585916;36585916;36585916;36585916;36585916;36585916;36585916;36587505;36589237;36593198;36599976;36600123;36600123;36600123;36600408;36600408;36600408;36600408;36600408;36600867;36600867;36600867;366…	36563020;36563020;36563020;36563020;36564482;36564413;36564482;36564482;36564482;36564908;36564908;36564908;36564908;36564908;36576808;36578644;36578644;36578644;36578644;36578644;36578644;36578644;36585999;36586003;36586003;36586003;36586003;36586003;36586003;36587687;36589317;36593332;36600220;36600220;36600220;36600220;36600584;36600432;36600584;36600411;36600584;36600951;36600954;36600951;366…	-;-;-;-;-;-;-;-;-;-;-;-;-;-;-;-;-;-;-;-;-;-;-;-;-;-;-;-;-;-;-;-;-;-;-;-;-;-;-;-;-;-;-;-;-;-;-;-;-;-;-;-;-;-;-;-;-;-	3190	2	4	1	2	0	2	3	5	0	1	3	6	11	4	0	2	1	0	1	0	1	5	0	1
Gm6428	chr1	36601802	36602146	+	345	3	5	4	7	7	6	3	5	8	13	10	6	8	4	4	4	2	17	11	5	6	13	5	5
Gm24133	chr1	36663965	36664039	+	75	0	0	0	0	0	0	0	0	0	0	0	0	0	0	0	0	0	0	0	0	0	0	0	0
Cox5b	chr1;chr1;chr1;chr1;chr1;chr1;chr1;chr1;chr1;chr1;chr1;chr1;chr1;chr1;chr1;chr1;chr1;chr1;chr1	36691449;36691484;36691610;36691628;36691642;36691644;36692211;36692211;36692211;36692211;36692258;36692431;36692451;36692451;36692451;36693197;36693197;36693197;36693197	36691689;36691689;36691689;36692284;36691689;36691689;36692507;36692284;36692284;36692284;36692284;36692550;36692550;36692550;36692550;36693385;36693386;36693681;36693386	+;+;+;+;+;+;+;+;+;+;+;+;+;+;+;+;+;+;+	1587	6547	7841	6993	8027	5644	6101	5926	5817	6439	8197	7367	8583	5983	5772	7635	5213	5068	6168	7141	6097	6367	5749	5710	5101
Actr1b	chr1;chr1;chr1;chr1;chr1;chr1;chr1;chr1;chr1;chr1;chr1;chr1;chr1;chr1;chr1;chr1;chr1;chr1;chr1;chr1;chr1;chr1;chr1;chr1;chr1;chr1;chr1;chr1;chr1;chr1;chr1;chr1;chr1;chr1	36698114;36700337;36700536;36701134;36701213;36701421;36701421;36701672;36701685;36701763;36701784;36702059;36702059;36702059;36702475;36702475;36702475;36702475;36702482;36706548;36706870;36706870;36706870;36706870;36706870;36708191;36708191;36708191;36709567;36709806;36709806;36709806;36713739;36714214	36700178;36700377;36700597;36701308;36701308;36701513;36701651;36702183;36701901;36701901;36701901;36702183;36702183;36702183;36702600;36702600;36702600;36702600;36702600;36706648;36706945;36707167;36706945;36706945;36706945;36708255;36708255;36708255;36709678;36709919;36709947;36710008;36713812;36714422	-;-;-;-;-;-;-;-;-;-;-;-;-;-;-;-;-;-;-;-;-;-;-;-;-;-;-;-;-;-;-;-;-;-	4274	4119	5125	4736	5019	4917	3706	4582	4204	4764	6093	5175	5772	3524	3097	4457	3299	4622	5259	4483	4747	3717	3655	4266	3679
4933424G06Rik	chr1;chr1;chr1;chr1;chr1;chr1;chr1;chr1;chr1;chr1;chr1;chr1;chr1;chr1;chr1;chr1;chr1;chr1;chr1	36710149;36714538;36714546;36718822;36718822;36723365;36723365;36725215;36725215;36733848;36733848;36742278;36744355;36744511;36744511;36746362;36746362;36757790;36757790	36710491;36714697;36714938;36718884;36718884;36723451;36723451;36725298;36725298;36733881;36733949;36742376;36744394;36744661;36744661;36746571;36746571;36757826;36757953	+;+;+;+;+;+;+;+;+;+;+;+;+;+;+;+;+;+;+	1744	0	1	0	3	0	0	0	0	2	0	1	2	1	1	3	1	0	0	1	0	0	0	2	0
Gm33533	chr1;chr1	36739048;36744454	36740341;36744792	-;-	1633	0	0	0	0	0	0	0	0	0	0	0	0	0	0	0	0	0	0	0	0	0	0	0	0
Zap70	chr1;chr1;chr1;chr1;chr1;chr1;chr1;chr1;chr1;chr1;chr1;chr1;chr1;chr1;chr1;chr1;chr1;chr1;chr1;chr1;chr1;chr1;chr1	36761798;36766934;36770802;36770802;36770992;36771789;36771789;36778153;36778380;36778547;36778751;36778984;36779117;36779685;36779685;36780837;36780837;36781119;36781119;36781346;36781346;36782461;36782461	36761942;36767121;36771067;36771212;36771212;36772375;36771949;36778291;36778464;36778590;36778802;36779312;36779312;36779891;36779891;36781029;36781029;36781259;36781259;36781458;36781458;36782815;36782818	+;+;+;+;+;+;+;+;+;+;+;+;+;+;+;+;+;+;+;+;+;+;+	2992	283	336	474	410	1077	760	711	878	1077	1251	899	1039	88	103	131	90	296	305	387	298	475	326	327	347
Gm18828	chr1;chr1	36764863;36765018	36765172;36765874	-;-	1012	0	0	0	0	0	0	0	0	0	0	0	0	0	0	0	0	0	0	0	0	0	0	0	0
Tmem131	chr1;chr1;chr1;chr1;chr1;chr1;chr1;chr1;chr1;chr1;chr1;chr1;chr1;chr1;chr1;chr1;chr1;chr1;chr1;chr1;chr1;chr1;chr1;chr1;chr1;chr1;chr1;chr1;chr1;chr1;chr1;chr1;chr1;chr1;chr1;chr1;chr1;chr1;chr1;chr1;chr1;chr1;chr1;chr1;chr1;chr1;chr1;chr1;chr1;chr1;chr1;chr1;chr1;chr1;chr1;chr1;chr1;chr1;chr1;chr1;chr1;chr1;chr1;chr1;chr1;chr1;chr1;chr1;chr1;chr1;chr1;chr1;chr1;chr1;chr1;chr1;chr1;chr1;chr1;chr1…	36792191;36792194;36794044;36794044;36794804;36794804;36795101;36795101;36795295;36795295;36796162;36796162;36798942;36798942;36799279;36799279;36800953;36801825;36801825;36804468;36804468;36804468;36807884;36807884;36807884;36808539;36808827;36808827;36810281;36810281;36810281;36810281;36811408;36811408;36811408;36812161;36812161;36812161;36812557;36812557;36812557;36814142;36815455;36815455;368…	36793205;36793205;36794198;36794198;36794901;36794901;36795197;36795197;36795416;36795416;36796324;36796324;36799091;36799091;36799403;36799403;36801952;36801952;36801952;36804646;36804646;36804646;36808985;36808476;36808476;36808985;36808985;36808985;36810536;36810466;36810466;36810466;36811594;36811594;36811594;36812303;36812303;36812303;36812708;36812708;36812708;36814417;36815521;36815996;368…	-;-;-;-;-;-;-;-;-;-;-;-;-;-;-;-;-;-;-;-;-;-;-;-;-;-;-;-;-;-;-;-;-;-;-;-;-;-;-;-;-;-;-;-;-;-;-;-;-;-;-;-;-;-;-;-;-;-;-;-;-;-;-;-;-;-;-;-;-;-;-;-;-;-;-;-;-;-;-;-;-;-;-;-;-;-;-;-;-;-;-;-;-;-;-;-;-;-;-;-;-;-;-;-;-;-;-;-;-;-;-;-;-;-;-;-	9413	1979	2504	2124	2140	1908	1554	1858	2040	2104	2835	2238	2813	1436	1412	1950	1713	2177	2672	2365	2367	1596	1261	1822	1674
Gm37506	chr1	36871903	36872045	-	143	0	0	0	0	0	0	0	0	0	0	0	0	0	0	0	0	0	0	0	0	0	0	0	0
Gm38115	chr1;chr1	36913601;36914187	36913660;36916539	-;-	2413	0	4	3	1	0	2	0	0	1	0	2	0	0	0	0	6	2	8	0	1	0	0	4	1
F830112A20Rik	chr1	36922797	36926348	-	3552	0	4	0	0	2	1	1	2	2	3	1	0	0	1	0	1	0	0	0	1	0	2	3	0
Rpl12-ps1	chr1	36957930	36958427	-	498	0	0	0	2	1	1	0	0	0	0	1	2	0	0	0	0	0	0	0	0	2	0	0	0
n-R5s210	chr1	37005439	37005557	+	119	0	0	0	0	0	0	1	1	0	0	0	0	0	0	0	0	0	0	0	0	0	0	0	0
Vwa3b	chr1;chr1;chr1;chr1;chr1;chr1;chr1;chr1;chr1;chr1;chr1;chr1;chr1;chr1;chr1;chr1;chr1;chr1;chr1;chr1;chr1;chr1;chr1;chr1;chr1;chr1;chr1;chr1;chr1;chr1;chr1;chr1;chr1;chr1;chr1;chr1;chr1;chr1;chr1;chr1;chr1;chr1;chr1;chr1;chr1;chr1;chr1;chr1;chr1;chr1;chr1;chr1;chr1;chr1;chr1;chr1;chr1;chr1;chr1;chr1;chr1;chr1;chr1;chr1;chr1;chr1;chr1;chr1;chr1;chr1;chr1;chr1;chr1;chr1;chr1;chr1;chr1;chr1;chr1;chr1…	37026596;37029304;37029316;37029333;37029333;37029384;37035637;37035637;37035637;37035637;37035708;37035708;37035708;37042295;37042295;37042295;37042295;37042295;37042295;37042295;37044958;37044958;37044958;37044958;37044958;37044958;37044958;37051717;37051717;37051717;37051717;37051717;37051717;37051717;37060330;37060330;37060330;37060330;37060330;37060330;37060330;37063434;37063434;37063434;370…	37026645;37029428;37029428;37029428;37029428;37029428;37035868;37035868;37035868;37035868;37035868;37035868;37035868;37042389;37042389;37042389;37042389;37042389;37042389;37042389;37045208;37045208;37045208;37045208;37045208;37045208;37045208;37051879;37051879;37051879;37051879;37051879;37051879;37051879;37060499;37060499;37060499;37060499;37060499;37060499;37060499;37063549;37063549;37063549;370…	+;+;+;+;+;+;+;+;+;+;+;+;+;+;+;+;+;+;+;+;+;+;+;+;+;+;+;+;+;+;+;+;+;+;+;+;+;+;+;+;+;+;+;+;+;+;+;+;+;+;+;+;+;+;+;+;+;+;+;+;+;+;+;+;+;+;+;+;+;+;+;+;+;+;+;+;+;+;+;+;+;+;+;+;+;+;+;+;+;+;+;+;+;+;+;+;+;+;+;+;+;+;+;+;+;+;+;+;+;+;+;+;+;+;+;+;+;+;+;+;+;+;+;+;+;+;+;+;+;+;+;+;+;+;+;+	5964	44	84	71	29	17	19	28	22	17	54	14	46	25	22	39	24	0	21	27	30	10	10	19	12
Gm37020	chr1	37132273	37133264	-	992	0	0	0	0	0	0	0	0	0	0	0	0	0	0	0	0	0	0	0	0	0	0	0	0
Cnga3	chr1;chr1;chr1;chr1;chr1;chr1;chr1;chr1;chr1;chr1;chr1;chr1;chr1;chr1;chr1;chr1;chr1;chr1;chr1;chr1;chr1;chr1;chr1;chr1	37214434;37218242;37218379;37218379;37219205;37219428;37232209;37232209;37232209;37232209;37241827;37241827;37244833;37244833;37244833;37253957;37253957;37253957;37257993;37257993;37257993;37260697;37260697;37260697	37214522;37218441;37218441;37218441;37219538;37219538;37232345;37232345;37232345;37232345;37241940;37241940;37245012;37245012;37245012;37254064;37254064;37254064;37258099;37258099;37258099;37263384;37262184;37262184	+;+;+;+;+;+;+;+;+;+;+;+;+;+;+;+;+;+;+;+;+;+;+;+	3957	0	0	0	0	0	0	0	0	0	0	0	0	0	0	0	0	0	0	0	0	0	0	0	0
1700074A21Rik	chr1	37299352	37299697	-	346	0	0	0	0	0	0	0	0	0	0	0	0	0	0	0	0	0	0	0	0	0	0	0	0
Inpp4a	chr1;chr1;chr1;chr1;chr1;chr1;chr1;chr1;chr1;chr1;chr1;chr1;chr1;chr1;chr1;chr1;chr1;chr1;chr1;chr1;chr1;chr1;chr1;chr1;chr1;chr1;chr1;chr1;chr1;chr1;chr1;chr1;chr1;chr1;chr1;chr1;chr1;chr1;chr1;chr1;chr1;chr1;chr1;chr1;chr1;chr1;chr1;chr1;chr1;chr1;chr1;chr1;chr1;chr1;chr1;chr1;chr1;chr1;chr1;chr1;chr1;chr1;chr1;chr1;chr1;chr1;chr1;chr1;chr1;chr1;chr1;chr1;chr1;chr1;chr1;chr1;chr1;chr1;chr1;chr1…	37299865;37299891;37299893;37299915;37300308;37300308;37348398;37357343;37357343;37357343;37357343;37357397;37357397;37357815;37357815;37357815;37357815;37357815;37357815;37357919;37358508;37358508;37358508;37358508;37358508;37358508;37358508;37364110;37364110;37364110;37364110;37364110;37364110;37364110;37366163;37366163;37366163;37366163;37366163;37366163;37366539;37366539;37366539;37366539;373…	37300118;37300118;37302766;37300118;37300426;37300426;37348512;37357404;37357404;37357404;37357404;37357404;37357404;37358024;37358024;37358024;37358024;37358024;37358024;37358024;37358552;37358552;37358552;37358552;37358552;37358552;37358552;37364228;37364189;37364228;37364228;37364228;37364228;37364228;37366279;37366279;37366279;37366279;37366279;37366279;37366618;37366618;37366618;37366618;373…	+;+;+;+;+;+;+;+;+;+;+;+;+;+;+;+;+;+;+;+;+;+;+;+;+;+;+;+;+;+;+;+;+;+;+;+;+;+;+;+;+;+;+;+;+;+;+;+;+;+;+;+;+;+;+;+;+;+;+;+;+;+;+;+;+;+;+;+;+;+;+;+;+;+;+;+;+;+;+;+;+;+;+;+;+;+;+;+;+;+;+;+;+;+;+;+;+;+;+;+;+;+;+;+;+;+;+;+;+;+;+;+;+;+;+;+;+;+;+;+;+;+;+;+;+;+;+;+;+;+;+;+;+;+;+;+;+;+;+;+;+;+;+;+;+;+;+;+;+;+;+;+;+;+;+;+;+;+;+;+;+;+;+;+;+;+;+;+;+;+;+;+;+;+;+;+;+;+;+;+;+;+;+;+;+;+;+;+;+;+;+;+;+;+;+;+;+;+;+;+…	10387	1215	1653	1372	1569	1244	1398	1182	1055	1342	1731	1449	1573	1110	1017	1828	1604	1956	1774	1740	1624	1432	1130	1862	1581
4930439A04Rik	chr1;chr1;chr1;chr1;chr1	37329667;37333539;37333645;37334064;37334064	37330122;37333834;37333834;37334172;37334156	-;-;-;-;-	861	0	0	0	0	0	0	0	0	0	0	0	0	0	0	9	0	0	0	1	3	0	0	0	0
Gm37135	chr1	37330971	37331504	-	534	0	0	0	0	0	0	0	0	0	0	0	0	0	0	0	0	0	0	0	0	0	1	0	0
Coa5	chr1;chr1;chr1;chr1	37417084;37428342;37428512;37429869	37420627;37428425;37430000;37430103	-;-;-;-	5220	5102	6388	5410	5335	5353	4428	4973	5079	5243	6625	5565	6859	2159	2200	2727	2286	3898	4722	4278	4043	3435	2519	3418	3033
Unc50	chr1;chr1;chr1;chr1;chr1;chr1;chr1;chr1;chr1;chr1;chr1;chr1;chr1;chr1;chr1;chr1;chr1;chr1;chr1;chr1;chr1;chr1;chr1;chr1;chr1;chr1;chr1;chr1;chr1;chr1;chr1;chr1;chr1	37430139;37430170;37430177;37430186;37430202;37430208;37431293;37431293;37431293;37431293;37431297;37431297;37431344;37432551;37432551;37432551;37432551;37432551;37432551;37437162;37437162;37437162;37437162;37437162;37437162;37437377;37437377;37437377;37437377;37437377;37438682;37438682;37438682	37430282;37430493;37430337;37430493;37430427;37430282;37431576;37431576;37431576;37431576;37431554;37431576;37431576;37432671;37432671;37432671;37432671;37432671;37432671;37437301;37437270;37437301;37437301;37437301;37437301;37437612;37437478;37437478;37437478;37437478;37438987;37439124;37438984	+;+;+;+;+;+;+;+;+;+;+;+;+;+;+;+;+;+;+;+;+;+;+;+;+;+;+;+;+;+;+;+;+	1579	1660	2089	1660	1780	1342	1156	1404	1454	1618	1912	1741	1911	2133	1718	2654	1925	2075	2576	2438	2526	2194	2132	2303	2059
Mgat4a	chr1;chr1;chr1;chr1;chr1;chr1;chr1;chr1;chr1;chr1;chr1;chr1;chr1;chr1;chr1;chr1;chr1;chr1;chr1;chr1;chr1;chr1;chr1;chr1;chr1;chr1;chr1;chr1;chr1;chr1;chr1;chr1;chr1;chr1;chr1;chr1;chr1;chr1;chr1;chr1;chr1;chr1;chr1;chr1;chr1;chr1;chr1;chr1;chr1;chr1;chr1;chr1;chr1;chr1;chr1;chr1;chr1;chr1;chr1;chr1;chr1;chr1;chr1;chr1;chr1;chr1;chr1;chr1;chr1;chr1;chr1	37439340;37439340;37443716;37444320;37444807;37444807;37444807;37444807;37449096;37449096;37449096;37449096;37450329;37450329;37450329;37450329;37452231;37452231;37452231;37452231;37452522;37452522;37452522;37452522;37454744;37454744;37454744;37454744;37456590;37456590;37456590;37456590;37462892;37462892;37462892;37462892;37462913;37462916;37464421;37464421;37464421;37464421;37464421;37464421;374…	37444685;37444685;37444685;37444685;37444919;37444919;37444919;37444919;37449162;37449162;37449162;37449162;37450407;37450407;37450407;37450407;37452424;37452424;37452424;37452424;37452629;37452629;37452629;37452629;37454874;37454874;37454874;37454874;37456704;37456704;37456704;37456704;37462967;37462967;37462967;37462967;37462967;37462967;37464534;37464534;37464534;37464534;37464534;37464534;374…	-;-;-;-;-;-;-;-;-;-;-;-;-;-;-;-;-;-;-;-;-;-;-;-;-;-;-;-;-;-;-;-;-;-;-;-;-;-;-;-;-;-;-;-;-;-;-;-;-;-;-;-;-;-;-;-;-;-;-;-;-;-;-;-;-;-;-;-;-;-;-	12881	99	107	94	106	128	100	97	97	112	91	83	146	105	79	105	115	158	237	193	201	163	95	184	178
4930594C11Rik	chr1	37485851	37488605	-	2755	1	0	0	0	0	0	0	0	0	0	0	0	0	0	0	0	0	1	1	0	0	0	0	0
Gm43213	chr1	37487193	37488982	-	1790	0	0	0	0	0	0	0	0	0	0	0	0	0	1	0	0	0	0	0	0	0	0	0	2
2010300C02Rik	chr1;chr1;chr1;chr1;chr1;chr1;chr1;chr1;chr1;chr1;chr1;chr1;chr1;chr1;chr1;chr1;chr1;chr1	37611677;37611677;37613337;37613337;37614481;37614481;37623761;37623761;37628217;37631321;37631816;37637861;37637986;37644561;37644561;37676342;37719570;37719570	37612396;37612399;37613481;37613481;37614668;37614668;37626068;37625242;37628426;37631482;37631951;37638029;37638029;37644640;37644640;37676779;37719795;37720085	-;-;-;-;-;-;-;-;-;-;-;-;-;-;-;-;-;-	5075	2	8	15	9	13	19	7	13	7	15	10	7	6	8	12	8	3	11	6	3	8	4	2	1
4930556I23Rik	chr1;chr1	37614259;37614899	37614344;37615372	+;+	560	0	0	0	0	0	0	0	0	0	0	0	0	0	0	0	0	0	0	0	0	0	0	0	0
4930470B04Rik	chr1	37660722	37662647	+	1926	0	0	0	0	0	0	0	0	0	0	0	0	0	0	0	0	0	0	0	0	0	0	0	0
Gm19863	chr1	37694447	37696664	-	2218	0	0	0	0	0	0	0	0	0	0	0	0	0	0	0	0	0	0	0	0	0	0	0	0
Tsga10	chr1;chr1;chr1;chr1;chr1;chr1;chr1;chr1;chr1;chr1;chr1;chr1;chr1;chr1;chr1;chr1;chr1;chr1;chr1;chr1;chr1;chr1;chr1;chr1;chr1;chr1;chr1;chr1;chr1;chr1;chr1;chr1;chr1;chr1;chr1;chr1;chr1;chr1;chr1;chr1;chr1;chr1;chr1;chr1;chr1;chr1;chr1;chr1;chr1;chr1;chr1;chr1;chr1;chr1;chr1;chr1;chr1;chr1;chr1;chr1;chr1;chr1;chr1;chr1;chr1;chr1;chr1;chr1;chr1;chr1;chr1;chr1;chr1;chr1;chr1;chr1;chr1;chr1;chr1;chr1…	37754776;37760823;37760823;37760823;37760949;37761430;37761430;37761430;37761430;37763307;37763307;37763307;37763307;37783817;37783817;37783817;37801463;37801720;37801720;37801720;37801720;37804629;37804629;37804629;37804629;37804629;37806937;37806937;37806937;37806937;37806937;37810972;37810972;37810972;37810972;37815532;37815532;37815532;37819525;37819525;37819525;37819525;37832403;37833435;378…	37755521;37761095;37761095;37761095;37761095;37761534;37761534;37761534;37761534;37763509;37763509;37763509;37763509;37784026;37784026;37784026;37801905;37801905;37801905;37801905;37801905;37804739;37804739;37804739;37804739;37804739;37807105;37807105;37807105;37807105;37807105;37811027;37811027;37811027;37811027;37815686;37815686;37815686;37819640;37819640;37819640;37819640;37835335;37835335;378…	-;-;-;-;-;-;-;-;-;-;-;-;-;-;-;-;-;-;-;-;-;-;-;-;-;-;-;-;-;-;-;-;-;-;-;-;-;-;-;-;-;-;-;-;-;-;-;-;-;-;-;-;-;-;-;-;-;-;-;-;-;-;-;-;-;-;-;-;-;-;-;-;-;-;-;-;-;-;-;-;-;-;-;-;-;-;-;-;-;-;-;-;-;-;-;-;-;-;-;-;-;-;-;-;-;-;-;-;-;-;-	10662	101	135	161	108	115	76	77	140	110	138	125	140	119	58	85	104	148	135	117	174	109	107	111	97
Gm26805	chr1;chr1	37865299;37868508	37865506;37871388	+;+	3089	2	0	0	1	0	0	5	1	2	2	1	0	0	0	0	0	0	1	1	0	1	0	0	0
Lipt1	chr1;chr1;chr1;chr1;chr1;chr1;chr1;chr1	37871738;37872206;37872374;37872562;37874864;37874864;37874864;37874864	37872031;37872325;37872588;37872645;37875460;37876228;37875554;37875343	+;+;+;+;+;+;+;+	2051	423	591	440	535	481	288	440	392	393	584	557	521	145	104	173	126	193	167	222	239	72	152	155	150
Mitd1	chr1;chr1;chr1;chr1;chr1;chr1;chr1;chr1;chr1;chr1;chr1;chr1;chr1;chr1;chr1;chr1;chr1;chr1;chr1;chr1;chr1;chr1;chr1;chr1	37874801;37878888;37878890;37878988;37879265;37879560;37879560;37879560;37879621;37880933;37880933;37880933;37881699;37881699;37881699;37881929;37882562;37882562;37885215;37885215;37885215;37890160;37890160;37890160	37875125;37879363;37879060;37879363;37879363;37879620;37879620;37879620;37880118;37881048;37881048;37881048;37881868;37881785;37881785;37882698;37882698;37882698;37885316;37885316;37885316;37890276;37890411;37890407	-;-;-;-;-;-;-;-;-;-;-;-;-;-;-;-;-;-;-;-;-;-;-;-	2770	410	496	501	484	485	380	546	504	449	548	500	487	1461	1741	1463	1588	1438	1978	2291	1822	2290	1906	1979	1983
Mrpl30	chr1;chr1;chr1;chr1;chr1;chr1;chr1;chr1;chr1;chr1;chr1;chr1;chr1;chr1;chr1;chr1;chr1;chr1;chr1;chr1;chr1;chr1;chr1;chr1;chr1;chr1;chr1	37890477;37890532;37890533;37890543;37892933;37892943;37892943;37892943;37893935;37893939;37893939;37893939;37893939;37895330;37895330;37895330;37895330;37897256;37897688;37897688;37897688;37897688;37898061;37898061;37898061;37898061;37898061	37890584;37890584;37890584;37892172;37893023;37893246;37893023;37893023;37894015;37894015;37893984;37894015;37894015;37895410;37895410;37895410;37895410;37897834;37897834;37897834;37897834;37897834;37898338;37898125;37898165;37898364;37898535	+;+;+;+;+;+;+;+;+;+;+;+;+;+;+;+;+;+;+;+;+;+;+;+;+;+;+	3226	2557	3020	2821	3361	2604	2362	2482	2406	2544	3428	2814	3264	3853	3887	5124	3827	3753	4770	5245	4606	4565	5251	5057	4088
Lyg2	chr1;chr1;chr1;chr1;chr1;chr1	37905923;37908869;37909896;37911059;37915720;37916236	37907675;37909007;37910092;37911202;37915792;37916493	-;-;-;-;-;-	2564	0	0	0	0	0	0	0	0	0	0	0	0	0	0	0	0	0	0	0	0	0	0	0	0
Gm15457	chr1;chr1;chr1;chr1;chr1;chr1	37933596;37935532;37948663;37949715;37953424;37953873	37933770;37935695;37948840;37952840;37953506;37954136	+;+;+;+;+;+	3990	0	0	0	0	0	0	0	0	0	0	0	0	0	0	0	0	0	0	0	0	0	0	0	0
Lyg1	chr1;chr1;chr1;chr1;chr1;chr1;chr1;chr1;chr1;chr1;chr1;chr1;chr1;chr1;chr1	37946736;37946736;37946738;37947177;37947177;37947177;37948915;37949796;37949796;37950654;37950657;37952740;37952740;37957735;37957735	37947003;37947003;37947003;37947309;37947309;37947309;37948999;37949989;37949986;37950761;37950761;37952814;37952814;37957759;37957759	-;-;-;-;-;-;-;-;-;-;-;-;-;-;-	888	0	0	0	0	0	0	0	0	0	0	0	0	0	0	0	0	0	0	0	0	0	0	0	0
Gm23409	chr1	37973967	37974203	+	237	0	0	0	0	0	0	0	0	0	0	0	0	0	0	0	0	0	0	0	0	0	0	0	0
Txndc9	chr1;chr1;chr1;chr1;chr1;chr1;chr1;chr1;chr1;chr1;chr1;chr1;chr1;chr1;chr1;chr1;chr1;chr1;chr1;chr1;chr1;chr1;chr1;chr1;chr1;chr1;chr1;chr1;chr1;chr1;chr1	37985189;37987394;37987394;37987396;37987640;37987643;37990203;37990203;37990203;37990203;37990258;37993992;37993992;37993992;37993992;37993992;37993992;37993992;37995633;37995633;37995633;37995633;37995633;37995633;37995915;37996489;37996893;37997109;37997109;37997164;37997164	37987779;37987779;37990457;37987779;37987779;37987779;37990457;37990457;37990457;37990457;37990457;37994110;37994110;37994110;37995841;37994110;37994110;37994110;37995841;37995841;37995845;37995841;37995841;37995841;37997262;37996658;37997616;37997224;37997315;37997893;37997243	-;-;-;-;-;-;-;-;-;-;-;-;-;-;-;-;-;-;-;-;-;-;-;-;-;-;-;-;-;-;-	9102	1985	2493	1900	2326	2198	1820	2094	1924	2367	2716	2266	2673	2846	2212	3200	2231	2948	3444	3569	3783	2975	3265	3223	2845
Eif5b	chr1;chr1;chr1;chr1;chr1;chr1;chr1;chr1;chr1;chr1;chr1;chr1;chr1;chr1;chr1;chr1;chr1;chr1;chr1;chr1;chr1;chr1;chr1;chr1;chr1;chr1;chr1;chr1;chr1;chr1;chr1;chr1;chr1;chr1;chr1;chr1;chr1;chr1;chr1;chr1;chr1;chr1;chr1;chr1;chr1;chr1;chr1;chr1;chr1;chr1;chr1;chr1;chr1;chr1;chr1;chr1;chr1;chr1;chr1	37998010;37998129;38017806;38017806;38018025;38018025;38018865;38018865;38021594;38021594;38022164;38022164;38032277;38032277;38033068;38033068;38034029;38035993;38035993;38037203;38037203;38037547;38037547;38040673;38040673;38041697;38041697;38041791;38042866;38044634;38044704;38044704;38044704;38044704;38045324;38045324;38045324;38045324;38045324;38045648;38045648;38045648;38045648;38046612;380…	37998324;37998324;38017931;38017931;38018109;38018109;38019534;38019534;38021811;38021811;38022314;38022314;38032375;38032375;38034103;38033157;38034103;38036273;38036273;38037310;38037310;38037657;38037657;38040740;38040740;38041838;38041838;38042020;38042901;38044835;38044835;38044835;38044835;38044835;38045506;38045440;38045506;38045506;38045506;38045809;38045809;38045809;38045809;38046676;380…	+;+;+;+;+;+;+;+;+;+;+;+;+;+;+;+;+;+;+;+;+;+;+;+;+;+;+;+;+;+;+;+;+;+;+;+;+;+;+;+;+;+;+;+;+;+;+;+;+;+;+;+;+;+;+;+;+;+;+	9753	3999	5045	4336	5018	4454	3863	4143	4723	4689	5403	4900	5523	5012	4521	5724	4829	6853	7714	7397	7384	4857	4838	5957	5508
Rev1	chr1;chr1;chr1;chr1;chr1;chr1;chr1;chr1;chr1;chr1;chr1;chr1;chr1;chr1;chr1;chr1;chr1;chr1;chr1;chr1;chr1;chr1;chr1;chr1;chr1;chr1;chr1;chr1;chr1;chr1;chr1;chr1;chr1;chr1;chr1;chr1;chr1;chr1;chr1;chr1;chr1;chr1;chr1;chr1;chr1;chr1;chr1;chr1;chr1;chr1;chr1;chr1;chr1;chr1;chr1;chr1;chr1;chr1;chr1;chr1;chr1;chr1;chr1;chr1;chr1;chr1;chr1;chr1;chr1;chr1;chr1;chr1;chr1;chr1;chr1;chr1	38052786;38052796;38053300;38053616;38053616;38053840;38053840;38053840;38054084;38054084;38054745;38054745;38055291;38055291;38056264;38056264;38056522;38056717;38056717;38057674;38057674;38057674;38059122;38059122;38063115;38063115;38067500;38067500;38067614;38071343;38071343;38071343;38071383;38074315;38074315;38074315;38074315;38074649;38074899;38079078;38079290;38079290;38079290;38079290;380…	38053198;38053198;38053718;38053718;38053718;38054250;38053996;38053996;38054295;38054295;38054865;38054865;38055524;38055524;38056466;38056466;38056882;38056882;38056882;38057705;38057776;38057776;38059294;38059294;38063335;38063335;38067619;38067619;38067619;38071497;38071497;38071497;38071497;38074443;38074443;38075023;38074443;38075023;38075023;38079398;38079398;38079395;38079398;38079398;380…	-;-;-;-;-;-;-;-;-;-;-;-;-;-;-;-;-;-;-;-;-;-;-;-;-;-;-;-;-;-;-;-;-;-;-;-;-;-;-;-;-;-;-;-;-;-;-;-;-;-;-;-;-;-;-;-;-;-;-;-;-;-;-;-;-;-;-;-;-;-;-;-;-;-;-;-	6168	1043	1335	1216	1377	1187	1054	1246	1295	1343	1950	1513	1407	867	746	1256	836	1278	1561	1601	1322	1348	1041	1262	1062
Gm37062	chr1;chr1	38076295;38077183	38076872;38077305	-;-	701	2	3	3	6	1	3	9	9	1	7	2	9	2	3	6	0	3	0	4	4	1	5	2	4
Gm5099	chr1;chr1;chr1;chr1;chr1;chr1	38132083;38144023;38145199;38157456;38159215;38159752	38132170;38144194;38145336;38158717;38159261;38159892	+;+;+;+;+;+	1848	0	0	0	0	0	0	0	0	0	0	0	0	0	0	0	0	0	0	0	0	0	0	0	0
Aff3	chr1;chr1;chr1;chr1;chr1;chr1;chr1;chr1;chr1;chr1;chr1;chr1;chr1;chr1;chr1;chr1;chr1;chr1;chr1;chr1;chr1;chr1;chr1;chr1;chr1;chr1;chr1;chr1;chr1;chr1;chr1;chr1;chr1;chr1;chr1;chr1;chr1;chr1;chr1;chr1;chr1;chr1;chr1;chr1;chr1;chr1;chr1;chr1;chr1;chr1;chr1;chr1;chr1;chr1;chr1;chr1;chr1;chr1;chr1;chr1;chr1;chr1;chr1;chr1;chr1;chr1;chr1;chr1;chr1;chr1;chr1;chr1;chr1;chr1;chr1;chr1;chr1;chr1;chr1;chr1…	38177326;38177326;38177327;38181260;38181260;38181260;38181262;38181615;38181615;38181615;38181615;38185325;38185325;38185325;38185325;38186936;38186936;38186936;38186936;38191171;38191171;38191171;38191171;38193566;38193566;38193566;38193566;38197322;38203811;38203811;38203811;38204890;38204890;38204890;38207906;38207906;38207906;38209553;38209553;38209553;38218263;38218263;38218263;38252641;382…	38179570;38179570;38179570;38181483;38181483;38181483;38181483;38181664;38181664;38181664;38181664;38185418;38185418;38185418;38185418;38187007;38187007;38187007;38187007;38191307;38191307;38191307;38191307;38193629;38193629;38193629;38193629;38197443;38203938;38203938;38203938;38205091;38205091;38205091;38208030;38208030;38208030;38210647;38210647;38210647;38218455;38218455;38218455;38252678;382…	-;-;-;-;-;-;-;-;-;-;-;-;-;-;-;-;-;-;-;-;-;-;-;-;-;-;-;-;-;-;-;-;-;-;-;-;-;-;-;-;-;-;-;-;-;-;-;-;-;-;-;-;-;-;-;-;-;-;-;-;-;-;-;-;-;-;-;-;-;-;-;-;-;-;-;-;-;-;-;-;-;-;-;-;-;-;-	6654	40	68	40	37	29	37	29	45	34	64	45	28	4	7	19	20	12	3	8	3	9	10	6	6
Gm16150	chr1;chr1;chr1;chr1;chr1;chr1;chr1;chr1	38235420;38239121;38239700;38239797;38245577;38245577;38246069;38246449	38235504;38239274;38239967;38239967;38245603;38245709;38246122;38246666	+;+;+;+;+;+;+;+	912	0	0	0	0	0	0	0	0	0	0	0	0	0	0	0	0	0	0	0	0	0	0	0	0
Gm16151	chr1;chr1;chr1	38307902;38308270;38311612	38308009;38308481;38311930	+;+;+	639	1	2	0	1	0	1	1	4	0	0	1	1	0	0	0	0	0	0	0	1	3	0	0	0
Gm16152	chr1;chr1;chr1;chr1;chr1;chr1;chr1;chr1	38384949;38388829;38389310;38389310;38389565;38389565;38390824;38393549	38385161;38388928;38389401;38389401;38390244;38389680;38391165;38393974	+;+;+;+;+;+;+;+	1853	0	0	0	0	0	0	1	0	0	0	0	0	0	0	0	0	0	0	0	0	0	0	0	4
Gm34727	chr1	38487519	38488047	+	529	0	0	0	0	0	0	0	0	0	0	0	0	0	0	0	0	0	0	0	0	0	0	0	0
Gm38135	chr1	38722620	38723121	+	502	0	0	0	0	0	0	0	0	0	0	0	0	0	0	0	0	0	0	0	0	0	0	0	0
2610300A13Rik	chr1	38767184	38767686	+	503	0	0	0	0	0	0	0	0	0	0	0	0	0	0	0	0	0	0	0	0	0	0	0	0
Lonrf2	chr1;chr1;chr1;chr1;chr1;chr1;chr1;chr1;chr1;chr1;chr1;chr1;chr1;chr1;chr1;chr1;chr1;chr1;chr1;chr1;chr1;chr1;chr1;chr1	38793645;38794509;38800651;38800651;38804239;38804239;38807041;38807041;38807836;38807836;38811712;38811712;38812544;38812544;38813213;38813213;38815965;38815965;38818062;38818062;38821147;38821147;38835197;38835771	38798223;38798223;38800800;38800800;38804401;38804401;38807199;38807199;38807957;38807957;38811826;38811826;38812640;38812640;38813420;38813420;38816120;38816120;38818184;38818184;38821215;38821265;38836374;38836711	-;-;-;-;-;-;-;-;-;-;-;-;-;-;-;-;-;-;-;-;-;-;-;-	7506	6	0	3	1	1	0	0	1	0	1	0	0	0	0	0	0	0	0	0	0	0	0	0	0
Chst10	chr1;chr1;chr1;chr1;chr1;chr1;chr1;chr1;chr1;chr1;chr1;chr1;chr1;chr1;chr1;chr1;chr1;chr1;chr1;chr1;chr1;chr1;chr1;chr1;chr1;chr1;chr1;chr1;chr1;chr1;chr1;chr1;chr1;chr1;chr1;chr1;chr1;chr1;chr1;chr1	38863867;38863867;38863875;38863877;38864423;38865612;38867981;38867981;38867981;38870143;38871601;38871601;38871601;38871601;38873949;38873949;38873949;38873949;38873949;38882489;38884350;38884350;38884350;38884350;38884350;38890632;38890633;38894564;38895937;38895937;38895937;38895937;38895937;38897890;38897890;38897890;38897890;38897890;38897890;38897890	38868086;38866035;38863951;38866035;38864741;38866035;38868086;38868086;38868086;38871835;38871835;38871760;38871835;38871835;38874040;38874040;38874040;38874040;38874040;38882618;38884481;38884481;38884481;38884481;38884481;38896056;38894671;38894671;38896056;38896056;38896056;38896056;38896056;38898010;38897986;38898134;38898153;38898161;38898089;38898010	-;-;-;-;-;-;-;-;-;-;-;-;-;-;-;-;-;-;-;-;-;-;-;-;-;-;-;-;-;-;-;-;-;-;-;-;-;-;-;-	11964	1	14	11	8	8	8	5	9	12	3	5	7	5	1	6	5	1	6	4	3	0	0	10	6
Gm37707	chr1;chr1	38884754;38887893	38884898;38888072	+;+	325	0	0	0	0	0	0	0	0	0	0	0	0	0	0	0	0	0	0	0	0	0	0	0	0
Gm6621	chr1	38907945	38908716	+	772	0	0	0	1	0	0	0	0	1	0	0	0	0	0	0	0	0	0	0	0	1	0	0	0
Nms	chr1;chr1;chr1;chr1;chr1;chr1;chr1;chr1;chr1;chr1;chr1;chr1;chr1;chr1;chr1;chr1;chr1;chr1	38939149;38939203;38941511;38941511;38941867;38941867;38943938;38944056;38944056;38946056;38946056;38946955;38946955;38947560;38947560;38948629;38948629;38949883	38939361;38939361;38941566;38941566;38941917;38941917;38943961;38944109;38944109;38946139;38946139;38946990;38946990;38947601;38947601;38948643;38948675;38950276	+;+;+;+;+;+;+;+;+;+;+;+;+;+;+;+;+;+	1001	0	0	0	0	0	0	0	0	0	0	0	0	0	0	0	0	0	0	0	0	0	0	0	0
Pdcl3	chr1;chr1;chr1;chr1;chr1;chr1;chr1;chr1;chr1;chr1;chr1;chr1;chr1;chr1;chr1;chr1;chr1	38985608;38987841;38987865;38991246;38991246;38991246;38994915;38994915;38994915;38995160;38995245;38995245;38995735;38995735;38995735;38996141;38996141	38987849;38988037;38988069;38991375;38991375;38991375;38994917;38995005;38995005;38995388;38995388;38995388;38995943;38995807;38995943;38996646;38997238	+;+;+;+;+;+;+;+;+;+;+;+;+;+;+;+;+	4219	741	1003	913	829	852	979	842	843	866	1280	1045	1075	791	732	911	600	1099	1157	1285	1173	853	869	849	787
Gm37309	chr1	38992678	38994316	+	1639	29	32	39	47	37	17	32	25	31	42	34	36	30	38	60	36	48	67	54	56	30	33	47	39
Gm37821	chr1;chr1	39048648;39056243	39049095;39057637	-;-	1843	0	0	0	0	0	0	0	0	0	0	0	0	0	0	0	0	0	0	0	0	0	0	0	0
Gm37091	chr1	39081252	39083338	-	2087	0	0	0	0	0	0	0	0	0	0	0	0	0	3	0	11	0	0	0	0	0	0	0	0
Mir6349	chr1	39186896	39186992	-	97	0	0	0	0	0	0	0	0	0	0	0	0	0	0	0	0	0	0	0	0	0	0	0	0
Npas2	chr1;chr1;chr1;chr1;chr1;chr1;chr1;chr1;chr1;chr1;chr1;chr1;chr1;chr1;chr1;chr1;chr1;chr1;chr1;chr1;chr1;chr1;chr1;chr1;chr1;chr1	39193731;39194212;39263319;39263319;39287468;39287468;39292687;39300644;39311841;39312955;39324440;39325296;39326088;39328307;39330937;39333810;39334703;39335995;39338053;39341555;39345269;39345269;39347491;39348432;39359649;39361855	39194009;39194742;39263375;39263375;39287616;39287615;39292778;39300733;39311961;39313068;39324558;39325378;39326194;39328454;39331021;39333951;39334812;39336096;39338199;39341830;39345466;39345466;39347681;39348524;39359823;39363236	+;+;+;+;+;+;+;+;+;+;+;+;+;+;+;+;+;+;+;+;+;+;+;+;+;+	4791	19	19	19	37	17	10	31	10	19	9	8	9	17	13	19	9	16	21	16	6	10	6	4	12
Gm20428	chr1	39276283	39276565	-	283	0	0	0	0	0	0	0	0	0	0	0	0	0	0	0	0	0	0	0	0	0	0	0	0
Gm3617	chr1	39314899	39315453	+	555	0	0	0	0	0	0	0	0	0	0	0	0	0	0	0	0	0	0	0	0	0	0	0	0
Rpl31	chr1;chr1;chr1;chr1;chr1;chr1;chr1;chr1;chr1;chr1;chr1;chr1;chr1;chr1;chr1;chr1;chr1;chr1;chr1;chr1;chr1;chr1;chr1;chr1;chr1	39367842;39367878;39367929;39367929;39368149;39368149;39368149;39368149;39369850;39370014;39370014;39370014;39370014;39370014;39370954;39370954;39370954;39370954;39370954;39371009;39371302;39371302;39371302;39371302;39371302	39367934;39367934;39368255;39368006;39368255;39368255;39368255;39368255;39370139;39370139;39370139;39370139;39370139;39370139;39371066;39371066;39371366;39371066;39371066;39371066;39371366;39371366;39371365;39371364;39371911	+;+;+;+;+;+;+;+;+;+;+;+;+;+;+;+;+;+;+;+;+;+;+;+;+	1662	6556	7510	7216	8823	6461	6314	6731	6163	7084	8723	7907	8139	6444	6518	7926	5232	5646	6689	7005	7962	6606	5978	6368	5301
Tbc1d8	chr1;chr1;chr1;chr1;chr1;chr1;chr1;chr1;chr1;chr1;chr1;chr1;chr1;chr1;chr1;chr1;chr1;chr1;chr1;chr1;chr1;chr1;chr1;chr1;chr1;chr1;chr1;chr1;chr1;chr1;chr1;chr1;chr1;chr1;chr1;chr1;chr1;chr1;chr1;chr1;chr1;chr1;chr1;chr1;chr1;chr1;chr1;chr1;chr1;chr1;chr1;chr1;chr1;chr1;chr1;chr1;chr1;chr1;chr1;chr1;chr1;chr1	39371492;39371867;39372251;39372296;39373316;39373727;39373727;39374082;39374082;39374082;39376424;39376424;39376424;39376878;39376878;39376878;39379455;39379455;39379455;39379995;39379995;39379995;39380228;39380228;39380228;39381277;39381277;39381277;39385121;39385121;39385121;39385998;39385998;39385998;39389308;39389308;39389308;39391117;39391117;39391117;39391198;39392057;39392057;39392057;393…	39372786;39372137;39372433;39372786;39373824;39373824;39373824;39374171;39374171;39374171;39376489;39376489;39376489;39377118;39377118;39377118;39379523;39379523;39379523;39380093;39380093;39380093;39380357;39380357;39380357;39381562;39381562;39381562;39385238;39385238;39385238;39386212;39386212;39386212;39389458;39389458;39389458;39391287;39391287;39391287;39391287;39392631;39392254;39392254;393…	-;-;-;-;-;-;-;-;-;-;-;-;-;-;-;-;-;-;-;-;-;-;-;-;-;-;-;-;-;-;-;-;-;-;-;-;-;-;-;-;-;-;-;-;-;-;-;-;-;-;-;-;-;-;-;-;-;-;-;-;-;-	5239	1206	1488	1312	1511	1094	1431	783	1173	1752	2242	1321	2311	1643	2189	2108	2331	2357	4628	3953	4224	2732	2045	2398	2157
Gm37265	chr1	39419048	39419932	-	885	3	0	0	0	0	0	0	0	0	0	0	0	0	0	1	3	0	2	1	3	0	0	0	0
Gm24826	chr1;chr1	39519533;39519533	39519747;39519748	+;+	216	0	0	0	0	0	0	0	0	0	0	0	0	1	0	0	0	0	0	0	0	0	0	0	0
Cnot11	chr1;chr1;chr1;chr1;chr1;chr1;chr1;chr1;chr1;chr1;chr1;chr1;chr1;chr1;chr1;chr1;chr1;chr1;chr1;chr1;chr1;chr1;chr1;chr1;chr1	39534992;39535554;39535802;39537416;39537416;39538245;39538271;39538271;39539873;39539873;39539873;39540034;39542400;39542400;39542400;39542400;39544892;39544892;39544892;39544892;39545069;39545069;39545069;39545069;39545193	39535047;39536337;39536337;39537580;39537580;39538423;39538423;39538423;39540075;39540075;39540075;39540075;39542602;39542602;39542602;39542602;39544988;39544988;39544988;39544988;39545152;39546483;39546873;39546889;39545401	+;+;+;+;+;+;+;+;+;+;+;+;+;+;+;+;+;+;+;+;+;+;+;+;+	3508	993	1276	1099	1100	997	720	917	1039	1000	1250	1059	1245	1425	1069	1614	1402	1628	1848	1906	1707	1588	1435	1613	1616
Gm15832	chr1;chr1;chr1	39547570;39548926;39550454	39547661;39549116;39552002	-;-;-	1832	130	128	118	136	122	125	114	113	130	144	102	149	310	309	399	397	402	663	715	1004	869	733	670	684
Snord89	chr1	39548745	39548854	-	110	7	5	31	22	15	17	3	12	16	10	6	9	33	20	26	38	19	32	54	61	45	31	40	34
Rnf149	chr1;chr1;chr1;chr1;chr1;chr1;chr1;chr1;chr1;chr1;chr1;chr1;chr1;chr1;chr1;chr1;chr1	39551296;39552469;39555478;39555478;39555605;39558315;39558315;39560693;39560693;39564048;39564048;39565082;39565082;39565093;39576827;39577155;39577332	39552515;39552515;39555670;39555670;39555670;39558757;39558411;39560775;39560775;39564116;39564116;39565332;39565332;39565332;39577405;39577303;39577356	-;-;-;-;-;-;-;-;-;-;-;-;-;-;-;-;-	2838	4299	5221	4690	4852	4229	3222	4160	4141	5040	5394	4600	5330	3547	3467	4760	3862	4569	4261	4750	4021	5129	3909	4675	4806
Gm23722	chr1	39573746	39573875	-	130	0	2	0	0	2	1	5	2	0	7	0	1	2	0	19	4	9	9	6	11	10	2	6	2
Gm5100	chr1	39597417	39598005	-	589	0	1	0	3	1	0	0	0	0	0	0	0	1	0	1	0	4	0	0	4	1	0	0	0
Creg2	chr1;chr1;chr1;chr1	39618406;39624870;39647776;39650506	39623243;39624983;39647945;39651474	-;-;-;-	6091	0	4	0	0	1	1	0	2	1	0	1	0	0	3	3	0	1	0	3	4	5	3	3	0
D930019O06Rik	chr1;chr1	39650176;39654977	39651424;39657390	+;+	3663	0	0	0	0	0	0	0	0	0	0	0	0	0	0	0	0	0	0	0	0	0	0	1	1
Rfx8	chr1;chr1;chr1;chr1;chr1;chr1;chr1;chr1;chr1;chr1;chr1;chr1;chr1;chr1;chr1;chr1;chr1;chr1;chr1;chr1;chr1;chr1	39665301;39670270;39672186;39678657;39680842;39680932;39682909;39682909;39683600;39683600;39685495;39685495;39688573;39688573;39690091;39690091;39691741;39695898;39710158;39711378;39718418;39720878	39665657;39670583;39672300;39678751;39680998;39680998;39682967;39682967;39683750;39683750;39685608;39685608;39688650;39688650;39690201;39690201;39691871;39695961;39710244;39711439;39718541;39720997	-;-;-;-;-;-;-;-;-;-;-;-;-;-;-;-;-;-;-;-;-;-	2139	0	1	0	4	2	1	1	0	3	2	1	11	0	1	0	0	1	2	0	1	0	0	5	4
Gm3646	chr1;chr1	39804148;39805173	39804339;39805332	-;-	352	0	0	0	0	0	0	0	0	0	0	0	0	0	0	0	0	0	0	0	0	0	0	0	0
1700066B17Rik	chr1;chr1;chr1;chr1;chr1;chr1;chr1;chr1;chr1;chr1;chr1;chr1	39839175;39840641;39842423;39842428;39844018;39845228;39845228;39845228;39845665;39845665;39847309;39847309	39839604;39840738;39842556;39842556;39844103;39845339;39845339;39845339;39845846;39845699;39847334;39847330	-;-;-;-;-;-;-;-;-;-;-;-	1068	0	1	0	0	0	2	0	0	0	0	0	0	0	0	0	0	0	0	0	3	0	0	2	0
Map4k4	chr1;chr1;chr1;chr1;chr1;chr1;chr1;chr1;chr1;chr1;chr1;chr1;chr1;chr1;chr1;chr1;chr1;chr1;chr1;chr1;chr1;chr1;chr1;chr1;chr1;chr1;chr1;chr1;chr1;chr1;chr1;chr1;chr1;chr1;chr1;chr1;chr1;chr1;chr1;chr1;chr1;chr1;chr1;chr1;chr1;chr1;chr1;chr1;chr1;chr1;chr1;chr1;chr1;chr1;chr1;chr1;chr1;chr1;chr1;chr1;chr1;chr1;chr1;chr1;chr1;chr1;chr1;chr1;chr1;chr1;chr1;chr1;chr1;chr1;chr1;chr1;chr1;chr1;chr1;chr1…	39900913;39900913;39901170;39901170;39901179;39901179;39901180;39901224;39901230;39901509;39901509;39901509;39901509;39901509;39901509;39901509;39901509;39901509;39962178;39962178;39962178;39962178;39962178;39962178;39962178;39962178;39964155;39964850;39973927;39973927;39973927;39973927;39973927;39973927;39973927;39973927;39973927;39973927;39976707;39976707;39976707;39976707;39976707;39976707;399…	39901286;39901286;39901286;39901286;39901286;39901286;39901286;39901286;39901286;39901574;39901574;39901574;39901574;39901574;39902456;39901574;39901574;39901574;39962234;39962234;39962234;39962234;39962234;39962234;39962234;39962234;39964204;39964901;39974052;39974052;39974052;39974052;39974052;39974052;39974052;39974052;39974052;39974052;39976746;39976817;39976817;39976817;39976817;39976817;399…	+;+;+;+;+;+;+;+;+;+;+;+;+;+;+;+;+;+;+;+;+;+;+;+;+;+;+;+;+;+;+;+;+;+;+;+;+;+;+;+;+;+;+;+;+;+;+;+;+;+;+;+;+;+;+;+;+;+;+;+;+;+;+;+;+;+;+;+;+;+;+;+;+;+;+;+;+;+;+;+;+;+;+;+;+;+;+;+;+;+;+;+;+;+;+;+;+;+;+;+;+;+;+;+;+;+;+;+;+;+;+;+;+;+;+;+;+;+;+;+;+;+;+;+;+;+;+;+;+;+;+;+;+;+;+;+;+;+;+;+;+;+;+;+;+;+;+;+;+;+;+;+;+;+;+;+;+;+;+;+;+;+;+;+;+;+;+;+;+;+;+;+;+;+;+;+;+;+;+;+;+;+;+;+;+;+;+;+;+;+;+;+;+;+;+;+;+;+;+;+…	9579	1060	1311	989	1057	1036	954	976	975	807	782	819	1029	1852	1742	1791	2119	2775	3029	2830	3244	2179	1487	2168	2251
4930456G14Rik	chr1	40049039	40050368	-	1330	0	0	0	0	0	0	0	0	0	0	0	0	0	0	0	0	0	0	0	0	0	0	0	0
Il1r2	chr1;chr1;chr1;chr1;chr1;chr1;chr1;chr1;chr1;chr1;chr1;chr1;chr1;chr1;chr1;chr1;chr1;chr1;chr1;chr1;chr1;chr1;chr1	40074079;40084698;40084792;40085985;40102389;40102389;40102389;40102389;40105264;40105264;40111955;40111955;40111955;40115024;40115024;40117955;40117955;40120909;40120909;40123122;40123122;40125041;40125041	40074248;40084819;40084819;40086302;40102436;40102537;40102537;40102537;40105522;40105522;40112135;40112135;40112136;40115198;40115198;40118017;40118017;40121044;40121044;40123264;40123264;40125219;40125231	+;+;+;+;+;+;+;+;+;+;+;+;+;+;+;+;+;+;+;+;+;+;+	1908	7	14	0	1	1	1	4	0	4	1	2	0	524	513	603	710	701	916	715	1409	991	973	1235	662
Gm16894	chr1;chr1;chr1;chr1	40076228;40084967;40085144;40085613	40076638;40085014;40085287;40085851	-;-;-;-	842	0	0	0	1	0	0	1	0	0	0	0	0	0	0	0	0	0	0	0	1	3	0	0	0
Gm37347	chr1	40088511	40091581	+	3071	1	0	0	0	0	0	0	0	0	0	0	0	4	1	5	4	4	15	3	23	7	7	13	10
Il1r1	chr1;chr1;chr1;chr1;chr1;chr1;chr1;chr1;chr1;chr1;chr1;chr1;chr1;chr1;chr1;chr1;chr1;chr1;chr1;chr1;chr1;chr1;chr1;chr1;chr1;chr1	40225080;40266586;40266657;40267377;40276098;40277122;40282233;40282233;40293120;40293120;40293458;40293458;40294758;40294758;40297909;40297909;40300760;40300760;40302278;40302278;40310286;40310286;40312347;40312347;40312975;40312975	40225306;40266881;40266881;40267487;40276177;40277178;40282296;40282296;40293357;40293357;40293647;40293647;40294926;40294926;40297974;40297974;40300877;40300877;40302429;40302429;40310429;40310429;40312514;40312514;40316201;40317257	+;+;+;+;+;+;+;+;+;+;+;+;+;+;+;+;+;+;+;+;+;+;+;+;+;+	6363	2779	3596	2244	1975	1893	1330	1699	1914	1829	1961	2207	1762	26848	30230	27915	27366	28775	24684	25479	28674	36711	31591	34383	34830
Gm38070	chr1	40238020	40244499	+	6480	32	13	7	41	4	8	6	6	5	14	2	10	119	193	97	184	82	67	68	60	54	108	55	65
Il1rl2	chr1;chr1;chr1;chr1;chr1;chr1;chr1;chr1;chr1;chr1;chr1;chr1;chr1;chr1;chr1;chr1;chr1;chr1;chr1;chr1;chr1;chr1;chr1;chr1;chr1;chr1;chr1;chr1	40324610;40324627;40324690;40325611;40326489;40326489;40326489;40327372;40327372;40327372;40328971;40328971;40328971;40328971;40343028;40343028;40345806;40345806;40350936;40350936;40351762;40351762;40356819;40356819;40363192;40363192;40365027;40365027	40327606;40324819;40324749;40325797;40326558;40326558;40326558;40327606;40327606;40327606;40329171;40329169;40329169;40329441;40343190;40343190;40345877;40345877;40351065;40351065;40351898;40351898;40356962;40356962;40363353;40363353;40367562;40365471	+;+;+;+;+;+;+;+;+;+;+;+;+;+;+;+;+;+;+;+;+;+;+;+;+;+;+;+	6812	34	52	36	32	28	45	29	36	31	30	34	24	55	26	43	49	42	42	61	26	34	40	22	30
Gm17970	chr1	40353852	40354536	+	685	0	0	0	0	1	0	0	0	1	0	0	0	0	2	0	1	0	2	2	0	6	6	0	5
Il1rl1	chr1;chr1;chr1;chr1;chr1;chr1;chr1;chr1;chr1;chr1;chr1;chr1;chr1;chr1;chr1;chr1;chr1;chr1;chr1;chr1;chr1;chr1;chr1;chr1;chr1;chr1;chr1;chr1;chr1;chr1;chr1;chr1;chr1;chr1;chr1;chr1;chr1;chr1;chr1;chr1	40429570;40436589;40439627;40439776;40440628;40440628;40440628;40440628;40440628;40441292;40441292;40441292;40441292;40441292;40442306;40442306;40442306;40442306;40442599;40442599;40442599;40442599;40444334;40444334;40444334;40444334;40446087;40446087;40446087;40446087;40446530;40446530;40446530;40446530;40450075;40450075;40451693;40451693;40461766;40461766	40429630;40436646;40439856;40439856;40440828;40440828;40440828;40440828;40440828;40441502;40441502;40441502;40441407;40441502;40442480;40442480;40442480;40442480;40442761;40442761;40442761;40442761;40444402;40444402;40444402;40444402;40446228;40446228;40446228;40446228;40446675;40448148;40446675;40446723;40450221;40450221;40451860;40451860;40465396;40465415	+;+;+;+;+;+;+;+;+;+;+;+;+;+;+;+;+;+;+;+;+;+;+;+;+;+;+;+;+;+;+;+;+;+;+;+;+;+;+;+	6894	5	7	4	6	0	5	2	3	1	4	0	5	5	4	6	8	2	13	2	10	7	3	1	1
Il18r1	chr1;chr1;chr1;chr1;chr1;chr1;chr1;chr1;chr1;chr1;chr1;chr1;chr1;chr1;chr1;chr1;chr1;chr1;chr1;chr1;chr1;chr1;chr1;chr1;chr1;chr1;chr1;chr1;chr1;chr1;chr1;chr1;chr1;chr1;chr1;chr1;chr1;chr1;chr1;chr1;chr1;chr1;chr1;chr1;chr1;chr1;chr1;chr1;chr1;chr1;chr1;chr1;chr1;chr1;chr1;chr1;chr1;chr1;chr1;chr1;chr1;chr1;chr1	40465552;40465676;40465970;40466006;40466006;40466006;40466161;40466161;40471729;40471729;40471729;40471729;40471729;40471729;40474694;40474694;40474694;40474694;40474694;40474694;40478385;40478385;40478385;40478385;40478385;40478385;40480922;40480922;40480922;40480922;40480922;40480922;40484281;40484281;40484281;40484281;40484281;40484281;40486975;40486975;40486975;40486975;40486975;40486975;404…	40465781;40465810;40466269;40466357;40466357;40466357;40466269;40466357;40471814;40471814;40471814;40471814;40471814;40471814;40474940;40474940;40474940;40474940;40474940;40474940;40478550;40478550;40478550;40478550;40478550;40478550;40481066;40481066;40481066;40481066;40481066;40481066;40484343;40484343;40484343;40484343;40484343;40484343;40487098;40487098;40487098;40487098;40487098;40487098;404…	+;+;+;+;+;+;+;+;+;+;+;+;+;+;+;+;+;+;+;+;+;+;+;+;+;+;+;+;+;+;+;+;+;+;+;+;+;+;+;+;+;+;+;+;+;+;+;+;+;+;+;+;+;+;+;+;+;+;+;+;+;+;+	4817	35	45	34	25	39	13	13	28	23	21	12	14	52	39	34	79	33	29	56	36	59	18	22	20
Il18rap	chr1;chr1;chr1;chr1;chr1;chr1;chr1;chr1;chr1;chr1;chr1;chr1;chr1;chr1;chr1;chr1;chr1;chr1;chr1;chr1;chr1;chr1;chr1;chr1;chr1;chr1;chr1;chr1;chr1;chr1;chr1	40515362;40515405;40515448;40515700;40515700;40515700;40516397;40516397;40516397;40524216;40524216;40524216;40524794;40524794;40524794;40525204;40525204;40525204;40531476;40531476;40537058;40537058;40539224;40539224;40541692;40541887;40542990;40542990;40547767;40547767;40548625	40515476;40515476;40515476;40515775;40515775;40515775;40516535;40516535;40516535;40524382;40524382;40524382;40525115;40525115;40525115;40526917;40525387;40525387;40531626;40531626;40537123;40537123;40539485;40539347;40542038;40542038;40543127;40543127;40547903;40547940;40551705	+;+;+;+;+;+;+;+;+;+;+;+;+;+;+;+;+;+;+;+;+;+;+;+;+;+;+;+;+;+;+	6752	37	38	54	38	31	24	37	35	15	37	40	32	210	206	253	256	224	305	209	397	243	171	260	139
Gm35801	chr1;chr1;chr1;chr1;chr1	40572188;40572208;40574526;40580456;40580456	40572333;40572333;40574651;40580662;40580648	-;-;-;-;-	479	0	0	0	0	0	0	0	0	0	0	0	0	0	0	0	0	0	0	0	0	0	0	0	0
Slc9a4	chr1;chr1;chr1;chr1;chr1;chr1;chr1;chr1;chr1;chr1;chr1;chr1;chr1;chr1;chr1;chr1;chr1;chr1;chr1	40580081;40580204;40583859;40583859;40585126;40600602;40600770;40600770;40602853;40602853;40607009;40607749;40610317;40612123;40619040;40623393;40624214;40628968;40629237	40580771;40580771;40584322;40584322;40585425;40600632;40601029;40601029;40602903;40603070;40607211;40607835;40610387;40612284;40619136;40623524;40624301;40630416;40630725	+;+;+;+;+;+;+;+;+;+;+;+;+;+;+;+;+;+;+	4562	0	0	0	0	0	0	0	0	0	0	0	0	0	0	0	0	0	0	0	0	0	0	0	3
Gm37435	chr1	40582895	40586841	-	3947	0	0	0	0	0	0	0	0	0	0	0	0	0	0	0	0	0	0	0	0	0	0	0	0
Slc9a2	chr1;chr1;chr1;chr1;chr1;chr1;chr1;chr1;chr1;chr1;chr1;chr1;chr1;chr1;chr1;chr1;chr1	40680574;40681597;40718595;40718595;40726208;40726208;40742620;40743803;40755709;40755756;40756259;40756259;40761901;40763543;40765565;40766243;40767626	40682165;40682165;40719058;40719058;40727681;40726458;40742837;40744005;40755798;40755798;40757071;40756329;40762062;40763639;40765696;40766333;40769273	+;+;+;+;+;+;+;+;+;+;+;+;+;+;+;+;+	6984	1	2	0	0	2	0	0	3	0	0	0	5	0	0	1	7	0	10	0	1	5	1	5	5
Gm37623	chr1;chr1;chr1	40691442;40694407;40697605	40691984;40694634;40697636	-;-;-	803	0	0	0	0	0	0	0	0	0	0	0	0	0	0	0	0	0	0	0	0	0	0	0	0
Gm37915	chr1;chr1;chr1	40771385;40780462;40784975	40774095;40780642;40785343	+;+;+	3261	0	2	0	0	0	2	0	0	0	0	0	0	0	0	0	3	0	1	0	0	0	0	0	0
Mfsd9	chr1;chr1;chr1;chr1;chr1;chr1;chr1;chr1;chr1;chr1;chr1;chr1;chr1;chr1;chr1;chr1;chr1	40772038;40772041;40781230;40781381;40781381;40784377;40784377;40784377;40786167;40786167;40787530;40787530;40787530;40790271;40790485;40790485;40790485	40774546;40774546;40781559;40781590;40781590;40784506;40786210;40784506;40786210;40786210;40787617;40787617;40787617;40790400;40790657;40790687;40790663	-;-;-;-;-;-;-;-;-;-;-;-;-;-;-;-;-	5125	271	368	289	302	213	99	217	254	172	168	145	175	45	71	80	61	60	56	28	45	19	16	40	48
Tmem182	chr1;chr1;chr1;chr1;chr1	40805601;40806099;40807622;40838298;40854796	40805887;40806198;40807720;40838435;40856887	+;+;+;+;+	2716	0	0	0	0	0	0	0	0	0	2	0	0	0	0	1	0	0	0	0	0	0	0	0	0
Gm5973	chr1	40863737	40864232	-	496	0	0	0	0	0	0	0	0	0	0	0	0	0	0	0	0	0	0	0	0	0	0	0	0
4930448I06Rik	chr1;chr1;chr1	41167587;41176376;41180999	41167838;41176415;41181252	-;-;-	546	0	0	0	0	0	0	0	0	0	0	0	0	0	0	0	0	0	0	0	0	0	0	0	0
Gm28634	chr1	41526931	41529543	-	2613	0	0	0	0	0	0	0	0	0	0	0	0	0	0	0	0	0	0	0	0	0	0	0	0
Gm29260	chr1;chr1;chr1;chr1;chr1;chr1;chr1;chr1	41781808;41895571;41896249;41897360;41918352;41919909;41919909;41937436	41781884;41895710;41896380;41897531;41918726;41920021;41920085;41939560	+;+;+;+;+;+;+;+	3198	0	0	0	0	0	0	0	0	0	0	0	0	0	0	0	0	0	0	0	0	0	0	0	0
Gm5267	chr1	42103289	42104333	+	1045	0	0	0	0	0	0	0	0	0	0	0	0	0	0	0	0	0	0	0	0	0	0	0	0
Gm8176	chr1	42179290	42180388	-	1099	0	0	0	0	0	0	0	0	0	0	0	0	0	0	0	0	0	0	0	0	0	0	0	0
Gm9915	chr1;chr1	42229726;42229727	42231108;42231108	+;+	1383	0	0	0	0	0	0	0	0	0	0	0	0	0	0	0	0	0	0	0	0	0	0	0	0
Gm29664	chr1	42238233	42238695	-	463	0	0	0	0	0	0	0	0	0	0	0	0	0	0	0	0	0	0	0	0	0	0	0	0
Gm28175	chr1;chr1;chr1;chr1;chr1;chr1;chr1;chr1	42261855;42261857;42272769;42285827;42295748;42298709;42301855;42303851	42262253;42261998;42272911;42285855;42296181;42298777;42301952;42304412	+;+;+;+;+;+;+;+	1734	0	0	0	0	0	0	0	0	0	0	0	0	0	0	0	0	0	0	0	0	0	0	0	0
Gm28140	chr1;chr1;chr1	42324590;42325682;42355336	42325090;42325849;42355937	-;-;-	1271	0	0	0	0	0	0	0	0	0	0	0	0	0	0	0	0	0	0	0	0	0	0	0	0
Gm37047	chr1;chr1;chr1	42491813;42493425;42495469	42491996;42493578;42495663	+;+;+	533	0	0	0	0	0	0	0	0	0	0	0	0	0	0	0	0	0	0	0	0	0	0	0	0
Pantr1	chr1;chr1;chr1;chr1;chr1;chr1;chr1;chr1;chr1;chr1;chr1;chr1;chr1;chr1;chr1;chr1;chr1;chr1;chr1;chr1;chr1;chr1;chr1;chr1;chr1;chr1;chr1;chr1;chr1;chr1;chr1;chr1;chr1;chr1;chr1;chr1;chr1;chr1;chr1	42590782;42622496;42648193;42648199;42648200;42648200;42648200;42648200;42648201;42648201;42648378;42651375;42652562;42663556;42663556;42663556;42663556;42663556;42666841;42666841;42666841;42666841;42666841;42666841;42666841;42666841;42666841;42666852;42667586;42692941;42692941;42692941;42693027;42694396;42694747;42694747;42694747;42694747;42694747	42592538;42622598;42648456;42648456;42648456;42648456;42648456;42648456;42648456;42648456;42648456;42651679;42652589;42663602;42663602;42663602;42663602;42663660;42666912;42667003;42667003;42667003;42667003;42667003;42666991;42667003;42667003;42667003;42667672;42693093;42693153;42693128;42694490;42694490;42694825;42694842;42694825;42694825;42694808	-;-;-;-;-;-;-;-;-;-;-;-;-;-;-;-;-;-;-;-;-;-;-;-;-;-;-;-;-;-;-;-;-;-;-;-;-;-;-	4458	0	0	0	0	0	0	0	0	0	0	0	0	0	0	0	0	0	0	0	0	0	0	0	0
4930420N18Rik	chr1	42651726	42652401	+	676	0	0	0	0	0	0	0	0	0	0	0	0	0	0	0	0	0	0	0	0	0	0	0	0
Pou3f3	chr1;chr1;chr1;chr1;chr1	42694925;42695385;42695768;42696092;42696221	42695188;42695444;42703176;42696141;42703176	+;+;+;+;+	7733	0	0	0	0	0	0	0	0	0	0	0	0	0	0	0	0	0	0	0	0	0	0	0	0
Gm20646	chr1;chr1;chr1;chr1	42694925;42694925;42740573;42743740	42695188;42695188;42740968;42744791	+;+;+;+	1712	0	0	0	0	0	0	0	0	0	0	0	0	0	0	0	0	0	0	0	0	0	0	0	0
Pantr2	chr1;chr1;chr1;chr1;chr1	42707061;42707072;42708357;42712203;42713355	42707258;42708052;42708418;42712305;42713454	-;-;-;-;-	1257	0	0	0	0	0	0	0	0	0	0	0	0	0	0	0	0	0	0	0	0	0	0	0	0
Dalir	chr1	42750712	42752881	+	2170	0	0	0	0	0	0	0	0	0	0	0	0	0	0	0	0	0	0	0	0	0	0	0	0
Mrps9	chr1;chr1;chr1;chr1;chr1;chr1;chr1;chr1;chr1;chr1;chr1;chr1;chr1;chr1;chr1;chr1;chr1;chr1;chr1;chr1;chr1;chr1;chr1;chr1;chr1;chr1;chr1;chr1;chr1;chr1;chr1;chr1;chr1;chr1;chr1;chr1;chr1;chr1;chr1;chr1;chr1;chr1;chr1;chr1;chr1;chr1;chr1;chr1;chr1	42851233;42851276;42851276;42851285;42862469;42862469;42862469;42862469;42862514;42879755;42879755;42879755;42879755;42879755;42879896;42879896;42879896;42879896;42879896;42887707;42887707;42887707;42887707;42887737;42895350;42895350;42895350;42895350;42895350;42896093;42896093;42896093;42896093;42896093;42898241;42898440;42898440;42898440;42898440;42899353;42899441;42899441;42901074;42903057;429…	42851426;42851426;42851426;42851426;42862648;42862648;42862648;42862648;42862648;42879817;42879817;42879817;42879817;42879817;42879926;42881931;42879926;42879926;42879926;42887786;42887786;42887786;42887786;42887786;42895417;42895417;42895417;42895417;42895417;42896168;42896168;42896168;42896168;42896168;42899679;42898608;42899128;42898608;42898608;42899549;42899549;42899549;42902013;42903464;429…	+;+;+;+;+;+;+;+;+;+;+;+;+;+;+;+;+;+;+;+;+;+;+;+;+;+;+;+;+;+;+;+;+;+;+;+;+;+;+;+;+;+;+;+;+;+;+;+;+	5763	1646	1871	1631	1751	1394	1251	1390	1412	1370	2043	1832	1946	1159	1012	1389	977	1194	1271	1189	1209	1147	1139	1272	1011
Gm23126	chr1	42866685	42866818	-	134	0	0	0	0	0	0	0	0	0	0	0	0	0	0	0	0	0	0	0	0	0	0	0	0
Gpr45	chr1;chr1;chr1;chr1;chr1;chr1;chr1;chr1;chr1	42952872;42952963;42953139;42953182;42953420;42953472;43029147;43031952;43032060	42953233;42953233;42953233;42953221;42953878;42955155;43030781;43035456;43033605	+;+;+;+;+;+;+;+;+	7238	0	0	0	1	1	0	0	0	0	0	2	0	1	0	0	0	0	0	0	1	0	0	0	0
Gm24001	chr1	43036845	43036929	+	85	0	0	0	0	0	0	0	0	0	0	0	0	0	0	0	0	0	0	0	0	0	0	0	0
Tgfbrap1	chr1;chr1;chr1;chr1;chr1;chr1;chr1;chr1;chr1;chr1;chr1;chr1;chr1;chr1;chr1;chr1;chr1;chr1;chr1;chr1;chr1;chr1;chr1;chr1;chr1;chr1;chr1;chr1;chr1;chr1;chr1;chr1;chr1;chr1;chr1;chr1;chr1;chr1;chr1;chr1;chr1;chr1;chr1;chr1	43047200;43047220;43051558;43051558;43053411;43053411;43054519;43054519;43054708;43056612;43056612;43059098;43059098;43059098;43059880;43059880;43059880;43059891;43062517;43062517;43062517;43067474;43067474;43067474;43071461;43071461;43071461;43071496;43074241;43074482;43075251;43075251;43075616;43092381;43092381;43092381;43095365;43096852;43096852;43096852;43096852;43098270;43098270;43098270	43049835;43049835;43051991;43051991;43053570;43053570;43054665;43054665;43056755;43056755;43056755;43059155;43059155;43059155;43060933;43060221;43060221;43060221;43062599;43062599;43062599;43067628;43067628;43067628;43071655;43071655;43071655;43071655;43075952;43075952;43075952;43075952;43075952;43092463;43092447;43092729;43095519;43097049;43098637;43097049;43097049;43098364;43098608;43098622	-;-;-;-;-;-;-;-;-;-;-;-;-;-;-;-;-;-;-;-;-;-;-;-;-;-;-;-;-;-;-;-;-;-;-;-;-;-;-;-;-;-;-;-	10972	3185	3848	3350	3576	3609	2375	3111	3141	3376	4141	3587	3868	1821	1700	2436	1942	2658	2850	2577	2659	1846	1716	2162	1914
Gm28782	chr1;chr1	43056267;43056885	43056430;43057134	+;+	414	0	0	0	0	0	0	0	0	0	0	0	0	0	0	0	0	0	0	0	0	0	0	0	0
8430432A02Rik	chr1	43092588	43093835	+	1248	26	37	16	31	19	11	16	25	14	35	14	15	6	1	10	7	6	8	9	11	6	6	18	17
AI597479	chr1;chr1;chr1;chr1	43098710;43100715;43110998;43113186	43098862;43100881;43111373;43115947	+;+;+;+	3458	680	817	729	716	653	599	702	736	627	718	686	792	601	640	831	749	866	1263	1099	1002	1058	906	1143	970
Fhl2	chr1;chr1;chr1;chr1;chr1;chr1;chr1;chr1;chr1;chr1;chr1;chr1;chr1;chr1;chr1	43123074;43123290;43128244;43128244;43131652;43131652;43131764;43141698;43141698;43141698;43153076;43153076;43163702;43196651;43196651	43123665;43123665;43128430;43128430;43131821;43131821;43131821;43141872;43141872;43141872;43153254;43153254;43163961;43196761;43196984	-;-;-;-;-;-;-;-;-;-;-;-;-;-;-	1897	19	12	14	7	13	25	16	26	12	10	20	12	14	17	6	15	19	22	29	56	38	22	25	40
Gm8210	chr1	43189156	43189638	+	483	69	88	78	92	3	0	0	0	0	1	0	0	76	69	71	58	0	0	0	0	1	0	0	0
Gm29040	chr1;chr1;chr1;chr1;chr1;chr1	43250156;43258328;43260559;43262234;43301414;43302681	43250543;43258438;43260690;43262346;43301612;43302925	-;-;-;-;-;-	1188	0	0	0	0	0	0	0	0	0	0	0	0	0	0	0	0	0	0	0	0	0	0	0	2
Gm29610	chr1	43270683	43271135	+	453	0	0	0	0	0	0	0	0	0	0	0	0	0	0	0	0	0	0	0	0	0	0	0	0
Gm29041	chr1	43409584	43409963	+	380	0	0	0	0	0	0	0	0	0	0	0	0	0	0	0	0	0	0	0	0	0	0	0	0
Nck2	chr1;chr1;chr1;chr1;chr1;chr1;chr1;chr1;chr1;chr1;chr1;chr1;chr1;chr1;chr1;chr1;chr1	43444579;43445751;43445751;43457273;43460957;43460957;43509621;43509621;43532405;43533552;43533552;43533552;43533569;43553861;43553861;43569148;43569148	43444706;43446027;43446027;43457427;43462222;43462194;43509783;43509783;43532538;43533793;43533793;43533632;43533793;43554062;43554582;43569342;43570515	+;+;+;+;+;+;+;+;+;+;+;+;+;+;+;+;+	4455	178	225	175	240	186	286	196	204	173	178	203	198	115	106	111	122	103	238	454	211	200	113	137	171
Gm37536	chr1	43488447	43490937	+	2491	0	0	1	0	0	0	0	0	0	0	0	0	0	0	0	1	0	0	0	0	0	0	0	0
Gm38228	chr1	43560273	43561565	+	1293	0	0	1	0	0	1	2	0	1	1	0	0	0	0	0	0	1	2	1	3	0	1	1	0
Ecrg4	chr1;chr1;chr1;chr1	43730602;43737200;43738560;43742245	43730963;43737247;43738717;43742578	+;+;+;+	902	1	0	5	1	0	10	1	0	0	0	0	2	5	4	8	1	4	6	2	1	0	0	0	5
Gm29155	chr1;chr1;chr1	43741961;43743584;43743826	43742106;43743852;43743895	-;-;-	458	0	0	1	1	13	1	1	0	4	0	1	0	2	3	3	2	2	0	0	0	2	0	5	0
Gm29157	chr1	43742915	43743526	+	612	0	0	0	0	0	0	0	0	0	0	0	0	0	0	0	0	0	0	0	0	0	0	0	0
Gm29156	chr1	43745784	43746282	-	499	3	2	8	2	8	16	4	5	6	4	2	14	1	0	1	5	3	3	0	2	1	2	0	2
Uxs1	chr1;chr1;chr1;chr1;chr1;chr1;chr1;chr1;chr1;chr1;chr1;chr1;chr1;chr1;chr1;chr1;chr1;chr1;chr1;chr1;chr1;chr1;chr1;chr1;chr1;chr1;chr1;chr1;chr1;chr1;chr1;chr1;chr1;chr1;chr1;chr1;chr1;chr1;chr1;chr1;chr1;chr1;chr1;chr1;chr1;chr1;chr1;chr1;chr1;chr1;chr1;chr1;chr1;chr1;chr1;chr1;chr1;chr1;chr1;chr1;chr1;chr1;chr1;chr1;chr1;chr1;chr1;chr1;chr1;chr1;chr1;chr1;chr1;chr1	43746966;43749512;43753717;43753717;43755699;43755699;43756972;43756972;43760521;43760521;43764890;43764890;43765007;43771681;43771681;43771681;43771730;43771730;43774817;43774817;43774817;43774817;43774817;43774866;43780065;43780065;43780065;43780065;43780065;43780065;43780118;43790464;43790464;43790464;43790464;43790631;43797245;43797245;43797245;43797245;43797245;43797245;43797245;43802532;438…	43750362;43750362;43753820;43753820;43755756;43755756;43757032;43757032;43760564;43760564;43765009;43765009;43765009;43771802;43771802;43771802;43771802;43771802;43774876;43774876;43774876;43774876;43774876;43774876;43780169;43780169;43780169;43780169;43780169;43780169;43780169;43790644;43790644;43790550;43790644;43790644;43797305;43797305;43797305;43797305;43797305;43797305;43797305;43802624;438…	-;-;-;-;-;-;-;-;-;-;-;-;-;-;-;-;-;-;-;-;-;-;-;-;-;-;-;-;-;-;-;-;-;-;-;-;-;-;-;-;-;-;-;-;-;-;-;-;-;-;-;-;-;-;-;-;-;-;-;-;-;-;-;-;-;-;-;-;-;-;-;-;-;-	5097	552	733	607	730	687	558	564	541	616	812	693	739	508	530	692	497	643	623	541	510	475	422	504	468
Gm16103	chr1	43785910	43787188	+	1279	0	0	0	1	0	0	0	0	0	0	0	0	0	0	0	0	0	0	0	0	0	1	0	0
Gm19587	chr1	43888051	43888595	+	545	0	3	2	0	1	1	0	0	0	1	1	0	0	0	0	0	2	1	1	0	0	1	1	0
Gm8241	chr1	43898294	43899109	+	816	0	0	0	0	0	0	0	0	0	0	0	0	0	0	0	0	0	0	0	0	0	0	0	0
Gm26352	chr1	43902928	43903052	+	125	0	0	0	0	0	0	0	0	0	0	0	0	0	0	0	0	0	0	0	0	0	0	0	0
Gm24180	chr1	43918777	43918886	-	110	0	0	0	0	0	0	0	0	0	0	0	0	0	0	0	0	0	0	0	0	0	0	0	0
Tpp2	chr1;chr1;chr1;chr1;chr1;chr1;chr1;chr1;chr1;chr1;chr1;chr1;chr1;chr1;chr1;chr1;chr1;chr1;chr1;chr1;chr1;chr1;chr1;chr1;chr1;chr1;chr1;chr1;chr1;chr1;chr1;chr1;chr1;chr1;chr1;chr1;chr1;chr1;chr1;chr1;chr1;chr1;chr1;chr1;chr1;chr1;chr1;chr1;chr1;chr1;chr1;chr1;chr1;chr1;chr1;chr1;chr1;chr1;chr1;chr1;chr1;chr1;chr1;chr1;chr1;chr1;chr1;chr1;chr1;chr1;chr1;chr1;chr1;chr1;chr1;chr1;chr1;chr1;chr1;chr1…	43933647;43934007;43934014;43934015;43934015;43934033;43934045;43940110;43940110;43940110;43940110;43940110;43940110;43940110;43949312;43949312;43949312;43949312;43949312;43949312;43949312;43951107;43951107;43951107;43951107;43951107;43951107;43953257;43953257;43953257;43953257;43953257;43954577;43954577;43954577;43954577;43954577;43954577;43956471;43956471;43956471;43956471;43956471;43956471;439…	43933873;43934253;43934253;43934253;43934253;43934253;43934253;43940238;43940238;43940238;43940238;43940238;43940238;43940238;43949407;43949407;43949407;43949407;43949407;43949405;43949407;43951211;43951211;43951211;43951211;43953381;43951211;43953381;43953381;43953381;43953381;43953381;43954740;43954740;43954740;43954740;43956299;43954740;43956625;43956625;43956625;43957001;43957001;43956625;439…	+;+;+;+;+;+;+;+;+;+;+;+;+;+;+;+;+;+;+;+;+;+;+;+;+;+;+;+;+;+;+;+;+;+;+;+;+;+;+;+;+;+;+;+;+;+;+;+;+;+;+;+;+;+;+;+;+;+;+;+;+;+;+;+;+;+;+;+;+;+;+;+;+;+;+;+;+;+;+;+;+;+;+;+;+;+;+;+;+;+;+;+;+;+;+;+;+;+;+;+;+;+;+;+;+;+;+;+;+;+;+;+;+;+;+;+;+;+;+;+;+;+;+;+;+;+;+;+;+;+;+;+;+;+;+;+;+;+;+	10078	1930	2452	2097	2124	2095	2130	2093	2128	2434	2863	2679	3039	3737	3198	4070	3607	5318	5324	5519	5124	4175	4506	5118	4824
Mettl21c	chr1;chr1;chr1;chr1;chr1;chr1;chr1;chr1;chr1;chr1;chr1;chr1	44009408;44009935;44010510;44010532;44010532;44013622;44013681;44017186;44017186;44017186;44019908;44019908	44010033;44010033;44013773;44010649;44010649;44013773;44013773;44017276;44017468;44017276;44020034;44020006	-;-;-;-;-;-;-;-;-;-;-;-	4300	0	0	0	0	0	0	0	0	0	0	0	0	0	0	0	0	0	0	0	0	0	0	0	0
Gm15838	chr1	44018470	44018649	-	180	0	0	0	0	0	0	0	0	0	0	0	0	0	0	0	0	0	0	0	0	0	0	0	0
Gm8251	chr1;chr1;chr1;chr1;chr1	44055872;44055952;44078898;44079211;44079375	44075455;44061936;44078940;44079247;44079746	-;-;-;-;-	20036	6	3	14	1	11	7	4	2	9	13	17	13	2	14	4	5	21	86	17	53	38	28	39	13
Tex30	chr1;chr1;chr1;chr1;chr1;chr1;chr1;chr1;chr1;chr1;chr1;chr1;chr1;chr1;chr1;chr1;chr1;chr1;chr1;chr1;chr1;chr1;chr1;chr1;chr1;chr1;chr1;chr1;chr1;chr1;chr1;chr1;chr1;chr1;chr1;chr1;chr1;chr1;chr1;chr1;chr1;chr1;chr1;chr1;chr1;chr1;chr1;chr1;chr1;chr1;chr1;chr1;chr1;chr1;chr1;chr1;chr1;chr1;chr1;chr1;chr1;chr1;chr1;chr1;chr1;chr1;chr1;chr1;chr1;chr1;chr1	44086613;44086616;44086810;44086810;44086860;44086861;44086867;44087029;44087843;44087843;44087843;44087843;44087843;44087843;44087843;44087843;44087901;44088017;44088476;44088476;44088476;44088476;44088476;44088476;44088476;44088476;44088476;44088476;44088502;44088508;44088514;44091183;44091361;44091361;44091361;44091361;44091361;44091361;44091361;44091361;44091361;44091361;44091361;44093264;440…	44087063;44087063;44087063;44087063;44087063;44087063;44087063;44087063;44088048;44088048;44088048;44088048;44088048;44088048;44088048;44088048;44088048;44088048;44088527;44088527;44088527;44088527;44088527;44088527;44088527;44088527;44088527;44088527;44088527;44088527;44088527;44091212;44091591;44091591;44091591;44091591;44091591;44091591;44091591;44091591;44091591;44091591;44091591;44093317;440…	-;-;-;-;-;-;-;-;-;-;-;-;-;-;-;-;-;-;-;-;-;-;-;-;-;-;-;-;-;-;-;-;-;-;-;-;-;-;-;-;-;-;-;-;-;-;-;-;-;-;-;-;-;-;-;-;-;-;-;-;-;-;-;-;-;-;-;-;-;-;-	1926	148	164	115	197	159	186	205	156	132	202	207	168	168	141	219	166	213	317	285	319	276	227	271	186
Gm29247	chr1;chr1;chr1;chr1;chr1;chr1;chr1;chr1;chr1;chr1;chr1;chr1	44091463;44091564;44093264;44099848;44099848;44107020;44107031;44107765;44107765;44109994;44109994;44110735	44091591;44091591;44093317;44100001;44100001;44107104;44107104;44107872;44107872;44110083;44110045;44110790	-;-;-;-;-;-;-;-;-;-;-;-	676	0	0	0	0	0	0	0	0	0	0	0	0	0	0	0	0	0	0	0	0	0	0	0	0
Poglut2	chr1;chr1;chr1;chr1;chr1;chr1;chr1;chr1;chr1;chr1;chr1;chr1;chr1;chr1;chr1;chr1;chr1;chr1;chr1;chr1;chr1;chr1;chr1;chr1;chr1;chr1;chr1;chr1;chr1;chr1;chr1;chr1;chr1;chr1;chr1;chr1;chr1	44106546;44106885;44106887;44107765;44107765;44107765;44109994;44109994;44109994;44110735;44110735;44112083;44112645;44112645;44112645;44113003;44113003;44114441;44114441;44114441;44114441;44114694;44114694;44114694;44114694;44114784;44116155;44117038;44117038;44117038;44117038;44117038;44118318;44118318;44118318;44118318;44118318	44107104;44107104;44107104;44107872;44107872;44107872;44110083;44110083;44110083;44110944;44110944;44113175;44112882;44113175;44112882;44113175;44113175;44114518;44114518;44114518;44114518;44114899;44114899;44114899;44114899;44114899;44116312;44117243;44117243;44117243;44117243;44117243;44118701;44118765;44118765;44118753;44118808	-;-;-;-;-;-;-;-;-;-;-;-;-;-;-;-;-;-;-;-;-;-;-;-;-;-;-;-;-;-;-;-;-;-;-;-;-	3199	501	530	411	473	376	344	408	263	368	512	334	325	416	233	450	242	515	359	396	354	186	224	243	233
Bivm	chr1;chr1;chr1;chr1;chr1;chr1;chr1;chr1;chr1;chr1;chr1;chr1;chr1;chr1;chr1;chr1;chr1;chr1;chr1;chr1;chr1;chr1;chr1;chr1;chr1;chr1;chr1;chr1;chr1;chr1;chr1;chr1	44118957;44119000;44119162;44119508;44119968;44119979;44120174;44120174;44120174;44120174;44126266;44126266;44126266;44126266;44126266;44126343;44127638;44127638;44128728;44128728;44129260;44129260;44129583;44129583;44136984;44136984;44138573;44138573;44141778;44141778;44142849;44142849	44119195;44119175;44119370;44119729;44120274;44120274;44120274;44120274;44120274;44120274;44126866;44126347;44126866;44126329;44126566;44126407;44127764;44127764;44128823;44128823;44129364;44129364;44129677;44129677;44137116;44137116;44138659;44138659;44141874;44141874;44144770;44144510	+;+;+;+;+;+;+;+;+;+;+;+;+;+;+;+;+;+;+;+;+;+;+;+;+;+;+;+;+;+;+;+	4206	888	955	896	1032	707	727	787	666	763	981	723	845	217	163	209	184	274	352	329	379	160	220	168	243
Ercc5	chr1;chr1;chr1;chr1;chr1;chr1;chr1;chr1;chr1;chr1;chr1;chr1;chr1;chr1;chr1;chr1;chr1;chr1;chr1;chr1;chr1;chr1;chr1;chr1;chr1;chr1;chr1;chr1;chr1;chr1;chr1;chr1;chr1;chr1;chr1;chr1;chr1;chr1;chr1;chr1;chr1;chr1;chr1;chr1;chr1;chr1;chr1;chr1;chr1;chr1;chr1	44147744;44147847;44147847;44147909;44147932;44156935;44156937;44156937;44156937;44156937;44158144;44158144;44158144;44158144;44158144;44158805;44158805;44158805;44158805;44158830;44160977;44160977;44160977;44160977;44160977;44161810;44161810;44161810;44161810;44161810;44163877;44163877;44163877;44163877;44166809;44166809;44166809;44166809;44173338;44173338;44173912;44174162;44174162;44175839;441…	44149522;44148150;44148150;44147965;44148137;44157112;44157112;44157112;44157112;44157112;44158335;44158255;44158259;44158259;44158259;44158891;44158891;44158891;44158891;44158891;44161109;44161037;44161037;44161037;44161037;44161953;44161953;44161844;44161953;44161953;44164084;44164084;44164084;44164084;44167217;44166998;44167882;44167882;44174031;44173579;44174031;44174375;44174375;44175983;441…	+;+;+;+;+;+;+;+;+;+;+;+;+;+;+;+;+;+;+;+;+;+;+;+;+;+;+;+;+;+;+;+;+;+;+;+;+;+;+;+;+;+;+;+;+;+;+;+;+;+;+	5864	1061	1249	1153	1126	1229	1163	1156	1053	1208	1435	1371	1471	1237	794	1939	1407	1907	2299	2529	1815	1764	1788	1908	1666
Mettl21e	chr1;chr1;chr1;chr1;chr1;chr1;chr1;chr1;chr1	44204070;44206425;44210164;44210164;44211032;44218111;44218111;44218840;44218840	44206753;44206753;44210281;44211198;44211198;44218230;44218230;44218913;44218961	-;-;-;-;-;-;-;-;-	3961	0	0	0	0	0	0	0	0	0	0	0	0	0	0	0	0	0	0	0	0	0	0	0	0
Gm15833	chr1	44212162	44213118	+	957	0	0	0	1	0	2	0	0	1	6	2	0	0	0	0	0	0	0	0	0	0	0	1	0
Gm5700	chr1	44330048	44331036	-	989	0	0	0	0	0	0	0	0	0	0	0	0	0	0	0	0	0	0	0	0	0	0	0	0
Gm28893	chr1;chr1;chr1	44392809;44393170;44393568	44392897;44393308;44394447	+;+;+	1108	0	0	0	0	0	0	0	0	0	0	0	0	0	0	0	0	0	0	0	0	0	0	0	0
Txn-ps1	chr1	44463923	44464231	-	309	1	2	3	3	4	1	0	1	2	1	2	2	2	0	2	2	2	4	1	3	2	1	4	2
Gulp1	chr1;chr1;chr1;chr1;chr1;chr1;chr1;chr1;chr1;chr1;chr1;chr1;chr1;chr1;chr1;chr1;chr1;chr1;chr1;chr1;chr1;chr1;chr1;chr1;chr1;chr1;chr1;chr1;chr1;chr1;chr1;chr1;chr1;chr1;chr1;chr1;chr1;chr1;chr1;chr1;chr1;chr1;chr1;chr1;chr1;chr1;chr1;chr1;chr1;chr1;chr1;chr1;chr1	44551511;44551693;44551693;44551727;44552597;44553162;44689144;44689144;44689144;44689144;44689144;44689144;44708617;44708617;44708617;44708617;44708617;44744474;44744474;44744474;44744474;44744474;44754343;44754343;44754343;44754343;44766014;44766014;44766014;44766014;44773271;44773271;44773271;44773271;44773640;44774053;44774053;44774053;44774053;44780968;44780968;44780968;44780968;44780968;447…	44551872;44551872;44551872;44551872;44552703;44553307;44689215;44689215;44689215;44689215;44689215;44689215;44708632;44708678;44708678;44708678;44708678;44744545;44744545;44744545;44744545;44744545;44754441;44754441;44754441;44754441;44766151;44766151;44766151;44766151;44773387;44773387;44773387;44773387;44773663;44774145;44774145;44774145;44774145;44781106;44781106;44781106;44781106;44781106;447…	+;+;+;+;+;+;+;+;+;+;+;+;+;+;+;+;+;+;+;+;+;+;+;+;+;+;+;+;+;+;+;+;+;+;+;+;+;+;+;+;+;+;+;+;+;+;+;+;+;+;+;+;+	3758	17	33	28	29	33	14	34	16	33	24	18	24	5	1	5	15	3	1	4	3	0	5	2	2
Gm37626	chr1	44560885	44565447	+	4563	2	0	0	0	0	0	0	0	0	0	0	0	0	0	0	0	0	0	0	0	0	0	0	0
Gm16102	chr1	44644279	44644698	+	420	0	0	0	0	0	0	0	0	0	1	1	0	0	0	0	0	0	0	0	0	0	0	0	0
4930521E06Rik	chr1;chr1;chr1	44739676;44744156;44744932	44740481;44744236;44744949	-;-;-	905	0	0	0	0	0	0	0	0	0	0	0	0	0	0	0	0	0	0	0	0	0	0	0	0
Gm38110	chr1	44756942	44758492	+	1551	0	0	0	0	0	0	0	0	0	0	0	0	0	0	0	0	0	0	0	0	0	0	0	0
Gm3489	chr1	44839171	44839698	+	528	0	0	0	0	0	0	0	0	0	0	0	0	0	0	0	0	0	0	0	0	0	0	0	0
Gm19480	chr1	44873486	44874152	-	667	0	0	0	0	0	0	0	0	0	0	0	0	0	0	0	0	0	0	0	0	0	0	0	0
Gm3496	chr1	44924149	44924893	-	745	0	0	0	0	0	0	0	0	0	0	0	0	0	0	0	0	0	0	0	0	0	0	0	0
Gm5268	chr1	45178067	45179006	+	940	0	0	1	0	0	0	0	0	0	0	0	0	0	0	0	0	0	0	1	0	1	0	0	0
Col3a1	chr1;chr1;chr1;chr1;chr1;chr1;chr1;chr1;chr1;chr1;chr1;chr1;chr1;chr1;chr1;chr1;chr1;chr1;chr1;chr1;chr1;chr1;chr1;chr1;chr1;chr1;chr1;chr1;chr1;chr1;chr1;chr1;chr1;chr1;chr1;chr1;chr1;chr1;chr1;chr1;chr1;chr1;chr1;chr1;chr1;chr1;chr1;chr1;chr1;chr1;chr1;chr1;chr1;chr1;chr1;chr1;chr1;chr1;chr1;chr1;chr1;chr1;chr1;chr1;chr1;chr1;chr1;chr1;chr1;chr1;chr1;chr1;chr1;chr1;chr1;chr1;chr1;chr1;chr1;chr1…	45311538;45311538;45311647;45315580;45321497;45321497;45321942;45321942;45322406;45322406;45323723;45325360;45325805;45326571;45327589;45327589;45327810;45327810;45328433;45328433;45328877;45329053;45330103;45330555;45331106;45331517;45331678;45331973;45332135;45332965;45333563;45334007;45334200;45334214;45334597;45334597;45334761;45334761;45335135;45335135;45335728;45335728;45335766;45336660;453…	45311832;45311832;45311832;45317003;45321696;45321696;45321992;45321992;45322519;45325018;45323797;45325413;45325858;45326624;45327642;45327642;45327863;45327863;45328894;45328486;45328921;45329106;45330147;45330608;45331204;45331561;45331776;45332026;45332242;45333018;45333661;45334060;45334312;45334312;45334650;45334650;45334814;45334814;45335188;45335188;45335781;45335781;45335781;45336704;453…	+;+;+;+;+;+;+;+;+;+;+;+;+;+;+;+;+;+;+;+;+;+;+;+;+;+;+;+;+;+;+;+;+;+;+;+;+;+;+;+;+;+;+;+;+;+;+;+;+;+;+;+;+;+;+;+;+;+;+;+;+;+;+;+;+;+;+;+;+;+;+;+;+;+;+;+;+;+;+;+;+;+;+	9816	3411	4071	2978	3648	2294	3668	2649	2468	2252	1636	1349	2397	1699	1495	2584	2751	2359	3028	4069	1896	2322	950	1803	2188
Gm47302	chr1	45311673	45311813	+	141	0	0	0	0	0	0	0	0	0	0	0	0	0	0	0	0	0	0	0	0	0	0	0	0
Col5a2	chr1;chr1;chr1;chr1;chr1;chr1;chr1;chr1;chr1;chr1;chr1;chr1;chr1;chr1;chr1;chr1;chr1;chr1;chr1;chr1;chr1;chr1;chr1;chr1;chr1;chr1;chr1;chr1;chr1;chr1;chr1;chr1;chr1;chr1;chr1;chr1;chr1;chr1;chr1;chr1;chr1;chr1;chr1;chr1;chr1;chr1;chr1;chr1;chr1;chr1;chr1;chr1;chr1;chr1;chr1;chr1;chr1;chr1;chr1;chr1;chr1;chr1;chr1;chr1;chr1;chr1;chr1;chr1;chr1;chr1;chr1;chr1;chr1;chr1;chr1;chr1;chr1;chr1;chr1;chr1…	45374321;45376639;45378307;45380000;45382116;45383167;45383591;45384400;45384962;45386833;45388213;45389031;45389372;45390032;45391076;45391662;45391662;45391824;45391824;45392304;45392304;45392815;45392815;45393053;45393053;45394382;45394721;45396061;45396450;45400821;45402079;45403116;45403260;45403421;45404201;45404733;45405240;45406240;45406544;45407022;45407233;45407702;45411434;45413470;454…	45376230;45376878;45378494;45380291;45382223;45383220;45383698;45384453;45385069;45386886;45388320;45391129;45389479;45390193;45391129;45391715;45391715;45391931;45391931;45392357;45392357;45392868;45392868;45393634;45393106;45394435;45394828;45396159;45396494;45400874;45402132;45403169;45403313;45403519;45404254;45404831;45405293;45406347;45406597;45407120;45407277;45407800;45411487;45413514;454…	-;-;-;-;-;-;-;-;-;-;-;-;-;-;-;-;-;-;-;-;-;-;-;-;-;-;-;-;-;-;-;-;-;-;-;-;-;-;-;-;-;-;-;-;-;-;-;-;-;-;-;-;-;-;-;-;-;-;-;-;-;-;-;-;-;-;-;-;-;-;-;-;-;-;-;-;-;-;-;-;-	9591	414	486	368	436	268	437	300	276	316	304	177	359	153	189	239	236	178	206	316	429	173	60	156	201
Gm38211	chr1	45485836	45493052	-	7217	1	0	3	5	4	0	0	0	0	2	0	1	0	0	0	0	0	0	3	0	0	0	0	0
Gm8296	chr1	45513532	45514055	-	524	0	0	0	0	0	0	0	0	0	0	0	0	0	0	0	0	0	0	0	0	0	0	0	0
Gm7063	chr1	45519774	45520754	-	981	0	0	0	0	0	0	0	0	0	0	0	0	0	0	0	0	0	0	0	0	0	0	0	0
Gm8304	chr1;chr1	45602026;45602452	45602307;45602753	+;+	584	0	0	0	0	0	0	0	0	0	0	0	0	0	0	0	0	0	0	0	0	0	0	0	0
Gm23216	chr1	45685456	45685562	-	107	0	0	0	0	0	0	0	0	0	0	0	0	0	0	0	0	0	0	0	0	0	0	0	0
Gm23974	chr1	45746895	45747025	+	131	0	0	0	0	0	0	0	0	0	0	0	0	0	0	0	0	0	0	0	0	0	0	0	0
Gm8307	chr1	45768337	45769486	+	1150	0	0	0	0	0	0	0	0	0	0	0	0	0	0	0	0	0	0	0	0	0	0	0	0
Gm23984	chr1	45772962	45773164	+	203	0	0	0	0	0	0	0	0	0	0	0	0	0	0	0	0	0	0	0	0	0	0	0	0
Wdr75	chr1;chr1;chr1;chr1;chr1;chr1;chr1;chr1;chr1;chr1;chr1;chr1;chr1;chr1;chr1;chr1;chr1;chr1;chr1;chr1;chr1;chr1;chr1;chr1;chr1;chr1;chr1;chr1;chr1;chr1;chr1;chr1;chr1;chr1;chr1;chr1;chr1;chr1;chr1;chr1;chr1;chr1;chr1;chr1;chr1;chr1;chr1;chr1;chr1;chr1;chr1;chr1;chr1;chr1;chr1;chr1;chr1;chr1;chr1;chr1;chr1;chr1;chr1;chr1;chr1;chr1;chr1;chr1;chr1;chr1;chr1;chr1;chr1;chr1;chr1;chr1;chr1;chr1;chr1;chr1…	45795166;45795449;45795503;45795507;45799016;45799016;45799016;45799016;45801161;45801161;45801161;45801161;45801989;45802039;45802039;45802039;45802039;45803686;45803847;45803877;45803877;45803877;45805377;45805377;45805377;45806673;45806673;45806673;45807671;45807671;45812041;45812041;45813045;45813045;45813045;45813190;45813190;45813190;45814541;45814541;45814541;45814678;45816477;45816477;458…	45795604;45795604;45795604;45795604;45799145;45799145;45799145;45799145;45801226;45801226;45801226;45801226;45802129;45802129;45802355;45802129;45802129;45804001;45803929;45804001;45804001;45804001;45805447;45805447;45805447;45806792;45806792;45806792;45807759;45807759;45812199;45812199;45813104;45813104;45813104;45813305;45813305;45813305;45814716;45814716;45814716;45814716;45816634;45816634;458…	+;+;+;+;+;+;+;+;+;+;+;+;+;+;+;+;+;+;+;+;+;+;+;+;+;+;+;+;+;+;+;+;+;+;+;+;+;+;+;+;+;+;+;+;+;+;+;+;+;+;+;+;+;+;+;+;+;+;+;+;+;+;+;+;+;+;+;+;+;+;+;+;+;+;+;+;+;+;+;+;+;+	4900	695	774	621	680	712	659	825	756	847	878	928	869	1184	818	1332	978	1437	1219	1570	1508	1025	947	1210	1060
Gm28906	chr1;chr1	45833800;45835348	45834137;45836788	-;-	1779	0	0	0	0	0	0	0	0	0	0	0	0	0	0	0	0	0	0	0	0	0	0	0	0
Gm5526	chr1	45857332	45857754	-	423	4	5	12	2	2	6	5	1	1	2	3	0	6	6	16	6	2	9	4	6	9	5	4	6
Gm5269	chr1;chr1	45889525;45889941	45890273;45890078	-;-	749	4	2	0	1	1	0	6	1	2	7	1	2	1	2	0	0	0	2	0	0	0	1	2	0
Gm18303	chr1	45905623	45906798	+	1176	2	1	0	0	0	0	0	0	0	0	0	0	0	0	0	0	0	0	0	0	0	0	3	0
Slc40a1	chr1;chr1;chr1;chr1;chr1;chr1;chr1;chr1;chr1;chr1;chr1;chr1;chr1;chr1;chr1;chr1;chr1;chr1;chr1;chr1;chr1;chr1;chr1;chr1;chr1;chr1;chr1;chr1;chr1;chr1;chr1;chr1;chr1	45908068;45910892;45912236;45915241;45918309;45918885;45918885;45918928;45918936;45921156;45921156;45921156;45921156;45921217;45921217;45921217;45923280;45923732;45924717;45924717;45924717;45924717;45924717;45924717;45925221;45925221;45925221;45925221;45925221;45925221;45926424;45926424;45926424	45909719;45911530;45912481;45918435;45918435;45919000;45919000;45919000;45919170;45921315;45921315;45921315;45921315;45921315;45921315;45921315;45923309;45926523;45924784;45924784;45924784;45924784;45924784;45924784;45925365;45925327;45925408;45925262;45925609;45925582;45926519;45926519;45926519	-;-;-;-;-;-;-;-;-;-;-;-;-;-;-;-;-;-;-;-;-;-;-;-;-;-;-;-;-;-;-;-;-	9000	15361	20224	20788	16253	13074	10537	11183	13103	16265	14812	16160	15594	1979	1704	1585	1695	1316	1939	950	950	817	662	1014	678
Gm9496	chr1;chr1	45971182;45976781	45972587;45976975	+;+	1601	0	0	0	0	0	0	0	0	0	0	0	0	0	0	0	0	0	0	0	0	0	0	0	0
Rpl23a-ps1	chr1	45981548	45982012	+	465	0	0	0	0	0	0	0	0	0	0	0	0	0	0	0	0	0	0	0	0	0	0	0	0
Gm3852	chr1	46011757	46012020	-	264	0	0	0	0	0	0	0	0	0	0	0	0	0	0	0	0	0	0	0	0	0	0	0	0
Stk-ps2	chr1;chr1;chr1;chr1;chr1;chr1;chr1;chr1;chr1;chr1;chr1;chr1;chr1	46020072;46020415;46020415;46024904;46024904;46024904;46026499;46026499;46027916;46028798;46028798;46028798;46029631	46021947;46021947;46021947;46025093;46025093;46025093;46026618;46026618;46028724;46030437;46030437;46030469;46030246	-;-;-;-;-;-;-;-;-;-;-;-;-	4667	0	0	0	0	0	0	0	0	0	0	0	0	0	0	0	0	0	0	0	0	0	0	0	0
Gm18849	chr1;chr1;chr1	46056310;46056696;46058742	46056442;46056877;46058986	+;+;+	560	1	0	0	2	0	0	0	0	0	0	0	0	0	0	0	0	1	0	0	0	0	3	0	0
Dnah7b	chr1;chr1;chr1;chr1;chr1;chr1;chr1;chr1;chr1;chr1;chr1;chr1;chr1;chr1;chr1;chr1;chr1;chr1;chr1;chr1;chr1;chr1;chr1;chr1;chr1;chr1;chr1;chr1;chr1;chr1;chr1;chr1;chr1;chr1;chr1;chr1;chr1;chr1;chr1;chr1;chr1;chr1;chr1;chr1;chr1;chr1;chr1;chr1;chr1;chr1;chr1;chr1;chr1;chr1;chr1;chr1;chr1;chr1;chr1;chr1;chr1;chr1;chr1;chr1;chr1;chr1;chr1;chr1;chr1;chr1;chr1;chr1;chr1;chr1;chr1;chr1;chr1;chr1;chr1;chr1…	46066315;46066738;46066796;46066853;46066945;46078523;46078523;46081435;46081435;46083705;46083705;46085555;46085555;46097998;46097998;46099418;46099418;46109265;46109265;46116169;46116169;46119260;46119260;46123617;46123617;46124343;46124343;46126662;46126662;46128108;46128108;46131306;46131306;46134502;46134502;46137412;46137412;46139506;46139506;46141978;46141978;46144697;46175287;46175287;461…	46066360;46066824;46067380;46067004;46067004;46078585;46078585;46081497;46081497;46083813;46083813;46085702;46085702;46098085;46098085;46099598;46099598;46109340;46109340;46116294;46116294;46119379;46119379;46123800;46123800;46124522;46124522;46126934;46126934;46128235;46128235;46131384;46131384;46134726;46134726;46137558;46137558;46140191;46140191;46142164;46142164;46144730;46178717;46175480;461…	+;+;+;+;+;+;+;+;+;+;+;+;+;+;+;+;+;+;+;+;+;+;+;+;+;+;+;+;+;+;+;+;+;+;+;+;+;+;+;+;+;+;+;+;+;+;+;+;+;+;+;+;+;+;+;+;+;+;+;+;+;+;+;+;+;+;+;+;+;+;+;+;+;+;+;+;+;+;+;+;+;+;+;+;+;+;+;+;+;+;+;+;+;+;+;+;+;+;+;+;+;+;+;+;+;+;+;+;+;+;+;+;+;+;+;+;+;+;+;+;+;+;+;+;+;+;+;+;+;+;+;+;+;+;+;+;+;+;+;+;+;+;+;+;+;+;+;+;+;+	19984	2	4	3	9	1	2	1	7	8	3	4	7	0	0	0	4	0	2	5	0	6	1	0	0
n-R5s211	chr1	46374197	46374315	+	119	0	0	0	0	0	0	0	0	0	0	0	0	0	0	0	0	0	0	0	0	0	0	0	0
Gm8326	chr1;chr1	46414502;46415280	46414801;46416932	+;+	1953	0	0	1	4	2	1	7	0	2	3	1	4	4	1	14	15	10	16	5	3	8	7	2	7
Dnah7c	chr1;chr1;chr1;chr1;chr1;chr1;chr1;chr1;chr1;chr1;chr1;chr1;chr1;chr1;chr1;chr1;chr1;chr1;chr1;chr1;chr1;chr1;chr1;chr1;chr1;chr1;chr1;chr1;chr1;chr1;chr1;chr1;chr1;chr1;chr1;chr1;chr1;chr1;chr1;chr1;chr1;chr1;chr1;chr1;chr1;chr1;chr1;chr1;chr1;chr1;chr1;chr1;chr1;chr1;chr1;chr1;chr1;chr1;chr1;chr1;chr1;chr1;chr1;chr1;chr1;chr1;chr1;chr1;chr1;chr1;chr1;chr1;chr1;chr1;chr1;chr1;chr1;chr1;chr1;chr1…	46425592;46430772;46440473;46455755;46457207;46465844;46467251;46481981;46494600;46504033;46514553;46515280;46519089;46520513;46524046;46527464;46530499;46532574;46535058;46594941;46596891;46602677;46607413;46608886;46608961;46612564;46612564;46615055;46615055;46615269;46615269;46625935;46625935;46628883;46632100;46636448;46638565;46639148;46639527;46639527;46640231;46646994;46646994;46646994;466…	46425627;46430834;46440535;46455863;46457354;46465931;46467431;46482056;46494725;46504152;46514736;46515459;46519361;46520640;46524124;46527688;46530645;46533259;46535244;46595134;46597089;46602817;46607625;46608995;46608995;46612732;46612732;46615157;46615157;46615396;46615396;46626111;46626147;46628981;46632348;46636597;46638747;46639366;46639703;46639703;46640271;46647125;46647125;46647125;466…	+;+;+;+;+;+;+;+;+;+;+;+;+;+;+;+;+;+;+;+;+;+;+;+;+;+;+;+;+;+;+;+;+;+;+;+;+;+;+;+;+;+;+;+;+;+;+;+;+;+;+;+;+;+;+;+;+;+;+;+;+;+;+;+;+;+;+;+;+;+;+;+;+;+;+;+;+;+;+;+;+	12603	3	0	1	0	0	0	0	1	0	0	0	0	0	0	2	0	0	0	1	0	1	0	0	0
Slc39a10	chr1;chr1;chr1;chr1;chr1;chr1;chr1;chr1;chr1;chr1;chr1;chr1;chr1;chr1;chr1;chr1;chr1;chr1;chr1;chr1;chr1	46807544;46811986;46817602;46818063;46819065;46819065;46820523;46820523;46826093;46826093;46827343;46827343;46832556;46832556;46835127;46835127;46835640;46835738;46853471;46887988;46892800	46810111;46812176;46818143;46818143;46819433;46819433;46820643;46820643;46826281;46826281;46827512;46827512;46832763;46832763;46835899;46836151;46836151;46836151;46854046;46888070;46892852	-;-;-;-;-;-;-;-;-;-;-;-;-;-;-;-;-;-;-;-;-	6095	108	224	195	207	172	204	171	193	182	177	192	222	762	492	887	768	959	949	984	984	611	438	594	684
Gm28151	chr1	46849529	46850479	-	951	61	68	63	59	72	29	27	29	56	92	53	69	9	1	11	9	18	9	4	23	4	1	13	12
Gm37393	chr1	46877203	46881072	-	3870	0	0	0	0	0	0	0	0	0	0	0	0	0	0	0	0	0	0	0	0	0	0	0	0
Gm28527	chr1	46896583	46896879	-	297	0	5	2	2	0	0	0	0	0	0	0	0	0	0	6	0	0	0	0	0	0	1	0	0
Gm28825	chr1	47067788	47068025	+	238	0	0	0	0	0	0	0	0	0	0	0	0	0	0	0	0	0	0	0	0	0	0	0	0
Gm28826	chr1;chr1;chr1	47153461;47187003;47188765	47153551;47187092;47189071	+;+;+	488	0	0	0	0	0	0	0	0	0	0	0	0	0	0	0	0	0	0	0	0	0	0	0	0
Gm4852	chr1	47365644	47366372	-	729	0	1	0	1	0	0	0	2	1	2	1	0	1	0	2	0	3	1	1	4	1	1	0	4
Gm38090	chr1	47433824	47435765	-	1942	0	0	0	0	0	0	0	0	0	0	0	0	0	0	0	0	0	0	0	0	0	0	0	0
Mir6350	chr1	47467021	47467125	-	105	0	0	0	0	0	0	0	0	0	0	0	0	0	0	0	0	0	0	0	0	0	0	0	0
Gm18117	chr1;chr1	47478868;47479517	47478927;47480198	+;+	742	0	0	0	0	0	0	0	0	0	0	0	0	0	0	0	0	0	0	0	0	0	0	0	0
Gm37196	chr1	47605996	47606901	+	906	0	0	0	0	0	0	0	0	0	0	0	0	0	0	0	0	0	0	0	0	0	0	0	0
Gm8337	chr1	47657693	47659630	+	1938	4	8	6	12	15	9	8	9	13	12	19	6	21	15	40	14	19	45	29	55	16	25	34	33
Gm22419	chr1	47749279	47749399	-	121	0	0	0	0	0	0	0	0	0	0	0	0	0	0	0	0	0	0	0	0	0	0	0	0
Gm23829	chr1	47751299	47751568	-	270	0	0	0	0	0	0	0	0	0	0	0	0	0	0	0	0	0	0	0	0	0	0	0	0
Gm19206	chr1	47914989	47915815	-	827	0	0	0	0	0	0	0	0	0	0	0	0	0	0	0	0	0	0	0	0	0	0	0	0
Gm5974	chr1	48313866	48314851	-	986	0	0	0	0	0	0	0	0	0	0	0	0	0	0	0	0	0	0	0	0	0	0	0	0
Gm23240	chr1	48462173	48462293	-	121	0	0	0	0	0	0	0	0	0	0	0	0	0	0	0	0	0	0	0	0	0	0	0	0
Gm28830	chr1	48527639	48527851	+	213	0	0	0	0	0	0	0	0	0	0	0	0	0	0	0	0	0	0	0	0	0	0	0	0
Gm8354	chr1;chr1	48731579;48733003	48732863;48733090	-;-	1373	0	0	0	0	0	0	0	0	0	0	0	0	0	0	0	0	0	0	0	0	0	0	0	0
Gm19124	chr1;chr1	48783663;48784457	48784357;48784593	+;+	832	0	0	0	0	0	0	0	0	0	0	0	0	0	0	0	0	0	0	0	0	0	0	0	0
Gm8357	chr1	48881713	48882723	+	1011	0	0	0	0	0	0	0	0	0	0	0	0	0	0	0	0	0	0	0	0	0	0	0	0
Gm22693	chr1	49095444	49095885	+	442	0	0	0	0	0	0	0	0	0	0	0	0	0	0	0	0	0	0	0	0	0	0	0	0
Gm28740	chr1	49173160	49173374	-	215	0	0	0	0	0	0	0	0	0	0	0	0	0	0	0	0	0	0	0	0	0	0	0	0
Gm8367	chr1;chr1	49236252;49237144	49237037;49237244	+;+	887	0	0	0	0	0	0	0	0	0	0	0	0	0	0	0	0	0	0	0	0	0	0	0	0
C230029F24Rik	chr1;chr1;chr1;chr1;chr1;chr1;chr1;chr1;chr1	49244616;49244616;49310820;49310820;49335369;49335369;49338082;49338082;49340390	49244728;49244728;49310969;49310969;49335468;49335468;49338218;49338246;49340443	+;+;+;+;+;+;+;+;+	582	0	0	0	0	0	0	0	0	0	0	0	0	0	0	0	0	0	0	0	0	0	0	0	0
Gm6757	chr1	49399024	49400729	-	1706	0	0	0	0	0	0	0	0	0	0	0	0	0	0	0	0	0	0	0	0	0	0	0	0
Gm3605	chr1	49498553	49498992	+	440	0	0	0	0	0	0	0	0	0	0	0	0	0	0	0	0	0	0	0	0	0	0	0	0
Gm28388	chr1	49579150	49579586	-	437	0	0	0	0	0	0	0	0	0	0	0	0	0	0	0	0	0	0	0	0	0	0	0	0
Gm8384	chr1;chr1	50056782;50058109	50057103;50058490	+;+	704	0	0	0	0	0	0	0	0	0	0	0	0	0	0	0	0	0	0	0	0	0	0	0	0
4933411E06Rik	chr1	50107470	50108962	+	1493	0	0	1	0	0	0	0	0	0	0	0	0	0	0	0	0	0	0	0	0	0	0	0	0
Gm8391	chr1	50177566	50178291	-	726	0	0	0	0	0	0	0	0	0	0	0	0	0	0	0	0	0	0	0	0	0	0	0	0
Gm27330	chr1	50222389	50222520	-	132	0	0	0	0	0	0	0	0	0	0	0	0	0	0	0	0	0	0	0	0	0	0	0	0
Gm29665	chr1	50397552	50398079	-	528	0	0	0	0	0	0	0	0	0	0	0	0	0	0	0	0	0	0	0	0	0	0	0	0
Gm20118	chr1	50533030	50533191	+	162	0	0	0	0	0	0	0	0	0	0	0	0	0	0	0	0	0	0	0	0	0	0	0	0
Gm25843	chr1	50559762	50560075	+	314	0	0	0	0	0	0	0	0	0	0	0	0	0	0	0	0	0	0	0	0	0	0	0	0
Gm28321	chr1	50815375	50817701	+	2327	0	0	0	0	0	0	0	0	0	0	0	0	0	0	0	0	0	0	1	0	1	0	0	0
Tmeff2	chr1;chr1;chr1;chr1;chr1;chr1;chr1;chr1;chr1;chr1;chr1;chr1;chr1;chr1;chr1;chr1;chr1;chr1;chr1;chr1;chr1;chr1;chr1;chr1;chr1;chr1	50900647;50900647;50909962;50912788;50912788;50912788;50914231;50914231;50915335;50925267;50925542;50927519;50927748;50930549;50930549;50938213;50938213;50943197;50943197;50979300;51071468;51132143;51133059;51180252;51181737;51185385	50900782;50900782;50910888;50912872;50913925;50912872;50914328;50914328;50915430;50925409;50925746;50928119;50928119;50930658;50930658;50938342;50938342;50943223;50943223;50979920;51071564;51132291;51133118;51180375;51181895;51187270	+;+;+;+;+;+;+;+;+;+;+;+;+;+;+;+;+;+;+;+;+;+;+;+;+;+	6707	0	0	0	0	2	50	2	2	2	6	0	3	0	0	0	0	3	1	2	0	3	0	0	0
Gm28322	chr1	50904444	50905918	+	1475	0	0	0	0	0	0	0	0	0	0	0	0	0	0	0	0	0	0	0	0	0	0	0	0
Gm25736	chr1	51015313	51015413	+	101	0	0	0	0	0	0	0	0	0	0	0	0	0	0	0	0	0	0	0	0	0	0	0	0
Gm28319	chr1;chr1	51138281;51141124	51138407;51141222	-;-	226	0	0	0	0	0	0	0	0	0	0	0	0	0	0	0	0	0	0	0	0	0	0	0	0
Gm28320	chr1	51148309	51150581	+	2273	0	0	0	0	0	1	0	0	0	0	0	0	0	0	0	0	0	0	0	0	0	0	3	0
Gm29325	chr1	51195221	51197748	+	2528	0	0	0	0	0	0	0	0	0	0	0	0	0	0	0	0	0	0	0	1	0	0	0	0
9330175M20Rik	chr1;chr1;chr1;chr1;chr1	51218386;51251267;51259385;51327788;51333684	51220440;51251487;51259430;51327921;51333779	-;-;-;-;-	2552	0	0	0	0	0	0	0	0	0	0	0	0	0	0	0	0	0	0	0	0	0	0	0	0
Cavin2	chr1;chr1	51289126;51300649	51289868;51302960	+;+	3055	807	1040	1035	1002	1328	1075	1285	1074	1198	1136	982	1281	214	147	224	114	148	117	145	205	88	44	99	78
Gm5253	chr1	51317528	51318552	-	1025	0	0	0	0	0	0	0	0	0	0	0	0	0	0	0	0	0	0	0	0	0	0	0	0
1700072G22Rik	chr1;chr1	51457932;51458777	51458324;51458931	-;-	548	0	0	0	0	0	0	0	0	0	0	0	0	0	0	0	1	0	0	0	0	0	0	0	0
Nabp1	chr1;chr1;chr1;chr1;chr1;chr1;chr1;chr1;chr1;chr1;chr1;chr1;chr1;chr1;chr1;chr1;chr1;chr1;chr1;chr1;chr1;chr1;chr1;chr1;chr1;chr1;chr1;chr1;chr1;chr1;chr1;chr1;chr1;chr1;chr1;chr1;chr1;chr1;chr1;chr1;chr1;chr1;chr1;chr1;chr1;chr1;chr1;chr1;chr1;chr1;chr1;chr1;chr1;chr1;chr1	51465862;51466007;51468690;51469488;51469820;51469820;51469820;51469857;51470807;51470971;51470971;51471129;51471142;51471339;51472329;51472329;51472329;51472329;51472329;51472329;51472329;51472329;51472329;51473006;51473006;51473006;51473006;51473006;51473006;51473006;51473006;51473006;51474534;51474534;51474534;51474534;51474534;51474534;51474534;51474534;51475592;51477478;51477478;51477478;514…	51469086;51469086;51469086;51471411;51471411;51469926;51469926;51471411;51471411;51471411;51471411;51471411;51471411;51471411;51472380;51472380;51472380;51472380;51472380;51472380;51472380;51472380;51472380;51473396;51473081;51473081;51473081;51473081;51473081;51473081;51473081;51473081;51474605;51474605;51474605;51474605;51474605;51474605;51474605;51474605;51478399;51477616;51477616;51477616;514…	-;-;-;-;-;-;-;-;-;-;-;-;-;-;-;-;-;-;-;-;-;-;-;-;-;-;-;-;-;-;-;-;-;-;-;-;-;-;-;-;-;-;-;-;-;-;-;-;-;-;-;-;-;-;-	8498	689	734	602	664	1186	1164	927	817	751	1137	881	840	1148	658	1162	681	1153	1407	1530	1403	885	807	982	728
Gm17767	chr1;chr1;chr1;chr1;chr1;chr1	51507086;51509505;51512240;51582360;51590384;51596301	51510044;51510044;51512329;51582778;51590476;51596718	-;-;-;-;-;-	3979	29	29	30	25	24	19	11	38	22	21	11	19	16	6	13	8	26	21	13	23	4	3	8	4
Gm37535	chr1	51527005	51529369	-	2365	0	0	0	0	0	0	0	0	0	0	0	0	0	0	0	0	0	0	0	0	0	0	0	0
Gm28055	chr1;chr1;chr1;chr1	51696324;51697125;51697854;51746825	51697577;51697577;51697900;51746943	-;-;-;-	1420	4	1	1	4	5	1	4	4	4	7	1	2	2	3	0	1	0	0	1	3	0	5	0	5
Myo1b	chr1;chr1;chr1;chr1;chr1;chr1;chr1;chr1;chr1;chr1;chr1;chr1;chr1;chr1;chr1;chr1;chr1;chr1;chr1;chr1;chr1;chr1;chr1;chr1;chr1;chr1;chr1;chr1;chr1;chr1;chr1;chr1;chr1;chr1;chr1;chr1;chr1;chr1;chr1;chr1;chr1;chr1;chr1;chr1;chr1;chr1;chr1;chr1;chr1;chr1;chr1;chr1;chr1;chr1;chr1;chr1;chr1;chr1;chr1;chr1;chr1;chr1;chr1;chr1;chr1;chr1;chr1;chr1;chr1;chr1;chr1;chr1;chr1;chr1;chr1;chr1;chr1;chr1;chr1;chr1…	51749765;51749982;51749989;51749994;51755643;51755643;51755643;51755643;51757105;51757105;51757105;51757105;51757876;51757876;51757876;51757876;51760295;51760295;51760295;51760295;51760353;51762492;51762492;51762492;51762492;51762492;51762522;51762590;51763890;51763890;51763890;51763890;51763890;51763890;51763890;51766822;51766822;51766822;51766822;51766876;51768650;51769004;51769004;51769004;517…	51751296;51751296;51751296;51751296;51755770;51755770;51755770;51755770;51757257;51757257;51757257;51757257;51758008;51758008;51758008;51758008;51760401;51760401;51760401;51760401;51760401;51762626;51762626;51762626;51762626;51762626;51762626;51762626;51763964;51763964;51764470;51763964;51763964;51763964;51763964;51767392;51766908;51766908;51766908;51766908;51768736;51769090;51769090;51769090;517…	-;-;-;-;-;-;-;-;-;-;-;-;-;-;-;-;-;-;-;-;-;-;-;-;-;-;-;-;-;-;-;-;-;-;-;-;-;-;-;-;-;-;-;-;-;-;-;-;-;-;-;-;-;-;-;-;-;-;-;-;-;-;-;-;-;-;-;-;-;-;-;-;-;-;-;-;-;-;-;-;-;-;-;-;-;-;-;-;-;-;-;-;-;-;-;-;-;-;-;-;-;-;-;-;-;-;-;-;-;-;-;-;-;-;-;-;-;-;-;-;-;-;-;-;-;-;-;-;-;-;-;-;-;-;-;-;-;-;-;-;-;-;-;-;-;-;-;-;-;-;-;-;-;-;-;-;-;-;-;-;-;-;-;-;-;-;-;-;-;-;-;-;-;-;-	10792	8386	10453	9060	9222	10013	8708	9819	8659	11734	12576	8926	13085	7716	7784	10921	7510	8701	9967	8458	6092	7643	6400	8146	7852
Gm29453	chr1	51847840	51849118	-	1279	0	2	0	0	0	0	0	4	0	0	0	0	1	0	2	1	0	0	0	0	0	0	0	1
Gm28323	chr1	51877110	51879608	-	2499	0	0	0	0	0	0	1	0	0	0	0	0	1	0	0	0	1	1	0	0	4	4	1	0
Gm8419	chr1	51938254	51938665	-	412	0	0	0	0	0	0	0	0	0	0	0	0	0	0	0	0	0	0	0	0	0	0	0	0
Gm27607	chr1	51938974	51939095	-	122	0	0	0	0	0	0	0	0	0	0	0	0	0	0	0	0	0	0	0	0	0	0	0	0
Gm8420	chr1	51940664	51941261	-	598	0	0	0	1	0	0	0	0	0	0	0	0	0	0	0	1	0	0	0	0	0	0	0	0
Stat4	chr1;chr1;chr1;chr1;chr1;chr1;chr1;chr1;chr1;chr1;chr1;chr1;chr1;chr1;chr1;chr1;chr1;chr1;chr1;chr1;chr1;chr1;chr1;chr1;chr1;chr1;chr1;chr1;chr1;chr1;chr1;chr1;chr1;chr1;chr1;chr1;chr1;chr1;chr1;chr1;chr1;chr1;chr1;chr1;chr1;chr1;chr1;chr1;chr1;chr1;chr1;chr1;chr1;chr1;chr1;chr1	51987148;51996262;52008243;52008626;52011783;52011783;52013790;52013790;52013790;52065315;52065315;52065315;52068746;52068746;52068746;52071861;52071861;52071861;52074677;52074677;52076533;52076533;52078494;52078494;52079741;52079741;52082518;52082518;52082862;52082862;52082978;52082978;52084079;52084079;52096785;52096785;52098387;52098387;52100324;52100324;52101852;52101852;52102117;52102117;521…	51987220;51996349;52008728;52008728;52011911;52011911;52013934;52013934;52013934;52065413;52065413;52065413;52068838;52068838;52068838;52072444;52071939;52071939;52074762;52074762;52076684;52076684;52078652;52078652;52079833;52079833;52082577;52082577;52082879;52082879;52083071;52083071;52084123;52084123;52096868;52096868;52098485;52098485;52100459;52100459;52101901;52101901;52102211;52102211;521…	+;+;+;+;+;+;+;+;+;+;+;+;+;+;+;+;+;+;+;+;+;+;+;+;+;+;+;+;+;+;+;+;+;+;+;+;+;+;+;+;+;+;+;+;+;+;+;+;+;+;+;+;+;+;+;+	3872	17	16	18	15	14	8	25	26	5	20	12	34	8	6	1	14	12	16	7	11	14	15	26	10
Gm28177	chr1;chr1;chr1;chr1;chr1;chr1;chr1;chr1;chr1;chr1;chr1;chr1;chr1;chr1;chr1;chr1;chr1;chr1;chr1;chr1;chr1;chr1;chr1;chr1;chr1;chr1;chr1;chr1;chr1;chr1;chr1;chr1;chr1;chr1	52077261;52078567;52082518;52082978;52096785;52098387;52100324;52101852;52102117;52102481;52102848;52113882;52118996;52119912;52122591;52123114;52126520;52132544;52135603;52136879;52137279;52139194;52142901;52144086;52144165;52145150;52147901;52148903;52150619;52151238;52152233;52153844;52154986;52155983	52077300;52078652;52082577;52083071;52096868;52098485;52100459;52101901;52102211;52102617;52103039;52113988;52119118;52120035;52122721;52123258;52126618;52132633;52135681;52136970;52137430;52139352;52142960;52144115;52144297;52145191;52147999;52149038;52150668;52151332;52152378;52154029;52155061;52156087	+;+;+;+;+;+;+;+;+;+;+;+;+;+;+;+;+;+;+;+;+;+;+;+;+;+;+;+;+;+;+;+;+;+	3532	0	0	0	0	0	0	1	0	0	1	0	0	4	0	1	0	4	4	6	1	2	7	11	2
Gm3940	chr1	52090635	52091066	-	432	1	2	2	2	2	0	2	0	0	1	2	1	0	3	1	7	3	3	5	7	11	0	1	4
Gm31812	chr1;chr1	52108121;52113721	52109259;52113751	-;-	1170	56	107	58	69	29	29	51	58	62	51	39	50	6	3	21	6	3	4	15	12	10	6	5	4
Stat1	chr1;chr1;chr1;chr1;chr1;chr1;chr1;chr1;chr1;chr1;chr1;chr1;chr1;chr1;chr1;chr1;chr1;chr1;chr1;chr1;chr1;chr1;chr1;chr1;chr1;chr1;chr1;chr1;chr1;chr1;chr1;chr1;chr1;chr1;chr1;chr1;chr1;chr1;chr1;chr1;chr1;chr1;chr1;chr1;chr1;chr1;chr1;chr1;chr1;chr1;chr1;chr1;chr1;chr1;chr1;chr1;chr1;chr1;chr1;chr1;chr1;chr1;chr1;chr1;chr1;chr1;chr1;chr1;chr1;chr1;chr1;chr1;chr1;chr1;chr1;chr1;chr1;chr1;chr1;chr1…	52119440;52119455;52119490;52119492;52119498;52119549;52119559;52119572;52119624;52119912;52119912;52119912;52119912;52119912;52119912;52119912;52119912;52119912;52122591;52122591;52122591;52122591;52122591;52122591;52122591;52122591;52123114;52123114;52123114;52123114;52123114;52123114;52123114;52123114;52126520;52126520;52126520;52126520;52126520;52126520;52126520;52126520;52132544;52132544;521…	52119623;52119623;52119604;52119608;52119623;52119604;52119623;52119623;52119793;52120035;52120072;52120394;52120035;52120035;52120072;52120110;52120072;52120072;52122721;52122721;52122721;52122721;52122721;52122721;52122721;52122721;52123258;52123258;52123258;52123258;52123258;52123258;52123258;52123258;52126618;52126618;52126618;52126618;52126618;52126618;52126618;52126618;52132633;52132633;521…	+;+;+;+;+;+;+;+;+;+;+;+;+;+;+;+;+;+;+;+;+;+;+;+;+;+;+;+;+;+;+;+;+;+;+;+;+;+;+;+;+;+;+;+;+;+;+;+;+;+;+;+;+;+;+;+;+;+;+;+;+;+;+;+;+;+;+;+;+;+;+;+;+;+;+;+;+;+;+;+;+;+;+;+;+;+;+;+;+;+;+;+;+;+;+;+;+;+;+;+;+;+;+;+;+;+;+;+;+;+;+;+;+;+;+;+;+;+;+;+;+;+;+;+;+;+;+;+;+;+;+;+;+;+;+;+;+;+;+;+;+;+;+;+;+;+;+;+;+;+;+;+;+;+;+;+;+;+;+;+;+;+;+;+;+;+;+;+;+;+;+;+;+;+;+;+;+	7105	1226	1499	1181	1333	1907	1065	1609	1753	1666	1684	1594	1491	7628	8132	9102	8249	11010	13514	13870	9092	11484	10942	11739	11578
Gm18301	chr1	52134443	52135330	-	888	0	0	0	0	0	0	0	0	0	0	0	0	0	0	0	0	0	0	0	0	0	0	0	0
Gls	chr1;chr1;chr1;chr1;chr1;chr1;chr1;chr1;chr1;chr1;chr1;chr1;chr1;chr1;chr1;chr1;chr1;chr1;chr1;chr1;chr1;chr1;chr1;chr1;chr1;chr1;chr1;chr1;chr1;chr1;chr1;chr1;chr1;chr1;chr1;chr1;chr1;chr1;chr1;chr1;chr1;chr1;chr1;chr1;chr1;chr1;chr1;chr1;chr1;chr1;chr1;chr1;chr1;chr1;chr1;chr1;chr1;chr1;chr1;chr1;chr1;chr1;chr1;chr1;chr1;chr1;chr1;chr1;chr1;chr1;chr1;chr1;chr1;chr1;chr1;chr1;chr1;chr1;chr1;chr1…	52163448;52165941;52166128;52166264;52166282;52168336;52168336;52168336;52168336;52168336;52168447;52168485;52168485;52168485;52168485;52168897;52168897;52168897;52168897;52184104;52185280;52185280;52187683;52188679;52188679;52188679;52188679;52188679;52188679;52188679;52188685;52189423;52189423;52189423;52189423;52189423;52189423;52189423;52189423;52189468;52190879;52190879;52190879;52191111;521…	52166314;52166314;52166314;52166314;52166314;52168399;52168399;52168975;52168399;52168399;52168561;52169145;52168561;52168561;52168561;52168958;52168958;52168958;52168958;52187794;52187853;52187794;52187794;52188771;52188771;52188771;52188771;52188771;52188771;52188771;52188771;52189554;52189554;52189554;52189554;52189554;52189554;52189554;52189554;52189554;52190909;52190910;52190909;52191287;521…	-;-;-;-;-;-;-;-;-;-;-;-;-;-;-;-;-;-;-;-;-;-;-;-;-;-;-;-;-;-;-;-;-;-;-;-;-;-;-;-;-;-;-;-;-;-;-;-;-;-;-;-;-;-;-;-;-;-;-;-;-;-;-;-;-;-;-;-;-;-;-;-;-;-;-;-;-;-;-;-;-;-;-;-;-;-;-;-;-;-;-;-;-;-;-;-;-;-;-;-;-;-;-;-;-;-;-;-;-;-;-;-;-;-;-;-;-;-;-;-;-;-;-;-	15057	369	507	402	464	444	408	355	372	337	407	368	433	621	510	609	677	884	1185	1263	1538	859	509	761	750
Gm5975	chr1	52287697	52289095	-	1399	0	0	0	0	0	0	0	0	0	0	0	0	0	0	0	0	0	0	0	0	0	0	0	0
Gm23460	chr1	52444436	52444544	-	109	0	0	0	0	0	0	0	0	0	0	0	0	0	0	0	0	0	0	0	0	0	0	0	0
Nab1	chr1;chr1;chr1;chr1;chr1;chr1;chr1;chr1;chr1;chr1;chr1;chr1;chr1;chr1;chr1;chr1;chr1;chr1;chr1;chr1;chr1;chr1;chr1;chr1;chr1;chr1;chr1;chr1;chr1	52457294;52457294;52459218;52459241;52462088;52462088;52462088;52462088;52464785;52464785;52464785;52464785;52466890;52466890;52466890;52479238;52479238;52479238;52480871;52480871;52480871;52489921;52489921;52489921;52490310;52499850;52500210;52500210;52500210	52459306;52459306;52459306;52459306;52462204;52462204;52462204;52462204;52464947;52464947;52464947;52464944;52467057;52466979;52466979;52479289;52479289;52479289;52481004;52481004;52481004;52490736;52490755;52490755;52490636;52499997;52500315;52500679;52500300	-;-;-;-;-;-;-;-;-;-;-;-;-;-;-;-;-;-;-;-;-;-;-;-;-;-;-;-;-	4100	3808	4833	4266	4276	4883	4365	4181	4052	4988	6719	6190	6634	5335	5604	6559	6352	11500	14706	13956	12737	11472	9404	13591	9786
Gm5976	chr1	52503234	52504229	-	996	0	0	4	0	0	0	0	0	0	0	0	0	0	0	0	0	0	0	0	0	0	0	0	0
Rps27a-ps1	chr1	52522239	52522701	+	463	1	3	2	2	1	1	4	1	5	0	3	2	17	4	10	6	1	8	6	6	8	10	7	13
Gm553	chr1;chr1;chr1;chr1;chr1	52522902;52537128;52552541;52570047;52582441	52523151;52537206;52552601;52570118;52582679	+;+;+;+;+	701	8	2	2	2	9	1	1	3	3	1	2	2	0	1	0	8	5	10	3	16	4	7	3	1
Gm28178	chr1;chr1;chr1;chr1;chr1;chr1	52570014;52575135;52576374;52576574;52578778;52580262	52572488;52575262;52576466;52576664;52578903;52580291	-;-;-;-;-;-	2943	0	0	0	0	0	0	0	0	0	0	0	0	0	0	0	0	0	0	0	0	0	0	0	0
Gm5527	chr1	52584518	52585159	+	642	0	0	0	0	0	0	0	0	1	0	0	0	0	0	0	0	0	0	0	0	0	0	0	0
Nemp2	chr1;chr1;chr1;chr1;chr1;chr1;chr1;chr1;chr1;chr1;chr1;chr1;chr1;chr1;chr1;chr1;chr1;chr1;chr1;chr1;chr1;chr1;chr1;chr1;chr1;chr1;chr1;chr1;chr1;chr1;chr1;chr1;chr1;chr1;chr1;chr1;chr1;chr1;chr1;chr1;chr1;chr1;chr1;chr1;chr1;chr1;chr1	52630703;52630737;52630747;52630752;52630797;52637365;52637365;52637365;52637365;52637365;52640829;52640829;52640829;52641171;52641171;52641171;52641516;52641984;52642319;52642319;52642319;52642319;52643122;52643168;52645181;52645261;52645261;52645261;52645261;52645261;52645261;52648750;52648750;52648750;52648750;52648750;52648750;52648750;52648750;52649706;52649706;52649706;52649706;52649706;526…	52630851;52630851;52630851;52632941;52630851;52637480;52637480;52637480;52637480;52637480;52641060;52641060;52641060;52641243;52641243;52641243;52643236;52642153;52642412;52642412;52642412;52642412;52643236;52643236;52645486;52645486;52645486;52645486;52645486;52645486;52645486;52648926;52648926;52648926;52648926;52648926;52648926;52648926;52648926;52650027;52651919;52650656;52650702;52650729;526…	+;+;+;+;+;+;+;+;+;+;+;+;+;+;+;+;+;+;+;+;+;+;+;+;+;+;+;+;+;+;+;+;+;+;+;+;+;+;+;+;+;+;+;+;+;+;+	7078	91	78	78	69	75	73	42	66	80	90	65	75	37	27	62	34	92	126	124	124	68	58	85	64
Gm37242	chr1	52653808	52655892	-	2085	2	0	1	5	0	0	3	0	2	1	1	0	1	0	5	0	1	0	0	2	0	0	3	1
Mfsd6	chr1;chr1;chr1;chr1;chr1;chr1;chr1;chr1;chr1;chr1;chr1;chr1;chr1;chr1;chr1;chr1;chr1;chr1;chr1;chr1;chr1;chr1;chr1;chr1;chr1;chr1;chr1;chr1	52656286;52656527;52657435;52658699;52659986;52660807;52660807;52660903;52662390;52662390;52662390;52662390;52663285;52663285;52663285;52663285;52669169;52675623;52676478;52676478;52676478;52708164;52708164;52708164;52708164;52727023;52727023;52727023	52658545;52658545;52660298;52658723;52661087;52661087;52661087;52661087;52662488;52662488;52662488;52662488;52663446;52663446;52663446;52663446;52669351;52676575;52676575;52676575;52676575;52709755;52709755;52709195;52709755;52727358;52727462;52727462	-;-;-;-;-;-;-;-;-;-;-;-;-;-;-;-;-;-;-;-;-;-;-;-;-;-;-;-	8231	896	1098	1017	958	946	736	812	658	943	1300	949	835	871	718	1184	874	1271	1398	1455	1421	681	693	981	775
Gm29670	chr1	52702272	52704762	-	2491	0	0	0	0	0	0	0	0	0	0	0	0	0	0	0	0	0	0	0	0	0	0	0	0
Gm28650	chr1	52756719	52757129	+	411	0	0	0	0	0	0	0	0	0	0	0	0	0	0	0	0	0	0	0	0	0	0	0	0
Inpp1	chr1;chr1;chr1;chr1;chr1;chr1;chr1;chr1;chr1;chr1;chr1;chr1;chr1;chr1;chr1;chr1;chr1;chr1;chr1;chr1;chr1;chr1;chr1	52785427;52789668;52790056;52791688;52791688;52791688;52794470;52794470;52794470;52794665;52796979;52797041;52797041;52797066;52799285;52799285;52799285;52799285;52799285;52800119;52817402;52817402;52817512	52790217;52790217;52790217;52791862;52791862;52791862;52795048;52794670;52794670;52794670;52797101;52797101;52797101;52797101;52799536;52799536;52799536;52799488;52799536;52800371;52817451;52817688;52817568	-;-;-;-;-;-;-;-;-;-;-;-;-;-;-;-;-;-;-;-;-;-;-	6460	802	1075	978	996	897	762	920	952	874	1101	940	1057	2010	2349	2382	2525	2499	4460	5334	1604	5598	3404	4334	4658
Hibch	chr1;chr1;chr1;chr1;chr1;chr1;chr1;chr1;chr1;chr1;chr1;chr1;chr1;chr1;chr1;chr1;chr1;chr1;chr1;chr1;chr1;chr1;chr1;chr1;chr1;chr1;chr1;chr1;chr1;chr1;chr1;chr1;chr1;chr1;chr1;chr1;chr1;chr1;chr1;chr1;chr1;chr1;chr1;chr1;chr1;chr1	52844929;52845013;52845044;52845046;52851768;52853668;52853668;52853668;52853668;52860028;52860028;52860028;52860028;52862268;52862268;52862268;52865089;52865549;52865549;52865549;52865549;52868906;52868906;52868906;52868906;52885103;52885103;52885103;52885103;52901188;52901188;52901188;52902633;52902847;52902847;52904642;52904642;52904642;52905371;52905371;52905371;52913731;52913731;52916637;529…	52848693;52845144;52845144;52845144;52851901;52853710;52853710;52853710;52853710;52860143;52860165;52860165;52860165;52862352;52862352;52862352;52865147;52865629;52865629;52865629;52865629;52868958;52868958;52868958;52868958;52885181;52885181;52885337;52885181;52901320;52901333;52901333;52902933;52902933;52902933;52904700;52904700;52904700;52905452;52905452;52905452;52913760;52913850;52916670;529…	+;+;+;+;+;+;+;+;+;+;+;+;+;+;+;+;+;+;+;+;+;+;+;+;+;+;+;+;+;+;+;+;+;+;+;+;+;+;+;+;+;+;+;+;+;+	6059	4017	4697	3494	3591	4673	3140	4711	5054	4888	5724	5074	6158	1711	1757	2278	1614	2640	2058	2510	1406	2501	2292	2441	2204
Gm16107	chr1	52873137	52873998	-	862	0	0	0	0	0	0	0	0	0	0	0	0	0	0	0	0	0	0	0	0	0	0	0	0
1700019D03Rik	chr1;chr1;chr1;chr1;chr1;chr1;chr1;chr1;chr1;chr1;chr1;chr1;chr1;chr1;chr1;chr1;chr1	52922324;52922324;52922324;52925183;52925187;52925188;52925198;52952615;52953197;52963053;52971971;52990106;52991269;52991269;52992626;52992626;53020094	52925734;52925734;52925734;52925734;52925734;52925734;52925734;52952844;52953350;52963260;52972046;52990164;52991343;52991343;52992656;52992655;53020179	-;-;-;-;-;-;-;-;-;-;-;-;-;-;-;-;-	4330	1	1	0	7	0	0	0	0	0	2	0	0	0	8	0	11	0	4	2	0	0	3	1	0
Mstn	chr1;chr1;chr1;chr1;chr1;chr1	53061640;53061657;53063883;53063883;53066251;53066251	53062141;53062141;53064063;53064256;53068079;53068045	+;+;+;+;+;+	2705	0	0	0	0	0	0	2	0	0	0	0	0	0	0	0	0	0	0	0	0	0	0	0	0
Gm24349	chr1	53100050	53100150	+	101	0	0	0	0	0	0	0	0	0	0	0	0	0	0	0	0	0	0	0	0	0	0	0	0
1700019A02Rik	chr1;chr1;chr1;chr1;chr1;chr1;chr1;chr1;chr1;chr1;chr1;chr1;chr1;chr1;chr1;chr1;chr1;chr1;chr1	53158577;53158600;53163226;53163226;53170238;53170238;53170388;53170388;53177770;53177770;53181843;53181843;53182495;53182495;53185215;53185215;53187328;53187554;53187554	53158788;53158788;53163245;53163245;53170260;53170260;53170458;53170458;53177827;53177827;53181895;53181895;53182544;53182544;53185290;53185290;53187458;53187608;53187636	-;-;-;-;-;-;-;-;-;-;-;-;-;-;-;-;-;-;-	777	1	0	0	0	4	4	0	3	2	4	1	8	0	0	0	0	0	0	1	9	4	3	5	2
Pms1	chr1;chr1;chr1;chr1;chr1;chr1;chr1;chr1;chr1;chr1;chr1;chr1;chr1;chr1;chr1;chr1;chr1;chr1;chr1;chr1;chr1;chr1;chr1;chr1;chr1;chr1;chr1;chr1;chr1;chr1;chr1;chr1;chr1;chr1;chr1;chr1;chr1;chr1;chr1;chr1;chr1;chr1	53189187;53192100;53194928;53196823;53197112;53206562;53206562;53207576;53207576;53207963;53207963;53216231;53216231;53256629;53256629;53262895;53267828;53267828;53267828;53267863;53275070;53275070;53275070;53275070;53275121;53275143;53281941;53281941;53281941;53281941;53281941;53281941;53281947;53290379;53290379;53295293;53296732;53296732;53296819;53296886;53296886;53296886	53189498;53192260;53195058;53197302;53197302;53207412;53207412;53207719;53207719;53208085;53208085;53216347;53216347;53256792;53256792;53265428;53267930;53267930;53267930;53267930;53275252;53275252;53275252;53275252;53275252;53275252;53282092;53282092;53282408;53282092;53282092;53282092;53282092;53290423;53290423;53297015;53297015;53296975;53297015;53296967;53297017;53297018	-;-;-;-;-;-;-;-;-;-;-;-;-;-;-;-;-;-;-;-;-;-;-;-;-;-;-;-;-;-;-;-;-;-;-;-;-;-;-;-;-;-	7542	195	285	242	224	318	306	441	356	388	387	387	579	49	63	119	71	140	115	184	107	88	95	148	101
Gm28777	chr1;chr1;chr1	53196113;53196852;53197420	53196233;53196989;53197695	+;+;+	535	0	0	0	0	0	0	0	0	0	0	0	0	0	0	0	0	0	0	0	0	0	0	0	0
Ormdl1	chr1;chr1;chr1;chr1;chr1;chr1	53297095;53297095;53298972;53298972;53305455;53308827	53297188;53297188;53299152;53301953;53305606;53310309	+;+;+;+;+;+	4711	1014	1135	940	1071	1029	817	1161	927	1130	1125	1068	1419	240	263	386	213	430	438	456	432	335	278	408	287
Gm28778	chr1;chr1;chr1;chr1;chr1	53297111;53298972;53305455;53314860;53317902	53297188;53299152;53305606;53315099;53318035	+;+;+;+;+	785	0	0	0	0	0	0	0	0	0	0	0	0	0	0	0	0	0	0	0	0	0	0	0	0
Osgepl1	chr1;chr1;chr1;chr1;chr1;chr1;chr1;chr1;chr1;chr1;chr1;chr1;chr1;chr1;chr1;chr1;chr1;chr1;chr1;chr1;chr1;chr1;chr1;chr1;chr1;chr1;chr1;chr1;chr1;chr1;chr1;chr1;chr1;chr1;chr1;chr1;chr1;chr1;chr1;chr1;chr1	53313624;53313654;53313657;53313657;53313663;53313673;53314856;53314856;53314856;53314856;53314856;53314856;53316481;53317902;53317902;53317902;53317907;53319709;53319943;53319943;53319943;53319943;53321080;53321080;53321080;53321080;53321080;53321305;53321496;53321496;53321496;53321496;53323167;53323167;53323167;53323167;53323167;53326004;53326004;53326004;53326004	53313858;53313858;53313858;53313858;53313858;53313858;53315099;53318658;53315099;53315099;53315099;53315099;53316632;53318289;53318289;53318289;53318289;53320296;53320296;53320296;53320296;53320296;53321210;53321210;53321210;53321210;53321210;53321384;53321567;53321567;53321567;53321567;53323270;53323270;53324064;53323270;53323270;53326175;53326167;53326174;53326343	+;+;+;+;+;+;+;+;+;+;+;+;+;+;+;+;+;+;+;+;+;+;+;+;+;+;+;+;+;+;+;+;+;+;+;+;+;+;+;+;+	6147	912	1063	899	862	795	610	874	774	875	1025	765	984	496	378	568	441	556	490	495	388	380	411	412	415
Gm28551	chr1;chr1;chr1;chr1;chr1;chr1;chr1	53325507;53330212;53346580;53347015;53349987;53350880;53352530	53326457;53330408;53346761;53348558;53350062;53350933;53352667	-;-;-;-;-;-;-	3142	0	0	0	3	0	0	0	0	0	0	0	0	0	0	0	0	0	0	1	0	0	0	0	0
Gm18800	chr1;chr1;chr1;chr1;chr1;chr1;chr1;chr1;chr1	53326206;53326232;53328069;53330212;53330212;53330884;53332464;53333125;53341973	53326457;53326457;53328113;53330408;53330408;53330993;53332745;53333343;53342186	-;-;-;-;-;-;-;-;-	1319	0	0	0	0	0	0	0	0	0	0	0	0	0	0	0	0	1	0	0	0	0	0	0	2
Asnsd1	chr1;chr1;chr1;chr1;chr1;chr1;chr1;chr1;chr1;chr1;chr1;chr1;chr1;chr1;chr1;chr1;chr1;chr1;chr1;chr1;chr1;chr1	53344617;53344645;53346580;53346580;53347015;53347831;53348238;53348446;53349987;53349987;53349987;53349987;53350317;53350880;53350880;53350880;53350880;53352242;53352530;53352530;53352530;53352530	53344979;53344979;53346761;53346761;53348558;53348558;53348558;53348558;53350062;53350062;53350062;53350062;53350933;53350933;53351275;53350933;53350933;53352422;53352570;53352752;53352752;53352752	-;-;-;-;-;-;-;-;-;-;-;-;-;-;-;-;-;-;-;-;-;-	3528	341	436	317	398	266	251	351	352	325	389	308	415	229	154	229	134	196	201	213	198	162	153	174	160
Gm50478	chr1;chr1;chr1;chr1	53348479;53349987;53350880;53352530	53348558;53350062;53350933;53352619	-;-;-;-	300	0	0	0	0	0	0	0	0	0	0	0	0	0	0	0	0	0	0	0	0	0	0	0	0
Gm28779	chr1	53362149	53362471	-	323	0	0	0	0	0	0	0	0	0	0	0	0	0	0	0	0	0	0	0	0	0	0	0	0
Gm6799	chr1	53363114	53363686	+	573	0	0	0	0	0	0	0	0	0	0	0	0	0	0	0	0	0	0	0	0	0	0	0	0
Gm6801	chr1;chr1	53390415;53392436	53390603;53392585	+;+	339	0	0	0	0	0	0	0	0	0	0	0	0	0	0	0	0	0	0	0	0	0	0	0	0
Dnah7a	chr1;chr1;chr1;chr1;chr1;chr1;chr1;chr1;chr1;chr1;chr1;chr1;chr1;chr1;chr1;chr1;chr1;chr1;chr1;chr1;chr1;chr1;chr1;chr1;chr1;chr1;chr1;chr1;chr1;chr1;chr1;chr1;chr1;chr1;chr1;chr1;chr1;chr1;chr1;chr1;chr1;chr1;chr1;chr1;chr1;chr1;chr1;chr1;chr1;chr1;chr1;chr1;chr1;chr1;chr1;chr1;chr1;chr1;chr1;chr1;chr1;chr1;chr1;chr1;chr1;chr1;chr1;chr1;chr1;chr1	53397006;53405676;53411506;53413732;53419545;53423229;53425167;53427826;53432891;53433951;53437431;53444441;53447318;53448929;53456536;53457671;53468620;53472801;53479652;53483297;53494578;53495686;53496816;53501478;53503504;53518621;53521098;53522211;53523789;53524938;53528673;53531108;53534421;53535375;53537497;53540879;53544428;53547143;53559040;53559279;53561902;53565663;53567035;53577189;535…	53397313;53405779;53411683;53413884;53419775;53423366;53425352;53427987;53433091;53434112;53437607;53444533;53447512;53449055;53456871;53457804;53468810;53472955;53479815;53483482;53494758;53496032;53497146;53501707;53504376;53518840;53521224;53522379;53523944;53525135;53528897;53531239;53534597;53535557;53537646;53541127;53544526;53547355;53559167;53559381;53562070;53565772;53567247;53577329;535…	-;-;-;-;-;-;-;-;-;-;-;-;-;-;-;-;-;-;-;-;-;-;-;-;-;-;-;-;-;-;-;-;-;-;-;-;-;-;-;-;-;-;-;-;-;-;-;-;-;-;-;-;-;-;-;-;-;-;-;-;-;-;-;-;-;-;-;-;-;-	12767	0	0	0	0	0	0	0	0	0	0	0	0	0	0	4	0	0	0	0	0	0	0	0	0
Gm25240	chr1	53443271	53443395	-	125	0	0	0	0	0	0	0	0	0	0	0	0	0	0	0	0	0	0	0	0	0	0	0	0
Stk17b	chr1;chr1;chr1;chr1;chr1;chr1;chr1;chr1;chr1;chr1;chr1;chr1;chr1;chr1;chr1	53755506;53760573;53760982;53761149;53762589;53762589;53764032;53764032;53765921;53765921;53771610;53771610;53776517;53785074;53785074	53757770;53762693;53761161;53761161;53762637;53762637;53764158;53764158;53766065;53766065;53771822;53771822;53776679;53785157;53785224	-;-;-;-;-;-;-;-;-;-;-;-;-;-;-	5185	448	526	536	524	461	404	390	424	412	407	314	510	820	710	792	687	950	715	687	1043	713	415	733	564
Gm37863	chr1	53791201	53792657	+	1457	0	0	0	0	0	0	0	0	0	0	0	0	0	0	0	0	0	0	0	0	0	0	0	0
Hecw2	chr1;chr1;chr1;chr1;chr1;chr1;chr1;chr1;chr1;chr1;chr1;chr1;chr1;chr1;chr1;chr1;chr1;chr1;chr1;chr1;chr1;chr1;chr1;chr1;chr1;chr1;chr1;chr1;chr1;chr1;chr1;chr1;chr1;chr1;chr1;chr1;chr1;chr1;chr1;chr1;chr1;chr1;chr1;chr1;chr1;chr1;chr1;chr1;chr1;chr1;chr1;chr1;chr1;chr1;chr1;chr1;chr1;chr1;chr1;chr1;chr1;chr1;chr1;chr1;chr1;chr1;chr1;chr1;chr1;chr1;chr1;chr1;chr1;chr1;chr1;chr1;chr1;chr1;chr1	53806876;53806882;53826876;53826876;53827885;53827885;53830642;53830642;53831510;53831510;53832622;53832622;53832692;53839012;53839012;53839012;53839017;53840714;53840714;53840714;53840714;53841121;53851573;53851573;53851573;53853169;53853169;53853169;53865041;53865041;53865041;53866440;53868836;53868836;53885329;53885329;53887583;53887583;53891126;53891126;53904249;53904249;53913241;53913241;539…	53813333;53813333;53826988;53826988;53827970;53827970;53830756;53830756;53831656;53831656;53832751;53832751;53832751;53839110;53839110;53839110;53839110;53840866;53840866;53840866;53840866;53841171;53851686;53851686;53851686;53853289;53853289;53853289;53865150;53865150;53865150;53866512;53868919;53868919;53885425;53885425;53887685;53887685;53891260;53891260;53904434;53904434;53913365;53913365;539…	-;-;-;-;-;-;-;-;-;-;-;-;-;-;-;-;-;-;-;-;-;-;-;-;-;-;-;-;-;-;-;-;-;-;-;-;-;-;-;-;-;-;-;-;-;-;-;-;-;-;-;-;-;-;-;-;-;-;-;-;-;-;-;-;-;-;-;-;-;-;-;-;-;-;-;-;-;-;-	12947	219	213	215	196	203	203	213	198	273	228	214	325	100	59	124	107	140	64	120	248	45	26	63	25
Mir7681	chr1	53849424	53849495	+	72	0	0	0	0	0	0	0	0	0	0	0	0	0	0	0	0	0	0	0	0	0	0	0	0
Gm24251	chr1	53886828	53886941	-	114	0	0	0	0	0	0	0	0	0	0	0	0	0	0	0	0	0	0	0	0	0	0	0	0
Gm37633	chr1	54152397	54155096	-	2700	0	0	0	0	0	0	0	0	0	0	0	0	0	0	0	1	0	0	0	0	0	0	0	0
Gm25829	chr1	54249102	54249208	-	107	0	0	0	0	0	0	0	0	0	0	0	0	0	0	0	0	0	0	0	0	0	0	0	0
Ccdc150	chr1;chr1;chr1;chr1;chr1;chr1;chr1;chr1;chr1;chr1;chr1;chr1;chr1;chr1;chr1;chr1;chr1;chr1;chr1;chr1;chr1;chr1;chr1;chr1;chr1;chr1;chr1;chr1;chr1;chr1;chr1;chr1;chr1;chr1;chr1;chr1;chr1;chr1;chr1;chr1;chr1;chr1;chr1;chr1;chr1;chr1;chr1;chr1;chr1;chr1;chr1;chr1;chr1;chr1;chr1;chr1;chr1;chr1;chr1;chr1;chr1;chr1;chr1;chr1;chr1;chr1;chr1;chr1;chr1;chr1;chr1;chr1;chr1;chr1;chr1;chr1;chr1;chr1;chr1;chr1…	54250683;54250683;54250722;54259924;54259924;54259924;54263444;54263444;54263444;54263774;54263774;54263774;54272478;54272478;54272478;54277654;54277654;54277654;54278711;54278711;54278711;54281730;54281730;54285535;54285535;54288835;54288835;54290702;54290702;54300306;54300306;54301000;54301000;54304864;54304864;54314145;54314145;54320917;54325164;54328957;54328957;54329483;54329483;54329992;543…	54250885;54250885;54250885;54260087;54260087;54260087;54263664;54263664;54263664;54263952;54263952;54263952;54272546;54272546;54272546;54277770;54277770;54277770;54278840;54278840;54278961;54281773;54281773;54285627;54285627;54288942;54288942;54290826;54290826;54300483;54300483;54301068;54301068;54304977;54304977;54314216;54314216;54320950;54325258;54329064;54329064;54329545;54329545;54330466;543…	+;+;+;+;+;+;+;+;+;+;+;+;+;+;+;+;+;+;+;+;+;+;+;+;+;+;+;+;+;+;+;+;+;+;+;+;+;+;+;+;+;+;+;+;+;+;+;+;+;+;+;+;+;+;+;+;+;+;+;+;+;+;+;+;+;+;+;+;+;+;+;+;+;+;+;+;+;+;+;+;+;+;+;+;+;+	5021	0	3	4	4	3	0	1	0	8	13	1	0	0	0	2	1	0	0	0	1	0	0	1	1
Gtf3c3	chr1;chr1;chr1;chr1;chr1;chr1;chr1;chr1;chr1;chr1;chr1;chr1;chr1;chr1;chr1;chr1;chr1;chr1;chr1;chr1;chr1;chr1;chr1	54396004;54399129;54403511;54404980;54405837;54415884;54416722;54417659;54419383;54420149;54420396;54423501;54423501;54424009;54424009;54427304;54427400;54428762;54428762;54430499;54434054;54437832;54438813	54398002;54399281;54403635;54405170;54406074;54416019;54416823;54417861;54419554;54420499;54420499;54423573;54423573;54424054;54424156;54427565;54427565;54428911;54428953;54430622;54434238;54437943;54438971	-;-;-;-;-;-;-;-;-;-;-;-;-;-;-;-;-;-;-;-;-;-;-	4925	846	968	913	949	769	674	862	813	869	1048	981	1118	736	690	885	745	847	982	972	845	815	710	923	858
Gm34066	chr1;chr1;chr1;chr1;chr1;chr1	54443404;54444786;54446056;54446840;54454882;54456635	54443562;54444973;54446187;54446890;54455047;54456763	-;-;-;-;-;-	825	0	0	0	0	0	0	0	0	0	0	0	0	0	0	0	0	0	0	0	0	0	0	0	0
Pgap1	chr1;chr1;chr1;chr1;chr1;chr1;chr1;chr1;chr1;chr1;chr1;chr1;chr1;chr1;chr1;chr1;chr1;chr1;chr1;chr1;chr1;chr1;chr1;chr1;chr1;chr1;chr1;chr1;chr1;chr1;chr1;chr1;chr1;chr1;chr1;chr1;chr1;chr1;chr1;chr1;chr1	54472994;54481852;54486470;54490221;54492029;54493209;54494801;54497534;54510028;54511394;54511901;54512597;54512772;54514837;54521292;54524284;54524316;54525368;54525368;54526200;54528512;54528512;54530117;54530117;54530854;54530854;54532022;54532022;54533419;54533419;54535955;54535955;54543038;54543038;54547939;54547939;54550977;54550977;54554603;54557434;54557434	54480844;54481956;54486657;54490271;54492164;54493406;54494891;54497627;54510066;54511502;54511967;54512648;54512845;54514912;54521369;54524367;54524367;54525414;54525414;54529446;54528595;54528595;54530172;54530172;54530959;54530959;54532088;54532088;54533471;54533471;54536112;54536112;54543209;54543209;54548114;54548114;54551130;54551130;54557627;54557684;54557682	-;-;-;-;-;-;-;-;-;-;-;-;-;-;-;-;-;-;-;-;-;-;-;-;-;-;-;-;-;-;-;-;-;-;-;-;-;-;-;-;-	16611	536	647	574	574	1326	1142	715	1016	1464	1685	1527	1560	69	104	84	90	254	351	276	376	281	172	235	150
Gm36955	chr1	54518610	54520270	-	1661	0	0	0	0	2	1	0	1	0	0	0	1	0	0	0	0	0	0	0	0	0	6	0	0
Gm19637	chr1	54566703	54567281	+	579	0	0	0	0	0	0	0	0	1	0	0	0	0	0	0	0	0	0	0	0	0	0	0	0
Ankrd44	chr1;chr1;chr1;chr1;chr1;chr1;chr1;chr1;chr1;chr1;chr1;chr1;chr1;chr1;chr1;chr1;chr1;chr1;chr1;chr1;chr1;chr1;chr1;chr1;chr1;chr1;chr1;chr1;chr1;chr1;chr1;chr1;chr1;chr1;chr1;chr1;chr1;chr1;chr1;chr1;chr1;chr1;chr1;chr1;chr1;chr1;chr1;chr1;chr1;chr1;chr1;chr1;chr1;chr1;chr1;chr1;chr1;chr1;chr1;chr1;chr1;chr1;chr1;chr1;chr1;chr1;chr1;chr1;chr1;chr1;chr1;chr1;chr1;chr1;chr1;chr1;chr1;chr1;chr1;chr1…	54645340;54645340;54645342;54649097;54651669;54651669;54651669;54651669;54653743;54653743;54653743;54653743;54654911;54655080;54655080;54655080;54655080;54655661;54655661;54655661;54655661;54655661;54657616;54657616;54657616;54657616;54657616;54658919;54658919;54658919;54661001;54661001;54661001;54661001;54662654;54662654;54662654;54662654;54663899;54663899;54663899;54663899;54667213;54667372;546…	54648335;54648613;54648335;54649600;54651760;54651760;54651760;54651760;54653825;54653825;54653825;54653825;54655162;54655162;54655162;54655162;54655162;54655806;54655806;54655806;54655806;54655806;54659006;54657699;54657687;54657699;54657699;54659006;54659006;54659006;54661217;54661217;54661217;54661217;54662771;54662771;54662771;54662771;54663986;54663986;54663986;54663986;54667573;54667573;546…	-;-;-;-;-;-;-;-;-;-;-;-;-;-;-;-;-;-;-;-;-;-;-;-;-;-;-;-;-;-;-;-;-;-;-;-;-;-;-;-;-;-;-;-;-;-;-;-;-;-;-;-;-;-;-;-;-;-;-;-;-;-;-;-;-;-;-;-;-;-;-;-;-;-;-;-;-;-;-;-;-;-;-;-;-;-;-;-;-;-;-;-;-;-;-;-;-;-;-;-;-;-;-;-;-;-;-;-;-;-;-;-;-;-;-;-;-;-;-;-;-;-;-;-;-;-;-;-;-;-;-;-;-;-;-;-;-;-;-;-;-;-	14175	440	567	470	511	407	353	422	487	414	406	334	499	135	68	189	130	248	273	189	339	194	125	201	127
4930444A19Rik	chr1;chr1;chr1;chr1;chr1;chr1;chr1;chr1	54681729;54690496;54716964;54717511;54729486;54729486;54736698;54765589	54681922;54690592;54717059;54717650;54729569;54729569;54736816;54767524	+;+;+;+;+;+;+;+	2666	0	0	0	0	0	1	0	0	0	0	0	0	0	0	0	0	0	0	0	0	0	0	0	0
Gm37370	chr1	54737166	54738575	-	1410	1	7	3	0	0	0	0	0	1	3	0	0	0	0	0	0	0	0	1	0	0	0	0	0
Gm24053	chr1	54769218	54769322	+	105	0	0	0	0	0	0	0	0	0	0	0	0	0	0	0	0	0	0	0	0	0	0	0	0
A130048G24Rik	chr1	54913845	54916594	-	2750	2	0	0	0	0	0	0	1	0	0	1	1	0	0	0	0	3	0	0	0	0	0	0	0
Sf3b1	chr1;chr1;chr1;chr1;chr1;chr1;chr1;chr1;chr1;chr1;chr1;chr1;chr1;chr1;chr1;chr1;chr1;chr1;chr1;chr1;chr1;chr1;chr1;chr1;chr1;chr1;chr1;chr1;chr1;chr1;chr1;chr1;chr1;chr1;chr1;chr1;chr1;chr1;chr1;chr1;chr1;chr1;chr1;chr1;chr1;chr1;chr1;chr1;chr1;chr1;chr1;chr1;chr1;chr1;chr1;chr1;chr1	54985169;54985173;54987939;54987939;54988953;54990303;54990303;54994330;54995366;54996817;54997012;54998038;54999627;55000015;55000242;55000644;55001012;55001383;55003104;55003151;55003293;55003293;55005802;55005802;55006171;55006171;55007480;55007480;55007666;55012102;55012102;55012102;55012252;55014483;55014483;55014483;55014483;55014869;55014869;55015801;55015931;55016376;55016376;55016376;550…	54987492;54987492;54988155;54988155;54992541;54990575;54991115;54994461;54995486;54996928;54997194;54998259;54999752;55000161;55000387;55000914;55001098;55001562;55003205;55003205;55003490;55003490;55005923;55005923;55006383;55006383;55007717;55007717;55007717;55012272;55012272;55012272;55012272;55014562;55014562;55016490;55014562;55014924;55015193;55016182;55016490;55016490;55016490;55016490;550…	-;-;-;-;-;-;-;-;-;-;-;-;-;-;-;-;-;-;-;-;-;-;-;-;-;-;-;-;-;-;-;-;-;-;-;-;-;-;-;-;-;-;-;-;-;-;-;-;-;-;-;-;-;-;-;-;-	11370	6642	8128	6892	7030	7147	6462	6712	7292	7922	9800	8391	9846	9627	8400	10271	9391	11517	13254	12591	12697	13195	11097	12645	11509
E330011M16Rik	chr1	55051319	55053112	-	1794	23	20	9	24	33	42	28	31	25	52	42	41	12	20	13	10	11	32	34	32	17	13	19	13
Coq10b	chr1;chr1;chr1;chr1;chr1;chr1;chr1;chr1;chr1;chr1;chr1	55052770;55052770;55052869;55059639;55061275;55064181;55064181;55067497;55067497;55071636;55071636	55052990;55052990;55054093;55061757;55061424;55064373;55064373;55067598;55067598;55071953;55072702	+;+;+;+;+;+;+;+;+;+;+	4805	1496	2007	1664	2016	1803	2430	1396	2114	2704	3514	3439	3655	2814	3723	2468	2510	3301	4674	3445	3309	5905	4717	4276	3786
Gm17971	chr1	55066264	55067069	+	806	34	75	54	64	70	55	42	68	96	96	116	105	47	55	65	39	84	140	117	138	188	118	132	129
Hspd1	chr1;chr1;chr1;chr1;chr1;chr1;chr1;chr1;chr1;chr1;chr1;chr1;chr1;chr1;chr1;chr1;chr1;chr1;chr1;chr1	55077835;55078529;55079056;55080102;55081073;55081660;55082058;55083067;55083067;55083725;55083725;55084533;55084533;55084533;55086766;55086766;55086766;55087779;55087989;55088145	55078440;55078707;55079230;55080347;55081172;55081828;55082151;55083162;55083162;55083807;55083807;55084785;55084785;55084785;55086941;55086941;55086941;55088024;55088243;55088243	-;-;-;-;-;-;-;-;-;-;-;-;-;-;-;-;-;-;-;-	2642	22107	26899	21929	22982	22682	20089	22941	23008	24698	29801	24862	28540	22184	23053	25514	19161	25741	25203	29365	32782	25753	20758	24607	20689
Hspe1	chr1;chr1;chr1;chr1;chr1;chr1	55088132;55088314;55089051;55089051;55090713;55091070	55088412;55088412;55089915;55089215;55090802;55091307	+;+;+;+;+;+	1474	5312	5909	4871	6072	6527	5683	6419	6376	6933	8349	6993	8182	5225	5487	7172	4413	6832	6859	8633	11413	7817	6294	6431	5593
Gm5147	chr1	55120080	55120873	-	794	0	0	0	0	0	0	0	0	0	0	0	0	0	0	0	0	0	0	0	0	0	0	0	0
Gm16581	chr1	55127297	55128287	+	991	8	3	4	5	0	1	2	1	0	1	2	0	1	6	2	9	0	4	3	11	0	3	0	2
Mob4	chr1;chr1;chr1;chr1;chr1;chr1;chr1;chr1;chr1;chr1;chr1;chr1;chr1;chr1;chr1;chr1;chr1;chr1;chr1;chr1;chr1;chr1;chr1;chr1;chr1;chr1;chr1;chr1;chr1;chr1;chr1;chr1;chr1;chr1;chr1;chr1;chr1;chr1;chr1;chr1;chr1;chr1;chr1;chr1;chr1;chr1;chr1	55131231;55131231;55131260;55131282;55131287;55131320;55131326;55136677;55136677;55136677;55136677;55136677;55136677;55145124;55145124;55145124;55145124;55145124;55147630;55148319;55148319;55148319;55148319;55148319;55148548;55148548;55148548;55148548;55148548;55148548;55150146;55150146;55150146;55150146;55150146;55150146;55150971;55150971;55150971;55150971;55150971;55152675;55152675;55152675;551…	55131359;55131359;55131359;55131359;55131359;55131625;55131359;55136739;55136739;55136739;55136739;55136739;55136739;55145383;55145224;55145224;55145224;55145224;55148517;55148361;55148361;55148361;55148361;55148361;55148634;55148634;55148634;55148634;55148634;55148634;55150225;55150225;55150225;55151082;55150225;55150225;55151082;55151082;55151082;55151082;55151082;55152783;55153359;55154898;551…	+;+;+;+;+;+;+;+;+;+;+;+;+;+;+;+;+;+;+;+;+;+;+;+;+;+;+;+;+;+;+;+;+;+;+;+;+;+;+;+;+;+;+;+;+;+;+	4855	1210	1493	1290	1327	1273	1205	1182	1188	1431	1544	1571	1733	1595	1494	1793	1567	1882	2617	2421	2446	2263	2112	2114	1966
Gm6822	chr1	55160747	55161053	-	307	0	0	0	0	0	0	0	0	0	0	0	0	0	0	0	0	0	0	0	0	0	0	0	0
Rftn2	chr1;chr1;chr1;chr1;chr1;chr1;chr1;chr1;chr1;chr1;chr1;chr1;chr1;chr1;chr1;chr1;chr1;chr1;chr1;chr1;chr1;chr1;chr1;chr1;chr1;chr1;chr1	55170159;55171748;55184950;55184950;55194244;55194244;55195516;55195516;55201345;55201651;55203945;55204183;55204183;55204183;55206336;55206336;55206336;55206336;55211150;55211150;55214120;55214120;55223942;55226121;55226121;55226121;55226121	55172082;55172082;55185028;55185028;55194347;55194347;55195637;55195637;55201422;55202214;55204392;55204392;55204392;55204392;55206489;55206615;55206615;55206615;55211261;55211261;55214303;55214303;55225255;55226782;55226782;55226782;55226782	-;-;-;-;-;-;-;-;-;-;-;-;-;-;-;-;-;-;-;-;-;-;-;-;-;-;-	5871	46	104	55	74	46	51	46	31	42	66	54	82	20	22	31	9	13	16	11	28	23	6	9	15
Gm10561	chr1;chr1;chr1;chr1;chr1;chr1	55226251;55226298;55228496;55228496;55234377;55234929	55226750;55226750;55228692;55228692;55235622;55235029	+;+;+;+;+;+	1943	1	15	4	11	10	3	4	3	13	1	3	1	0	0	9	2	0	0	0	0	0	0	0	0
Mars2	chr1	55237177	55248470	+	11294	179	232	156	237	262	220	288	300	230	232	263	313	216	134	280	221	301	191	262	331	135	126	189	187
Boll	chr1;chr1;chr1;chr1;chr1;chr1;chr1;chr1;chr1;chr1;chr1;chr1;chr1;chr1;chr1;chr1;chr1;chr1;chr1;chr1;chr1;chr1;chr1;chr1;chr1;chr1;chr1;chr1;chr1;chr1;chr1;chr1;chr1;chr1;chr1;chr1;chr1;chr1;chr1;chr1;chr1;chr1;chr1;chr1;chr1;chr1;chr1;chr1	55248658;55268856;55270530;55300069;55300069;55300069;55300087;55300087;55304498;55304498;55304498;55304498;55305676;55305676;55305676;55305676;55323650;55323650;55323650;55323650;55340473;55340473;55340473;55340473;55346257;55346377;55346377;55346377;55348881;55348881;55348881;55348881;55348915;55355648;55355648;55355648;55355648;55355648;55360616;55360616;55360616;55360616;55360616;55360616;553…	55248964;55270665;55270665;55300185;55300185;55300185;55300185;55300178;55304626;55304626;55304626;55304626;55305723;55305723;55305723;55305723;55323721;55323721;55323721;55323721;55340600;55340600;55340600;55340600;55346452;55346452;55346452;55346452;55348935;55348935;55348935;55348935;55348935;55355739;55355739;55355739;55355739;55355739;55360741;55360759;55360759;55360759;55360759;55360741;553…	-;-;-;-;-;-;-;-;-;-;-;-;-;-;-;-;-;-;-;-;-;-;-;-;-;-;-;-;-;-;-;-;-;-;-;-;-;-;-;-;-;-;-;-;-;-;-;-	3514	0	2	2	1	3	1	0	0	0	0	1	0	2	3	1	2	0	1	3	4	1	0	2	0
Gm8292	chr1	55335401	55335796	+	396	8	17	13	22	16	19	17	10	25	44	21	7	7	11	13	11	32	15	22	7	11	18	28	6
Gm29138	chr1	55370016	55370363	-	348	0	0	0	0	0	0	0	0	0	0	0	0	0	0	0	0	0	0	0	0	0	0	0	0
Gm8531	chr1	55381195	55382087	-	893	0	0	0	0	0	0	0	0	0	0	0	0	0	0	0	0	0	0	0	0	0	0	0	0
Plcl1	chr1;chr1;chr1;chr1;chr1;chr1;chr1;chr1;chr1;chr1	55405921;55695745;55701930;55702025;55713421;55713421;55715494;55715494;55735121;55751281	55406630;55698219;55702133;55702133;55713496;55713496;55715603;55715603;55735227;55754285	+;+;+;+;+;+;+;+;+;+	6687	89	59	60	87	31	36	27	28	48	26	43	47	63	32	72	103	56	163	140	91	60	61	79	78
Gm38056	chr1	55440904	55445930	+	5027	0	0	0	4	0	0	1	0	0	0	1	0	0	1	2	5	1	0	0	0	2	3	5	5
Gm6644	chr1	55444074	55445024	-	951	0	0	0	0	0	0	0	0	0	0	0	0	0	0	0	0	0	0	0	0	0	0	0	0
Gm37382	chr1	55559460	55561055	+	1596	0	0	0	0	0	0	0	0	0	0	0	0	0	0	0	0	0	0	0	0	0	0	0	0
9130227L01Rik	chr1;chr1;chr1;chr1;chr1;chr1;chr1;chr1;chr1	55931241;55934286;55956835;55957645;55960914;55960985;55970515;55971080;55971080	55931342;55934420;55956944;55958006;55961162;55961162;55970652;55972328;55972098	+;+;+;+;+;+;+;+;+	2345	0	0	0	0	0	0	0	0	0	0	0	0	0	0	0	0	0	0	0	0	0	0	0	0
Gm36986	chr1	55960404	55960756	-	353	0	0	0	0	0	0	0	0	0	0	0	0	0	0	0	0	0	0	0	0	0	0	0	0
1700003I22Rik	chr1;chr1;chr1;chr1	56018978;56019023;56019798;56019856	56019053;56019053;56020137;56020203	+;+;+;+	482	0	0	0	0	0	0	0	0	0	0	0	0	0	0	0	0	0	0	0	0	0	0	0	0
Gm28900	chr1	56451407	56451562	+	156	0	5	0	0	0	0	0	0	0	1	0	0	0	0	0	0	0	0	0	0	1	0	0	0
Gm28240	chr1	56531824	56533876	+	2053	0	0	0	0	0	0	0	0	0	0	0	0	0	0	0	0	0	0	0	0	0	0	0	0
Hsfy2	chr1	56636044	56637435	-	1392	0	0	0	0	0	0	0	0	0	0	0	0	0	0	0	0	0	0	0	0	0	0	0	0
Satb2	chr1;chr1;chr1;chr1;chr1;chr1;chr1;chr1;chr1;chr1;chr1;chr1;chr1;chr1;chr1;chr1;chr1;chr1;chr1;chr1;chr1;chr1;chr1;chr1;chr1;chr1;chr1;chr1;chr1;chr1;chr1;chr1;chr1	56793981;56793986;56793988;56831439;56831439;56831439;56845576;56845576;56845576;56850171;56850171;56850171;56871312;56871312;56871312;56891163;56891163;56897946;56897946;56898991;56898991;56948079;56948079;56948134;56969632;56969653;56969653;56969653;56969740;56971112;56971112;56974239;56978421	56797244;56797244;56797244;56831636;56831636;56831636;56845731;56845731;56845731;56850383;56850383;56850383;56871784;56871784;56871784;56891265;56891265;56898069;56898069;56899117;56899117;56948255;56948255;56948255;56969840;56969872;56969880;56969880;56969880;56971858;56972502;56974321;56978650	-;-;-;-;-;-;-;-;-;-;-;-;-;-;-;-;-;-;-;-;-;-;-;-;-;-;-;-;-;-;-;-;-	6788	39	54	25	56	39	42	43	39	33	28	44	76	48	32	29	55	81	76	66	93	25	46	32	48
9130024F11Rik	chr1;chr1;chr1;chr1;chr1;chr1;chr1;chr1;chr1;chr1;chr1;chr1;chr1	56971412;56971478;56971480;56972332;56973386;56974258;57002504;57004154;57040333;57040393;57040589;57040589;57049868	56971771;56971771;56971771;56975193;56973608;56975197;57002656;57004290;57040451;57040451;57042515;57040759;57050084	+;+;+;+;+;+;+;+;+;+;+;+;+	5779	2	0	6	5	3	0	12	2	2	9	2	1	2	0	0	0	1	5	0	2	2	0	1	0
Gm4081	chr1	56976803	56978640	+	1838	0	0	0	0	0	0	0	0	0	0	0	0	0	0	0	0	0	0	0	0	0	0	0	0
Gm23943	chr1	56999155	56999275	-	121	0	0	0	0	0	0	0	0	0	0	0	0	0	0	0	0	0	0	0	0	0	0	0	0
1700126A01Rik	chr1	57127340	57129400	+	2061	0	0	0	0	0	0	0	0	0	0	0	0	0	0	0	0	0	0	0	0	0	0	0	0
BC055402	chr1;chr1;chr1;chr1;chr1;chr1;chr1	57200645;57204529;57206714;57208800;57212406;57213713;57214820	57202847;57204608;57206899;57209039;57212639;57213896;57214993	-;-;-;-;-;-;-	3301	0	0	2	0	0	0	0	0	0	0	0	0	0	0	0	0	0	0	0	0	0	0	0	0
Gm5254	chr1	57291425	57292401	-	977	0	0	0	0	0	0	0	0	0	0	0	0	0	0	0	0	0	0	0	0	0	0	0	0
4930558J18Rik	chr1;chr1;chr1;chr1	57359222;57362566;57375248;57377405	57360663;57362763;57375519;57377544	-;-;-;-	2052	2	0	7	0	13	3	2	2	1	0	5	2	7	6	11	15	0	4	1	1	6	6	1	0
1700066M21Rik	chr1;chr1;chr1;chr1;chr1;chr1;chr1	57377620;57377633;57377640;57379707;57380042;57380042;57382743	57377946;57377946;57377946;57379812;57380162;57380078;57385423	+;+;+;+;+;+;+	3235	973	1100	1142	1157	1809	1182	1403	1244	1443	1662	1355	1607	1022	1060	1391	1120	724	627	630	592	479	307	548	465
Tyw5	chr1;chr1;chr1;chr1;chr1;chr1;chr1;chr1;chr1;chr1;chr1;chr1;chr1;chr1;chr1;chr1;chr1;chr1;chr1;chr1;chr1;chr1;chr1;chr1;chr1;chr1;chr1;chr1;chr1;chr1;chr1;chr1;chr1;chr1;chr1;chr1;chr1;chr1;chr1;chr1;chr1;chr1;chr1;chr1;chr1;chr1;chr1;chr1;chr1;chr1;chr1;chr1;chr1;chr1;chr1;chr1;chr1;chr1	57388237;57388240;57388240;57388405;57388416;57388666;57388686;57390642;57390642;57390642;57390642;57390642;57390642;57390642;57390712;57391429;57391449;57391449;57391449;57391449;57391449;57391449;57393185;57393350;57393350;57393350;57393350;57393350;57393350;57393350;57393585;57393670;57394047;57394047;57394047;57394047;57394047;57394047;57396727;57396727;57396727;57396727;57396727;57396727;573…	57388752;57388752;57388752;57388752;57388752;57388752;57388752;57390758;57390758;57390758;57390771;57390758;57390758;57390758;57390758;57391536;57391536;57391740;57391511;57391536;57391536;57391536;57393487;57393487;57393487;57393487;57393698;57393487;57394091;57393487;57393694;57393694;57394091;57394091;57394091;57394091;57394091;57394091;57396796;57396796;57396796;57396796;57396796;57396796;573…	-;-;-;-;-;-;-;-;-;-;-;-;-;-;-;-;-;-;-;-;-;-;-;-;-;-;-;-;-;-;-;-;-;-;-;-;-;-;-;-;-;-;-;-;-;-;-;-;-;-;-;-;-;-;-;-;-;-	2808	287	369	317	383	404	322	467	411	396	443	350	526	249	221	365	246	316	266	356	405	289	310	299	239
Maip1	chr1;chr1;chr1;chr1;chr1;chr1	57406328;57406759;57409912;57411723;57413240;57415656	57407222;57411632;57409983;57411849;57413387;57417953	+;+;+;+;+;+	7878	1012	1276	1149	1125	974	747	940	892	1010	1139	1122	1125	1166	1006	1343	1049	1224	1342	1504	1371	1166	1295	1194	1216
Gm22371	chr1	57422244	57422373	-	130	0	0	0	0	0	0	0	0	0	0	0	0	0	0	0	0	0	0	0	0	0	0	0	0
Gm24014	chr1	57467870	57468026	+	157	0	0	0	0	0	0	0	0	0	0	0	0	0	0	0	0	0	0	0	0	0	0	0	0
Gm8581	chr1	57518523	57519412	-	890	0	0	0	0	0	0	0	0	0	0	0	0	0	0	0	0	0	0	0	0	0	0	0	0
Gm37373	chr1	57520831	57523642	-	2812	0	0	0	0	0	0	0	0	0	0	0	0	0	0	0	0	0	0	0	0	0	0	0	0
Gm17929	chr1;chr1	57561298;57563974	57561846;57564051	-;-	627	0	0	0	0	0	0	0	0	0	0	0	0	0	0	0	0	0	0	0	0	0	0	0	0
Spats2l	chr1;chr1;chr1;chr1;chr1;chr1;chr1;chr1;chr1;chr1;chr1;chr1;chr1;chr1;chr1;chr1;chr1;chr1;chr1;chr1;chr1;chr1;chr1;chr1;chr1;chr1;chr1;chr1;chr1;chr1;chr1;chr1;chr1;chr1;chr1;chr1;chr1;chr1;chr1;chr1;chr1;chr1;chr1;chr1;chr1;chr1;chr1;chr1;chr1;chr1;chr1;chr1;chr1;chr1;chr1;chr1;chr1;chr1;chr1;chr1;chr1;chr1;chr1;chr1;chr1;chr1;chr1;chr1;chr1;chr1;chr1;chr1;chr1;chr1;chr1;chr1;chr1;chr1;chr1;chr1…	57774162;57774249;57774301;57774365;57774419;57774600;57774735;57774744;57774755;57774861;57774890;57774912;57774917;57799305;57799305;57799305;57799305;57799305;57799305;57799305;57799305;57799305;57799305;57799305;57799305;57799305;57832053;57832053;57832053;57832053;57832053;57832053;57832053;57832053;57845571;57855464;57855464;57855464;57855464;57855464;57855464;57855464;57855464;57855464;578…	57774563;57774491;57774491;57774491;57774491;57774801;57774801;57774801;57774801;57775024;57775024;57775024;57775024;57799354;57799580;57799354;57799354;57799354;57799354;57799354;57799354;57800438;57799354;57799354;57799354;57799354;57832306;57832137;57832137;57832137;57832137;57832137;57832137;57832137;57845683;57855524;57857541;57855524;57855524;57855524;57855524;57855524;57855524;57855524;578…	+;+;+;+;+;+;+;+;+;+;+;+;+;+;+;+;+;+;+;+;+;+;+;+;+;+;+;+;+;+;+;+;+;+;+;+;+;+;+;+;+;+;+;+;+;+;+;+;+;+;+;+;+;+;+;+;+;+;+;+;+;+;+;+;+;+;+;+;+;+;+;+;+;+;+;+;+;+;+;+;+;+;+;+;+;+;+;+;+;+;+;+;+;+;+;+;+;+;+;+;+;+;+;+;+;+;+;+;+;+;+;+;+;+;+	8041	244	277	194	159	84	102	69	87	122	112	63	135	4516	4195	6320	4848	916	3713	3482	1482	2373	2181	1959	3647
Gm17234	chr1;chr1	57909835;57916836	57909950;57917111	-;-	392	0	0	0	2	0	0	0	0	0	0	0	0	0	0	0	0	0	0	0	0	0	0	0	0
Kctd18	chr1;chr1;chr1;chr1;chr1;chr1;chr1;chr1;chr1;chr1;chr1;chr1;chr1;chr1;chr1;chr1;chr1;chr1;chr1;chr1;chr1;chr1;chr1;chr1;chr1;chr1;chr1;chr1;chr1;chr1;chr1;chr1;chr1;chr1;chr1;chr1;chr1;chr1;chr1;chr1;chr1;chr1;chr1;chr1;chr1;chr1;chr1;chr1;chr1;chr1	57955101;57955248;57955253;57956072;57956580;57956692;57956720;57959143;57959143;57959143;57959143;57959143;57959143;57959143;57960054;57961158;57961901;57961901;57961901;57961901;57961901;57963068;57963068;57963068;57963068;57963068;57963566;57963602;57965329;57965329;57965351;57965351;57967497;57967497;57967497;57967497;57967497;57967497;57967497;57969407;57970021;57970021;57970021;57970021;579…	57956820;57956820;57956820;57956820;57956820;57956820;57956820;57959245;57959245;57959245;57959245;57959245;57959245;57959245;57961995;57962981;57962102;57961995;57961995;57961995;57961995;57963261;57963447;57963261;57963261;57963261;57965540;57967723;57965540;57965540;57965540;57965540;57967723;57967723;57967723;57967723;57967723;57967723;57967723;57969524;57970079;57970079;57970052;57970048;579…	-;-;-;-;-;-;-;-;-;-;-;-;-;-;-;-;-;-;-;-;-;-;-;-;-;-;-;-;-;-;-;-;-;-;-;-;-;-;-;-;-;-;-;-;-;-;-;-;-;-	12973	430	584	458	395	373	230	421	372	376	424	412	419	341	269	370	297	393	392	562	606	382	327	362	306
Sgo2a	chr1;chr1;chr1;chr1;chr1;chr1;chr1;chr1;chr1;chr1	57995971;57998096;57999964;58001218;58002894;58013507;58015359;58019589;58022716;58024784	57996312;57998221;58000139;58001295;58002979;58013742;58017983;58019742;58025898;58025899	+;+;+;+;+;+;+;+;+;+	7007	21	40	18	23	19	26	45	15	21	19	9	24	10	15	10	19	37	24	51	21	15	2	3	10
Aox1	chr1;chr1;chr1;chr1;chr1;chr1;chr1;chr1;chr1;chr1;chr1;chr1;chr1;chr1;chr1;chr1;chr1;chr1;chr1;chr1;chr1;chr1;chr1;chr1;chr1;chr1;chr1;chr1;chr1;chr1;chr1;chr1;chr1;chr1;chr1;chr1;chr1;chr1;chr1;chr1;chr1;chr1;chr1;chr1;chr1;chr1;chr1;chr1;chr1;chr1	58029931;58029964;58041436;58041436;58043542;58043542;58047135;58047135;58049363;58049363;58053664;58053664;58054648;58054648;58056214;58056214;58057414;58057414;58058132;58058132;58059035;58059379;58061196;58062132;58063372;58063372;58065274;58065274;58068270;58068270;58068732;58068732;58070041;58070041;58073178;58076064;58077443;58078426;58081503;58082012;58085434;58092494;58094421;58095155;580…	58030058;58030058;58041493;58041493;58043638;58043638;58047243;58047243;58049489;58049489;58053725;58053725;58054737;58054737;58056294;58056294;58057558;58057558;58062316;58058224;58059186;58059472;58061305;58062316;58063534;58063534;58065366;58065366;58068439;58068439;58068846;58068846;58070879;58070163;58073274;58076188;58077576;58078513;58081589;58082203;58085661;58092589;58094549;58095229;580…	+;+;+;+;+;+;+;+;+;+;+;+;+;+;+;+;+;+;+;+;+;+;+;+;+;+;+;+;+;+;+;+;+;+;+;+;+;+;+;+;+;+;+;+;+;+;+;+;+;+	8690	8599	9911	8915	8811	5460	2978	4618	3918	4824	7086	5774	5790	4224	3586	5204	3242	2303	3973	1737	1786	1812	1750	2830	1895
Aox3	chr1;chr1;chr1;chr1;chr1;chr1;chr1;chr1;chr1;chr1;chr1;chr1;chr1;chr1;chr1;chr1;chr1;chr1;chr1;chr1;chr1;chr1;chr1;chr1;chr1;chr1;chr1;chr1;chr1;chr1;chr1;chr1;chr1;chr1;chr1;chr1;chr1;chr1;chr1;chr1;chr1;chr1;chr1;chr1;chr1;chr1;chr1;chr1;chr1;chr1;chr1;chr1;chr1;chr1	58113130;58113136;58113138;58113186;58114871;58114871;58114871;58114871;58118598;58118598;58118598;58119481;58119481;58119481;58120978;58120978;58120978;58125018;58125018;58127627;58127627;58138216;58138216;58141351;58142670;58146424;58147194;58150295;58152554;58153021;58153480;58158201;58158905;58159637;58163349;58165837;58167603;58169624;58169778;58170657;58170657;58171742;58171742;58172121;581…	58113312;58113312;58113312;58113312;58114928;58114928;58114928;58115009;58118694;58119053;58118694;58119589;58119589;58119589;58122105;58121104;58121104;58125079;58125079;58127707;58127707;58139122;58138296;58141495;58142762;58146575;58147287;58150404;58152738;58153183;58153572;58158370;58159019;58159759;58163445;58165961;58167736;58169865;58169865;58170743;58170743;58171933;58171933;58172247;581…	+;+;+;+;+;+;+;+;+;+;+;+;+;+;+;+;+;+;+;+;+;+;+;+;+;+;+;+;+;+;+;+;+;+;+;+;+;+;+;+;+;+;+;+;+;+;+;+;+;+;+;+;+;+	7033	13816	16931	14259	16124	24657	16727	23032	16645	25615	30994	23563	23207	7408	5002	7939	6428	8821	17267	8438	4406	10237	10339	12250	10257
Gm24548	chr1	58154981	58155088	-	108	0	0	0	0	0	0	0	0	0	0	0	0	0	0	0	0	0	0	0	0	0	0	0	0
Aox4	chr1;chr1;chr1;chr1;chr1;chr1;chr1;chr1;chr1;chr1;chr1;chr1;chr1;chr1;chr1;chr1;chr1;chr1;chr1;chr1;chr1;chr1;chr1;chr1;chr1;chr1;chr1;chr1;chr1;chr1;chr1;chr1;chr1;chr1;chr1;chr1;chr1;chr1;chr1;chr1;chr1;chr1;chr1;chr1;chr1;chr1;chr1;chr1;chr1;chr1;chr1;chr1;chr1;chr1;chr1;chr1;chr1;chr1;chr1;chr1;chr1;chr1;chr1;chr1;chr1;chr1;chr1;chr1;chr1;chr1	58210397;58210432;58210451;58211218;58213022;58213022;58213022;58214604;58217433;58217433;58219987;58219987;58221828;58221828;58224166;58224166;58228072;58228072;58228854;58228854;58231105;58231105;58231481;58231481;58233838;58233838;58235119;58235119;58236667;58236667;58239117;58239117;58240606;58240681;58240681;58245060;58245060;58245060;58245801;58245801;58246239;58246239;58247206;58247206;582…	58210628;58210628;58210628;58213362;58213079;58213079;58213079;58215410;58217529;58217529;58220095;58220095;58221954;58221954;58224227;58224227;58228155;58228155;58228934;58228934;58231249;58231249;58231573;58231573;58233989;58233989;58235212;58235212;58236779;58236779;58239301;58239301;58240843;58240843;58240843;58245161;58245152;58245152;58245970;58245970;58246353;58246353;58247328;58247328;582…	+;+;+;+;+;+;+;+;+;+;+;+;+;+;+;+;+;+;+;+;+;+;+;+;+;+;+;+;+;+;+;+;+;+;+;+;+;+;+;+;+;+;+;+;+;+;+;+;+;+;+;+;+;+;+;+;+;+;+;+;+;+;+;+;+;+;+;+;+;+	8416	0	1	0	0	0	0	0	0	0	1	1	0	2	0	4	6	0	0	0	0	0	0	0	0
Gm15759	chr1;chr1;chr1;chr1;chr1;chr1	58254117;58262468;58276124;58289409;58298830;58315234	58256945;58262616;58276212;58289502;58298968;58315656	-;-;-;-;-;-	3723	0	0	0	0	0	0	0	0	0	0	0	0	0	0	0	0	0	0	0	0	0	0	0	0
Aox2	chr1;chr1;chr1;chr1;chr1;chr1;chr1;chr1;chr1;chr1;chr1;chr1;chr1;chr1;chr1;chr1;chr1;chr1;chr1;chr1;chr1;chr1;chr1;chr1;chr1;chr1;chr1;chr1;chr1;chr1;chr1;chr1;chr1;chr1;chr1;chr1	58278326;58281177;58282666;58283487;58285571;58287692;58289908;58292198;58294301;58295863;58299763;58300615;58303527;58304429;58305204;58307350;58308859;58309981;58312275;58322779;58330770;58332543;58334680;58336600;58337335;58339459;58343656;58346225;58349053;58350237;58351155;58354162;58354310;58358918;58376262;58378641	58278475;58281234;58282762;58283595;58285697;58287753;58289991;58292278;58294445;58295955;58299914;58300708;58303636;58304613;58305390;58307442;58309028;58310095;58312397;58322875;58330894;58332676;58334767;58336686;58337526;58339686;58343751;58346353;58349127;58350289;58351269;58354227;58354498;58359085;58376336;58380259	+;+;+;+;+;+;+;+;+;+;+;+;+;+;+;+;+;+;+;+;+;+;+;+;+;+;+;+;+;+;+;+;+;+;+;+	5771	9	9	13	17	3	11	10	9	9	5	4	4	6	2	9	1	0	0	5	3	5	5	0	0
Gm37607	chr1	58383512	58386134	-	2623	42	33	43	36	43	30	41	47	36	34	34	23	37	21	51	32	65	78	104	97	32	62	43	53
Bzw1	chr1;chr1;chr1;chr1;chr1;chr1;chr1;chr1;chr1;chr1;chr1;chr1;chr1;chr1;chr1;chr1;chr1;chr1;chr1;chr1;chr1;chr1;chr1;chr1;chr1;chr1;chr1;chr1;chr1;chr1;chr1;chr1;chr1;chr1;chr1;chr1;chr1;chr1;chr1;chr1;chr1;chr1	58392898;58393124;58393132;58393470;58394202;58394202;58394202;58394202;58397676;58397676;58397676;58399004;58399004;58399004;58400079;58400079;58400079;58400707;58400707;58400707;58400707;58401114;58401114;58401114;58401114;58401341;58401341;58401341;58401341;58402887;58402887;58402887;58402887;58403615;58403615;58403615;58404232;58404232;58404232;58405035;58405035;58405035	58393216;58393216;58393216;58393626;58394275;58394275;58394275;58394275;58397852;58397852;58397852;58399098;58399098;58399098;58400144;58400144;58400144;58400842;58400842;58400842;58400842;58401223;58401223;58401223;58401223;58401511;58401511;58401511;58401511;58403033;58403033;58403004;58403033;58403753;58403753;58403753;58404354;58404354;58404354;58405131;58405487;58407353	+;+;+;+;+;+;+;+;+;+;+;+;+;+;+;+;+;+;+;+;+;+;+;+;+;+;+;+;+;+;+;+;+;+;+;+;+;+;+;+;+;+	4033	6974	8446	7483	8277	7551	6162	7190	7068	7915	9529	7986	9161	9485	7917	11089	8708	11468	12460	13259	13221	10535	9496	11267	10017
Clk1	chr1;chr1;chr1;chr1;chr1;chr1;chr1;chr1;chr1;chr1;chr1;chr1;chr1;chr1;chr1;chr1;chr1;chr1;chr1;chr1;chr1;chr1;chr1;chr1;chr1;chr1;chr1;chr1;chr1;chr1;chr1;chr1;chr1;chr1;chr1;chr1;chr1;chr1;chr1;chr1;chr1;chr1;chr1;chr1;chr1;chr1;chr1;chr1;chr1;chr1;chr1;chr1;chr1;chr1;chr1;chr1;chr1;chr1;chr1;chr1;chr1;chr1;chr1;chr1;chr1;chr1;chr1;chr1;chr1;chr1;chr1;chr1;chr1;chr1;chr1;chr1;chr1;chr1;chr1	58410189;58412000;58412000;58412000;58412000;58412000;58412000;58412316;58412647;58412647;58412647;58412647;58412647;58412647;58412647;58412947;58412947;58412947;58412947;58412947;58412947;58412947;58413390;58413390;58413390;58413390;58413390;58413390;58414372;58414372;58414372;58414372;58414372;58414590;58414590;58414590;58414590;58414590;58414590;58414615;58416143;58416457;58416910;58417013;584…	58412340;58412340;58412340;58412340;58412340;58412340;58412340;58412737;58412737;58412737;58412737;58412737;58412737;58412861;58412737;58413026;58413026;58413026;58413026;58413026;58413437;58413026;58413825;58413472;58413472;58413472;58413472;58413472;58414501;58414501;58414501;58414501;58414501;58414684;58414684;58414684;58414684;58415657;58414684;58414684;58417383;58416765;58417179;58417383;584…	-;-;-;-;-;-;-;-;-;-;-;-;-;-;-;-;-;-;-;-;-;-;-;-;-;-;-;-;-;-;-;-;-;-;-;-;-;-;-;-;-;-;-;-;-;-;-;-;-;-;-;-;-;-;-;-;-;-;-;-;-;-;-;-;-;-;-;-;-;-;-;-;-;-;-;-;-;-;-	8132	4561	5399	4423	5001	3616	3625	3614	4121	4260	5692	4709	5188	4221	4015	5089	4230	4474	5710	6126	6222	5679	5571	5742	5006
Ppil3	chr1;chr1;chr1;chr1;chr1;chr1;chr1;chr1;chr1;chr1;chr1;chr1;chr1;chr1;chr1;chr1;chr1;chr1;chr1;chr1;chr1;chr1;chr1;chr1;chr1;chr1;chr1;chr1;chr1;chr1;chr1;chr1;chr1;chr1;chr1;chr1;chr1;chr1;chr1;chr1;chr1;chr1;chr1;chr1;chr1;chr1;chr1	58430994;58430994;58430997;58431020;58432072;58433787;58434331;58434331;58434331;58434415;58434419;58438176;58438344;58438344;58438344;58438344;58438344;58438344;58438830;58440843;58440843;58440843;58440843;58440843;58440843;58440843;58442525;58442525;58442525;58442525;58442525;58442525;58442525;58444589;58444589;58444589;58444589;58444589;58444589;58444589;58444811;58445146;58445146;58445146;584…	58431330;58431330;58431330;58431330;58432185;58434449;58434449;58434449;58434449;58434449;58434449;58438411;58438411;58438411;58438411;58438411;58438411;58438411;58440968;58440936;58440936;58440936;58440936;58440936;58440936;58440936;58442599;58442599;58442599;58442599;58442599;58442599;58442599;58444639;58444639;58444639;58444639;58444639;58444639;58444639;58445429;58445176;58445369;58445434;584…	-;-;-;-;-;-;-;-;-;-;-;-;-;-;-;-;-;-;-;-;-;-;-;-;-;-;-;-;-;-;-;-;-;-;-;-;-;-;-;-;-;-;-;-;-;-;-	4291	753	787	691	790	597	520	552	543	665	752	593	740	493	360	732	457	637	653	798	569	567	623	631	546
Nif3l1	chr1;chr1;chr1;chr1;chr1;chr1;chr1;chr1;chr1;chr1;chr1;chr1;chr1;chr1;chr1;chr1;chr1;chr1;chr1;chr1;chr1;chr1;chr1;chr1;chr1;chr1;chr1;chr1;chr1;chr1;chr1;chr1;chr1;chr1;chr1	58445151;58445267;58445628;58445729;58447445;58447631;58447634;58447634;58447634;58447634;58449167;58449244;58450387;58450387;58450387;58450387;58450387;58452089;58452089;58452089;58452089;58453404;58455597;58455597;58455597;58455597;58457685;58457780;58457780;58457780;58457780;58461141;58461141;58461141;58480986	58445634;58445634;58445634;58445785;58447546;58448089;58448089;58448050;58448089;58448089;58449426;58449426;58450549;58450549;58450507;58450549;58450549;58452215;58452215;58452215;58452215;58456188;58455735;58455735;58455735;58455735;58457863;58457800;58457863;58457863;58457863;58461384;58462266;58463456;58481816	+;+;+;+;+;+;+;+;+;+;+;+;+;+;+;+;+;+;+;+;+;+;+;+;+;+;+;+;+;+;+;+;+;+;+	7763	828	1040	827	943	782	518	822	648	824	984	767	932	1153	961	1493	1037	1210	1411	1664	1380	1197	1302	1497	1254
Orc2	chr1;chr1;chr1;chr1;chr1;chr1;chr1;chr1;chr1;chr1;chr1;chr1;chr1;chr1;chr1;chr1;chr1;chr1;chr1;chr1;chr1;chr1;chr1;chr1;chr1;chr1;chr1;chr1;chr1;chr1;chr1;chr1;chr1;chr1;chr1;chr1;chr1;chr1;chr1;chr1;chr1;chr1;chr1;chr1	58462771;58464204;58465995;58465995;58467651;58467651;58469668;58469668;58470940;58470940;58472305;58472305;58474809;58474809;58476434;58476434;58480251;58480251;58480311;58480960;58480960;58480960;58483643;58483643;58483698;58492857;58492857;58492857;58493661;58493661;58493661;58497376;58497376;58497376;58500241;58500346;58501323;58501323;58501323;58501842;58501842;58504772;58504772;58504772	58464290;58464290;58466113;58466113;58467712;58467712;58469839;58469839;58471086;58471086;58472401;58472401;58474941;58474941;58476543;58476543;58480349;58480349;58480349;58481449;58481153;58481153;58483703;58483703;58483703;58492888;58492888;58492888;58493750;58493750;58493750;58497465;58497465;58497465;58500384;58500384;58501426;58501416;58501426;58501884;58501890;58504955;58504925;58505109	-;-;-;-;-;-;-;-;-;-;-;-;-;-;-;-;-;-;-;-;-;-;-;-;-;-;-;-;-;-;-;-;-;-;-;-;-;-;-;-;-;-;-;-	3857	348	480	405	418	385	286	430	382	424	443	458	508	620	518	653	642	798	733	769	786	615	609	799	758
Gm23966	chr1	58466515	58466621	-	107	3	3	0	0	2	5	1	4	6	3	1	11	1	0	3	1	16	10	16	1	3	1	1	4
Gm15834	chr1;chr1;chr1;chr1;chr1;chr1;chr1;chr1;chr1;chr1;chr1;chr1;chr1	58505148;58505152;58505155;58510571;58510571;58510571;58512139;58515712;58515712;58517063;58517625;58520435;58523019	58505227;58505227;58505231;58512266;58512616;58510644;58512266;58517530;58515777;58517169;58517765;58520748;58523230	+;+;+;+;+;+;+;+;+;+;+;+;+	4616	8	8	8	11	1	1	14	4	1	10	0	8	5	2	14	9	4	6	8	2	6	3	1	4
Fam126b	chr1;chr1;chr1;chr1;chr1;chr1;chr1;chr1;chr1;chr1;chr1;chr1;chr1;chr1;chr1;chr1;chr1;chr1;chr1;chr1;chr1;chr1;chr1;chr1;chr1;chr1;chr1;chr1;chr1;chr1;chr1;chr1;chr1;chr1;chr1;chr1;chr1;chr1;chr1;chr1;chr1;chr1;chr1;chr1;chr1;chr1;chr1;chr1;chr1;chr1;chr1;chr1;chr1;chr1;chr1;chr1;chr1;chr1;chr1;chr1;chr1;chr1;chr1;chr1;chr1;chr1	58522806;58527021;58527743;58529083;58534485;58534485;58535390;58535390;58535390;58535390;58539559;58539559;58539559;58539559;58540134;58540134;58540134;58540134;58544667;58544667;58544667;58544667;58546107;58546107;58546107;58546107;58548639;58548639;58548639;58548639;58552150;58552150;58552150;58552150;58552187;58556509;58557272;58557272;58557272;58557272;58557272;58557333;58557360;58557977;585…	58530259;58530259;58530259;58530259;58534652;58534652;58535549;58535549;58535549;58535549;58539646;58539646;58539646;58539646;58540250;58540250;58540250;58540250;58544762;58544762;58544762;58544762;58546222;58546222;58546222;58546222;58548719;58548719;58548719;58548719;58552329;58552329;58552329;58552329;58552329;58556564;58557373;58557373;58557373;58557373;58557373;58557373;58557373;58558057;585…	-;-;-;-;-;-;-;-;-;-;-;-;-;-;-;-;-;-;-;-;-;-;-;-;-;-;-;-;-;-;-;-;-;-;-;-;-;-;-;-;-;-;-;-;-;-;-;-;-;-;-;-;-;-;-;-;-;-;-;-;-;-;-;-;-;-	12041	1078	1071	1054	1097	1059	685	891	1434	1159	1513	1397	1408	856	722	861	676	884	868	903	1018	1087	901	1085	884
Ndufb3	chr1;chr1;chr1	58586384;58591090;58595649	58586670;58591249;58595964	+;+;+	763	2564	3184	2517	3213	2746	2302	2689	2891	3106	3604	3393	3702	2026	2081	2737	1627	2008	2204	2334	2102	2427	2258	2203	1959
Gm29389	chr1	58625214	58625565	-	352	0	0	0	0	0	0	0	0	0	0	0	0	0	0	0	0	0	0	0	0	0	0	0	0
Gm18802	chr1;chr1	58630375;58636798	58630715;58637344	+;+	888	0	0	0	0	0	0	0	0	0	0	0	0	0	0	0	0	0	0	0	0	0	0	0	0
Cbx3-ps7	chr1	58646688	58647239	+	552	5	3	1	7	7	2	15	8	2	0	5	2	0	4	0	1	3	3	3	1	5	3	4	2
Flacc1	chr1;chr1;chr1;chr1;chr1;chr1;chr1;chr1;chr1;chr1;chr1;chr1;chr1;chr1;chr1;chr1;chr1;chr1;chr1;chr1;chr1;chr1;chr1;chr1;chr1;chr1;chr1;chr1;chr1;chr1;chr1;chr1;chr1;chr1;chr1;chr1;chr1;chr1;chr1;chr1;chr1;chr1;chr1;chr1;chr1;chr1;chr1;chr1;chr1;chr1;chr1;chr1;chr1;chr1;chr1;chr1;chr1;chr1;chr1;chr1;chr1;chr1;chr1;chr1;chr1;chr1;chr1;chr1;chr1	58646903;58658120;58658120;58658363;58658996;58658996;58658996;58659223;58659223;58659223;58661400;58661400;58661400;58661400;58666827;58666827;58666827;58666827;58666895;58667729;58667729;58667729;58667729;58667729;58669428;58669428;58669428;58669428;58669428;58670370;58670370;58670370;58670370;58676196;58676529;58676529;58676529;58676529;58676529;58678286;58678286;58678286;58678286;58678286;586…	58647219;58658430;58658434;58658434;58659105;58659105;58659105;58659312;58659312;58659312;58661462;58661462;58661462;58661462;58666930;58666930;58666930;58666930;58666930;58667828;58667828;58667828;58667828;58667828;58670467;58669480;58669480;58669480;58669480;58670467;58670467;58670467;58670467;58676590;58676590;58676590;58676590;58676590;58676590;58678379;58678379;58678379;58678379;58678379;586…	-;-;-;-;-;-;-;-;-;-;-;-;-;-;-;-;-;-;-;-;-;-;-;-;-;-;-;-;-;-;-;-;-;-;-;-;-;-;-;-;-;-;-;-;-;-;-;-;-;-;-;-;-;-;-;-;-;-;-;-;-;-;-;-;-;-;-;-;-	3396	5	27	15	16	10	8	18	20	14	5	6	13	4	2	0	1	0	0	0	0	2	0	0	2
Gm20257	chr1;chr1;chr1	58652641;58654945;58654945	58652689;58655831;58655074	+;+;+	936	93	105	140	121	65	75	106	99	126	125	107	141	303	202	265	200	256	260	285	354	168	187	224	197
Gm28803	chr1;chr1	58702309;58703590	58702675;58703986	+;+	764	0	0	0	0	0	0	0	0	0	0	0	0	0	0	0	0	0	0	0	0	0	0	0	0
Cflar	chr1;chr1;chr1;chr1;chr1;chr1;chr1;chr1;chr1;chr1;chr1;chr1;chr1;chr1;chr1;chr1;chr1;chr1;chr1;chr1;chr1;chr1;chr1;chr1;chr1;chr1;chr1;chr1;chr1;chr1;chr1;chr1;chr1;chr1;chr1;chr1;chr1;chr1;chr1;chr1;chr1;chr1;chr1;chr1;chr1;chr1;chr1;chr1;chr1;chr1;chr1;chr1;chr1;chr1;chr1;chr1;chr1;chr1;chr1;chr1;chr1;chr1;chr1;chr1;chr1;chr1;chr1;chr1;chr1;chr1	58711508;58711508;58711510;58711516;58711534;58711544;58711551;58711560;58713294;58713296;58713296;58713302;58713317;58713571;58713571;58713571;58713571;58713571;58713886;58714117;58717260;58722329;58726306;58726306;58726306;58726306;58726306;58726306;58729056;58729056;58729056;58729056;58730552;58731152;58731152;58731152;58731152;58731152;58731152;58731152;58732253;58732253;58732253;58732253;587…	58711592;58711592;58711592;58711592;58711592;58711592;58711592;58711592;58713659;58713659;58713886;58713659;58713659;58713659;58713889;58713659;58713657;58713659;58717562;58714303;58717554;58723070;58726732;58726732;58726732;58726732;58726732;58726732;58729161;58729161;58729161;58729161;58730662;58731287;58731287;58731287;58731287;58731287;58731246;58731287;58732326;58732326;58733227;58732326;587…	+;+;+;+;+;+;+;+;+;+;+;+;+;+;+;+;+;+;+;+;+;+;+;+;+;+;+;+;+;+;+;+;+;+;+;+;+;+;+;+;+;+;+;+;+;+;+;+;+;+;+;+;+;+;+;+;+;+;+;+;+;+;+;+;+;+;+;+;+;+	12669	3015	3873	3661	3916	4201	3922	3678	4777	4526	6219	4976	5556	7300	7203	7465	7645	13006	17862	13925	13421	16016	12031	13938	15460
Gm3841	chr1	58785209	58785659	+	451	0	0	0	0	0	0	0	0	0	0	0	0	0	0	0	0	0	0	0	0	0	0	0	0
Casp8	chr1;chr1;chr1;chr1;chr1;chr1;chr1;chr1;chr1;chr1;chr1;chr1;chr1;chr1;chr1;chr1;chr1;chr1;chr1;chr1;chr1;chr1;chr1;chr1;chr1;chr1;chr1;chr1;chr1;chr1;chr1;chr1;chr1;chr1;chr1;chr1;chr1;chr1	58795374;58795477;58802502;58802653;58803999;58803999;58823915;58823915;58823915;58823915;58827207;58827207;58827207;58827207;58828873;58828873;58828873;58828873;58829096;58829096;58829096;58829096;58831606;58831606;58831606;58831606;58833633;58833633;58833633;58833633;58844344;58844344;58844344;58844344;58846622;58846622;58846622;58846622	58795738;58795738;58802693;58802693;58804114;58804114;58824247;58824247;58824247;58824247;58827312;58827312;58827312;58827312;58829011;58829011;58829011;58829011;58829149;58829149;58829149;58829149;58831667;58831667;58831667;58831667;58833774;58833774;58833774;58833774;58844845;58844845;58844845;58844845;58846754;58847008;58846754;58847503	+;+;+;+;+;+;+;+;+;+;+;+;+;+;+;+;+;+;+;+;+;+;+;+;+;+;+;+;+;+;+;+;+;+;+;+;+;+	2893	1732	2495	2224	1884	1559	1048	1545	1760	1656	1999	2132	1895	3394	3557	3330	3461	3163	3849	4136	2393	4135	3625	3692	3652
Gm37760	chr1	58797783	58801623	+	3841	22	17	16	12	17	7	9	10	15	15	21	14	18	27	29	20	23	26	26	26	16	9	14	31
Gm28802	chr1;chr1;chr1;chr1;chr1;chr1;chr1;chr1;chr1;chr1;chr1;chr1	58850085;58850659;58850886;58855094;58860379;58861269;58875642;58876350;58878016;58890723;58891493;58892680	58850091;58850768;58850975;58855156;58860431;58861366;58875703;58876443;58878149;58890767;58891567;58892792	-;-;-;-;-;-;-;-;-;-;-;-	944	1	0	0	0	0	0	0	0	0	0	0	0	0	0	4	0	2	0	0	0	0	0	2	1
Trak2	chr1;chr1;chr1;chr1;chr1;chr1;chr1;chr1;chr1;chr1;chr1;chr1;chr1;chr1;chr1;chr1;chr1;chr1;chr1;chr1;chr1;chr1;chr1;chr1;chr1;chr1;chr1;chr1;chr1;chr1;chr1;chr1;chr1;chr1;chr1;chr1;chr1;chr1;chr1;chr1	58900449;58903504;58903672;58906706;58906706;58908523;58908523;58909950;58909950;58911636;58911636;58912186;58912186;58915686;58915686;58918772;58918772;58919221;58919221;58919896;58921074;58921074;58921074;58921680;58921680;58921680;58923522;58923522;58926651;58926651;58926663;58935746;58935746;58945902;58946247;58946247;58946247;58973237;58973237;58973237	58904182;58904182;58904182;58907212;58906811;58908789;58908789;58910248;58910248;58911836;58911836;58912262;58912262;58915823;58915823;58918846;58918846;58919351;58919351;58920048;58921152;58921152;58921152;58921697;58921889;58921889;58923638;58923638;58926727;58926727;58926727;58935940;58935940;58946535;58946535;58946337;58946535;58973429;58973430;58973430	-;-;-;-;-;-;-;-;-;-;-;-;-;-;-;-;-;-;-;-;-;-;-;-;-;-;-;-;-;-;-;-;-;-;-;-;-;-;-;-	7088	1648	2056	1701	1785	1622	1393	1525	1692	1682	2085	1777	2189	3547	3097	3966	3459	3971	4573	4218	3666	3820	3023	3805	3859
Stradb	chr1;chr1;chr1;chr1;chr1;chr1;chr1;chr1;chr1;chr1;chr1;chr1;chr1;chr1;chr1;chr1;chr1;chr1;chr1;chr1;chr1;chr1;chr1;chr1;chr1;chr1;chr1;chr1;chr1;chr1;chr1;chr1;chr1;chr1;chr1;chr1;chr1;chr1;chr1;chr1;chr1;chr1;chr1;chr1;chr1;chr1;chr1;chr1;chr1;chr1;chr1;chr1;chr1;chr1;chr1;chr1	58973522;58973522;58973522;58973522;58973522;58973522;58976959;58976959;58976959;58976959;58976959;58976959;58979934;58979934;58979934;58979934;58979934;58979934;58980407;58985289;58985289;58985289;58985289;58985289;58988506;58988506;58988506;58988506;58989690;58989690;58989690;58989690;58991013;58991013;58991013;58991013;58991058;58992204;58992204;58992204;58992651;58992651;58992651;58992651;589…	58973850;58973850;58973850;58973850;58973850;58973850;58977065;58977065;58977065;58977065;58977065;58977065;58980014;58980014;58980014;58980014;58980014;58981475;58980573;58985388;58985388;58985388;58987847;58985388;58988627;58988627;58988627;58988627;58989798;58989798;58989798;58989798;58991136;58991136;58991136;58991512;58991136;58992375;58992375;58992375;58992755;58992755;58992755;58992755;589…	+;+;+;+;+;+;+;+;+;+;+;+;+;+;+;+;+;+;+;+;+;+;+;+;+;+;+;+;+;+;+;+;+;+;+;+;+;+;+;+;+;+;+;+;+;+;+;+;+;+;+;+;+;+;+;+	7256	2397	3132	2613	3041	1939	1616	1867	1964	2208	2768	2284	2660	914	1028	1359	902	930	877	795	562	660	497	656	731
C2cd6	chr1;chr1;chr1;chr1;chr1;chr1;chr1;chr1;chr1;chr1;chr1;chr1;chr1;chr1;chr1;chr1;chr1;chr1;chr1;chr1;chr1;chr1;chr1;chr1;chr1;chr1;chr1;chr1;chr1;chr1;chr1;chr1;chr1;chr1;chr1;chr1;chr1;chr1;chr1;chr1;chr1;chr1;chr1;chr1;chr1;chr1;chr1;chr1;chr1;chr1;chr1;chr1;chr1;chr1;chr1	58997116;58997116;59003141;59010069;59010069;59012634;59012634;59018750;59018750;59022879;59022879;59050506;59050998;59050998;59052496;59052496;59052496;59058656;59058656;59058656;59060572;59060572;59060572;59062396;59062396;59062396;59066150;59066150;59066150;59067777;59067777;59067777;59068683;59068683;59068683;59069717;59069717;59069717;59069820;59074997;59074997;59074997;59074997;59076671;590…	58997601;58997601;59007814;59010143;59010143;59012696;59012696;59018811;59018811;59022915;59022915;59051285;59051285;59051285;59052533;59052533;59052533;59058719;59058719;59058719;59060677;59060677;59060677;59062530;59062530;59062530;59066229;59066229;59066229;59067845;59067845;59067845;59068727;59068727;59068727;59069842;59069842;59069842;59069842;59075142;59075142;59075142;59075142;59076722;590…	-;-;-;-;-;-;-;-;-;-;-;-;-;-;-;-;-;-;-;-;-;-;-;-;-;-;-;-;-;-;-;-;-;-;-;-;-;-;-;-;-;-;-;-;-;-;-;-;-;-;-;-;-;-;-	7601	0	0	0	0	0	0	1	2	0	1	0	0	0	0	0	0	0	0	1	0	0	0	0	0
AC169382.1	chr1;chr1	58997123;59003141	58997601;59003539	-;-	878	0	0	0	0	0	0	0	0	0	0	0	0	0	0	0	0	0	0	0	0	0	0	0	0
Gm29018	chr1;chr1;chr1;chr1;chr1;chr1	59014224;59035928;59036055;59037241;59037701;59058820	59014314;59036099;59036099;59037302;59037906;59059481	+;+;+;+;+;+	1193	0	0	0	0	0	0	0	0	0	0	0	0	0	0	0	0	0	0	0	0	0	0	0	0
Gm25502	chr1	59070988	59071118	+	131	0	0	0	0	0	0	0	0	0	0	0	0	0	0	0	0	0	0	0	0	0	0	0	0
Tmem237	chr1;chr1;chr1;chr1;chr1;chr1;chr1;chr1;chr1;chr1;chr1;chr1;chr1;chr1;chr1;chr1;chr1;chr1;chr1;chr1;chr1;chr1;chr1;chr1;chr1;chr1;chr1;chr1;chr1;chr1;chr1;chr1;chr1;chr1;chr1;chr1;chr1;chr1;chr1;chr1;chr1;chr1;chr1;chr1;chr1;chr1;chr1;chr1;chr1;chr1;chr1;chr1;chr1;chr1;chr1;chr1;chr1;chr1;chr1;chr1;chr1;chr1;chr1	59100590;59100597;59100911;59105546;59105546;59105546;59106544;59106544;59106544;59107454;59107454;59107454;59108038;59108038;59108038;59108195;59108675;59108675;59108675;59108675;59108784;59109039;59109039;59109039;59109039;59109039;59109090;59109871;59109988;59109988;59109988;59109988;59109988;59109988;59114081;59114081;59114081;59114081;59114081;59114081;59114081;59115873;59115873;59115873;591…	59101198;59101198;59101198;59105667;59105667;59105667;59106634;59106634;59106634;59107527;59107527;59107527;59108229;59108229;59108229;59108229;59108798;59108798;59108798;59108798;59108798;59109196;59109196;59109196;59109196;59109196;59109196;59110105;59110105;59110105;59110105;59110105;59110105;59110105;59114218;59114218;59114316;59114218;59114218;59114218;59114218;59115958;59115929;59115929;591…	-;-;-;-;-;-;-;-;-;-;-;-;-;-;-;-;-;-;-;-;-;-;-;-;-;-;-;-;-;-;-;-;-;-;-;-;-;-;-;-;-;-;-;-;-;-;-;-;-;-;-;-;-;-;-;-;-;-;-;-;-;-;-	2389	249	295	268	247	195	334	242	242	245	302	291	245	63	75	60	53	91	128	146	117	113	102	115	87
G730003C15Rik	chr1;chr1	59119833;59119833	59122139;59122141	+;+	2309	50	70	52	57	29	3	23	19	17	19	11	22	5	3	10	7	5	3	9	4	0	0	10	8
Mpp4	chr1;chr1;chr1;chr1;chr1;chr1;chr1;chr1;chr1;chr1;chr1;chr1;chr1;chr1;chr1;chr1;chr1;chr1;chr1;chr1;chr1;chr1;chr1;chr1;chr1;chr1;chr1;chr1;chr1;chr1;chr1;chr1;chr1;chr1;chr1;chr1;chr1;chr1;chr1;chr1;chr1;chr1;chr1;chr1;chr1;chr1;chr1;chr1;chr1;chr1;chr1;chr1;chr1;chr1;chr1;chr1;chr1;chr1;chr1;chr1;chr1;chr1;chr1;chr1;chr1;chr1;chr1;chr1;chr1;chr1;chr1;chr1;chr1;chr1;chr1;chr1;chr1;chr1;chr1;chr1…	59120935;59120935;59120935;59120936;59120940;59121144;59121253;59123443;59123443;59123443;59123443;59123443;59123443;59123443;59124631;59124631;59124631;59124631;59124631;59124631;59124631;59125523;59125523;59125523;59125523;59125523;59125523;59125523;59128932;59128932;59128932;59128932;59128932;59128932;59128932;59129925;59129925;59129925;59129925;59129925;59129925;59129925;59131922;59131922;591…	59121444;59121444;59121444;59121444;59121444;59121444;59121444;59123577;59123577;59123577;59123577;59123577;59123577;59123577;59124739;59124739;59125200;59124739;59124739;59124739;59124739;59125616;59125616;59125616;59125616;59125616;59125616;59125616;59129012;59129012;59129012;59129012;59129012;59129012;59129012;59130095;59130095;59130095;59130095;59130095;59130095;59130095;59131963;59131963;591…	-;-;-;-;-;-;-;-;-;-;-;-;-;-;-;-;-;-;-;-;-;-;-;-;-;-;-;-;-;-;-;-;-;-;-;-;-;-;-;-;-;-;-;-;-;-;-;-;-;-;-;-;-;-;-;-;-;-;-;-;-;-;-;-;-;-;-;-;-;-;-;-;-;-;-;-;-;-;-;-;-;-;-;-;-;-;-;-;-;-;-;-;-;-;-;-;-;-;-;-;-;-;-;-;-;-;-;-;-;-;-;-;-;-;-;-;-;-;-;-;-;-;-;-;-;-;-;-;-;-;-;-;-;-;-;-;-;-;-;-;-;-;-;-;-;-;-;-;-;-;-;-;-;-;-;-;-;-;-;-;-;-;-;-	7063	267	228	234	261	123	73	87	72	95	120	56	80	9	43	31	24	22	100	80	28	38	15	37	16
Gm29017	chr1;chr1	59151047;59167399	59151216;59169320	+;+	2092	0	0	2	0	1	2	0	0	0	0	1	0	0	0	0	0	0	2	0	0	0	0	0	0
Gm19125	chr1	59155607	59156989	+	1383	0	0	0	0	0	0	0	0	0	0	0	0	0	0	0	0	0	0	0	0	0	0	0	0
Als2	chr1;chr1;chr1;chr1;chr1;chr1;chr1;chr1;chr1;chr1;chr1;chr1;chr1;chr1;chr1;chr1;chr1;chr1;chr1;chr1;chr1;chr1;chr1;chr1;chr1;chr1;chr1;chr1;chr1;chr1;chr1;chr1;chr1;chr1;chr1;chr1;chr1;chr1;chr1;chr1;chr1;chr1;chr1;chr1;chr1;chr1;chr1;chr1;chr1;chr1;chr1;chr1;chr1;chr1;chr1;chr1;chr1;chr1;chr1;chr1;chr1;chr1;chr1;chr1;chr1;chr1;chr1;chr1;chr1;chr1;chr1;chr1;chr1;chr1;chr1;chr1;chr1;chr1;chr1;chr1…	59162926;59164058;59167183;59167183;59167463;59167463;59168151;59168151;59168389;59168389;59169837;59169837;59170437;59170437;59173156;59173156;59174924;59174924;59178532;59178532;59179060;59179060;59180106;59180106;59180549;59180549;59183164;59183164;59183781;59183781;59185213;59185213;59185397;59185397;59186012;59186012;59186456;59186456;59187321;59187321;59187735;59187735;59191609;59191889;591…	59164215;59164215;59167279;59167279;59167612;59167612;59168212;59168212;59168434;59168434;59170013;59170013;59170559;59170559;59173313;59173313;59175041;59175041;59178699;59178699;59179193;59179193;59180183;59180183;59180660;59180660;59183328;59183328;59183879;59183879;59185278;59185278;59185599;59185599;59186078;59186078;59186526;59186526;59187449;59187449;59187866;59187866;59192051;59192051;591…	-;-;-;-;-;-;-;-;-;-;-;-;-;-;-;-;-;-;-;-;-;-;-;-;-;-;-;-;-;-;-;-;-;-;-;-;-;-;-;-;-;-;-;-;-;-;-;-;-;-;-;-;-;-;-;-;-;-;-;-;-;-;-;-;-;-;-;-;-;-;-;-;-;-;-;-;-;-;-;-;-;-;-;-;-	9496	15308	18736	15825	14739	5575	4648	4970	4920	4856	6641	5413	5470	2715	2974	4753	2716	3617	4430	4367	2916	3553	2585	3499	3517
Cdk15	chr1;chr1;chr1;chr1;chr1;chr1;chr1;chr1;chr1;chr1;chr1;chr1;chr1;chr1;chr1;chr1;chr1;chr1;chr1;chr1;chr1;chr1;chr1;chr1;chr1;chr1;chr1;chr1;chr1;chr1;chr1;chr1;chr1;chr1;chr1	59256906;59256907;59257128;59257816;59257816;59257816;59258703;59258703;59265604;59265604;59280569;59280569;59281409;59281409;59287762;59287762;59289659;59289659;59298936;59301195;59301195;59301195;59310796;59310796;59310796;59326671;59326671;59330859;59330859;59344248;59344248;59344248;59352270;59352270;59352270	59257104;59257098;59257407;59257878;59257956;59257956;59258797;59258797;59265683;59265683;59280663;59280663;59281471;59281471;59287885;59287885;59289779;59289779;59299054;59301288;59301288;59301288;59310859;59310859;59310859;59326719;59326719;59330998;59330998;59344366;59344366;59344366;59352448;59352369;59352993	+;+;+;+;+;+;+;+;+;+;+;+;+;+;+;+;+;+;+;+;+;+;+;+;+;+;+;+;+;+;+;+;+;+;+	2507	17	8	8	9	2	2	4	3	4	4	9	3	1	5	7	5	2	0	2	0	0	0	1	0
Gm29016	chr1;chr1;chr1;chr1	59378930;59385859;59386786;59391556	59378977;59385997;59386867;59392299	+;+;+;+	1013	0	0	0	0	11	0	3	0	3	14	6	1	0	0	0	0	0	0	0	0	4	0	0	0
Gm37737	chr1	59447865	59449502	-	1638	0	0	0	0	0	0	0	0	0	0	0	0	0	0	0	0	0	0	0	0	0	0	0	0
Fzd7	chr1	59482424	59486955	+	4532	1144	1503	1510	1316	1666	1135	1464	1243	1385	1718	1556	1357	541	362	502	340	373	621	566	434	365	155	218	275
Gm26813	chr1;chr1	59488480;59492246	59491706;59492605	-;-	3587	0	0	0	0	0	0	0	0	0	0	0	0	0	0	0	0	0	0	0	0	0	0	0	0
Gm973	chr1;chr1;chr1;chr1;chr1;chr1;chr1;chr1;chr1;chr1;chr1;chr1;chr1;chr1;chr1;chr1;chr1;chr1;chr1;chr1;chr1;chr1;chr1;chr1;chr1;chr1;chr1;chr1;chr1;chr1;chr1;chr1;chr1;chr1;chr1;chr1;chr1;chr1;chr1;chr1;chr1;chr1;chr1;chr1;chr1;chr1;chr1;chr1;chr1;chr1;chr1;chr1;chr1;chr1;chr1;chr1;chr1;chr1	59516264;59524294;59526711;59526711;59541314;59541314;59544221;59544574;59544574;59548831;59549912;59549912;59549912;59551134;59551134;59552420;59552420;59556156;59556156;59556156;59558008;59558086;59558086;59562643;59562643;59562646;59566594;59566594;59582396;59582396;59596939;59606782;59606816;59607733;59607733;59607733;59607733;59619414;59625087;59625087;59625087;59625087;59627457;59627457;596…	59516518;59524741;59526977;59526977;59541473;59541473;59544729;59544729;59544729;59549086;59550039;59550039;59550039;59551296;59551296;59552527;59552562;59556294;59556324;59556324;59558226;59558304;59558226;59562791;59562810;59562810;59566636;59566704;59582475;59582475;59597076;59606954;59606954;59607805;59607805;59607805;59607805;59619445;59625177;59625177;59625177;59625177;59627607;59627607;596…	+;+;+;+;+;+;+;+;+;+;+;+;+;+;+;+;+;+;+;+;+;+;+;+;+;+;+;+;+;+;+;+;+;+;+;+;+;+;+;+;+;+;+;+;+;+;+;+;+;+;+;+;+;+;+;+;+;+	5484	1	0	0	0	3	0	0	2	0	1	0	6	0	1	0	1	0	3	1	5	4	1	0	0
Gm28411	chr1;chr1;chr1;chr1;chr1;chr1	59532991;59542158;59542439;59542439;59548688;59549438	59533242;59542303;59542549;59542549;59548788;59549521	-;-;-;-;-;-	694	0	0	0	0	0	0	0	0	0	0	0	0	0	0	0	0	0	0	0	0	0	0	0	0
1700122D07Rik	chr1;chr1	59534811;59537047	59535048;59537229	-;-	421	0	0	0	0	0	0	0	0	0	0	0	0	0	0	0	0	0	0	0	0	0	0	0	0
Sumo1	chr1;chr1;chr1;chr1;chr1;chr1;chr1;chr1;chr1;chr1;chr1;chr1;chr1;chr1;chr1;chr1	59586558;59619407;59639434;59639944;59642418;59642418;59643996;59644517;59655458;59655458;59655458;59655458;59670680;59670680;59670680;59670680	59586694;59619609;59640268;59640268;59642489;59642489;59644594;59644594;59655532;59655532;59655532;59655532;59670739;59670834;59670834;59670792	-;-;-;-;-;-;-;-;-;-;-;-;-;-;-;-	2076	1091	1352	1131	1202	1106	972	1142	1176	1242	1692	1601	1665	1984	2421	2250	1542	2142	3118	3409	2494	3764	3106	3469	2926
Gm24545	chr1	59626580	59626664	+	85	0	0	0	0	0	0	0	0	0	0	0	0	0	0	0	0	0	0	0	0	0	0	0	0
D430013B06Rik	chr1	59646200	59648071	-	1872	12	32	17	12	22	9	9	17	9	25	20	16	20	25	20	21	19	34	25	30	20	46	29	21
Gm29596	chr1	59673241	59673625	+	385	1	3	1	11	2	2	9	1	1	2	0	9	9	2	5	7	2	6	5	13	20	15	1	16
Nop58	chr1;chr1;chr1;chr1;chr1;chr1;chr1;chr1;chr1;chr1;chr1;chr1;chr1;chr1;chr1;chr1;chr1;chr1;chr1;chr1;chr1;chr1;chr1;chr1;chr1;chr1;chr1;chr1;chr1;chr1;chr1;chr1;chr1;chr1;chr1;chr1;chr1;chr1;chr1;chr1;chr1;chr1;chr1;chr1;chr1;chr1;chr1;chr1;chr1;chr1;chr1;chr1;chr1;chr1;chr1;chr1;chr1;chr1;chr1;chr1;chr1;chr1;chr1;chr1;chr1;chr1;chr1;chr1;chr1;chr1;chr1;chr1;chr1;chr1;chr1;chr1;chr1;chr1;chr1;chr1…	59684971;59684977;59684985;59685003;59685006;59685009;59685021;59685054;59688570;59688570;59690179;59690486;59690486;59690486;59690486;59690486;59690486;59690486;59690486;59692337;59692337;59692337;59692337;59692337;59692337;59692337;59692337;59692444;59692477;59692552;59692612;59695978;59695978;59695978;59695978;59695978;59695978;59695978;59696027;59698323;59698323;59698323;59698323;59698323;596…	59685226;59685226;59685226;59685226;59685226;59685226;59685226;59685226;59688619;59688619;59690562;59690562;59690562;59690989;59690562;59690562;59690562;59690562;59690562;59692389;59692389;59692389;59692389;59692389;59692688;59692389;59692389;59692728;59692666;59692728;59692728;59696099;59696099;59696052;59696099;59696099;59696077;59696099;59696099;59698459;59698459;59698386;59698422;59698459;596…	+;+;+;+;+;+;+;+;+;+;+;+;+;+;+;+;+;+;+;+;+;+;+;+;+;+;+;+;+;+;+;+;+;+;+;+;+;+;+;+;+;+;+;+;+;+;+;+;+;+;+;+;+;+;+;+;+;+;+;+;+;+;+;+;+;+;+;+;+;+;+;+;+;+;+;+;+;+;+;+;+;+;+;+;+;+;+;+;+;+;+;+;+;+;+;+	10758	864	1071	1016	937	1035	1037	1217	1250	1220	1382	1291	1390	5067	3729	5003	3903	5794	5404	6855	6452	4306	4910	5136	4977
Snord70	chr1	59691934	59692020	+	87	0	0	0	3	0	0	0	0	0	0	0	1	0	3	2	2	0	1	1	0	0	2	0	0
Gm26293	chr1	59692509	59692592	+	84	0	0	0	0	0	0	0	0	0	0	0	0	0	0	0	0	0	0	0	0	0	0	0	0
Gm26287	chr1	59704258	59704338	+	81	0	0	0	0	0	0	0	1	0	0	0	0	0	5	3	6	0	1	1	6	2	2	2	1
Snord11	chr1	59704790	59704873	+	84	0	0	0	0	0	5	0	0	0	0	1	0	2	0	0	1	0	0	1	0	5	1	0	0
Bmpr2	chr1;chr1;chr1;chr1;chr1;chr1;chr1;chr1;chr1;chr1;chr1;chr1;chr1;chr1;chr1;chr1	59763400;59813588;59815241;59841431;59842743;59845478;59847058;59850665;59851178;59851477;59852294;59852294;59859173;59863781;59867336;59870235	59764728;59813758;59815411;59841541;59842834;59845708;59847172;59851338;59851338;59856195;59852351;59852441;59859309;59863953;59868615;59879014	+;+;+;+;+;+;+;+;+;+;+;+;+;+;+;+	17983	1481	1722	1411	1369	1600	1437	1418	1543	1637	1978	1536	2200	1521	1640	2033	2049	2760	3595	3051	3559	2593	2075	2689	2588
Gm38125	chr1	59801263	59804700	+	3438	0	1	0	0	1	0	0	0	0	0	0	0	0	2	0	3	1	1	1	0	0	0	0	0
Gm37977	chr1	59886969	59887689	-	721	0	0	0	0	0	0	0	0	0	0	0	0	0	0	0	0	0	0	0	0	0	0	0	0
Fam117b	chr1;chr1;chr1;chr1;chr1;chr1;chr1;chr1;chr1;chr1;chr1;chr1;chr1	59913006;59949053;59952935;59958322;59968954;59970486;59970680;59974883;59974883;59979181;59979278;59981409;59981409	59913752;59949204;59953024;59958435;59969097;59970711;59970711;59975003;59975003;59980938;59979435;59985346;59981515	+;+;+;+;+;+;+;+;+;+;+;+;+	7290	552	611	500	579	534	435	389	447	485	598	515	665	320	223	336	454	475	597	435	415	280	337	386	404
Gm37531	chr1	59929688	59935102	+	5415	0	0	0	0	0	0	0	0	0	1	6	0	0	0	0	0	0	1	1	1	0	1	0	0
Gm18829	chr1;chr1;chr1	59950403;59951089;59951967	59950824;59951790;59952464	-;-;-	1622	0	0	0	0	0	0	0	0	0	0	0	0	0	0	0	0	0	0	0	0	0	0	0	0
Ica1l	chr1;chr1;chr1;chr1;chr1;chr1;chr1;chr1;chr1;chr1;chr1;chr1;chr1;chr1;chr1;chr1;chr1;chr1;chr1;chr1;chr1;chr1;chr1;chr1;chr1;chr1;chr1;chr1;chr1;chr1;chr1;chr1;chr1;chr1;chr1;chr1;chr1;chr1;chr1;chr1;chr1;chr1	59982490;59983487;59989068;59989075;59990885;59991124;59995954;59997451;59997451;59997451;60003656;60003656;60003656;60006234;60006234;60006234;60007808;60007808;60007808;60010109;60010109;60010109;60013820;60013820;60013820;60015255;60015712;60015712;60015712;60020791;60022578;60022578;60022578;60022578;60022578;60028068;60028068;60028068;60028068;60042797;60043070;60043070	59982869;59983579;59991239;59991239;59990927;59991188;59996028;59997711;59997711;59997711;60003705;60003705;60003705;60006319;60006319;60006319;60007906;60007906;60007906;60010234;60010234;60010234;60014018;60014018;60014018;60015835;60015835;60015835;60015835;60021384;60022650;60022615;60022650;60022650;60022650;60028236;60028229;60028246;60028236;60043087;60043184;60043122	-;-;-;-;-;-;-;-;-;-;-;-;-;-;-;-;-;-;-;-;-;-;-;-;-;-;-;-;-;-;-;-;-;-;-;-;-;-;-;-;-;-	5356	0	0	0	0	1	0	0	0	0	3	0	0	0	0	0	0	1	0	0	0	0	0	0	1
Wdr12	chr1;chr1;chr1;chr1;chr1;chr1;chr1;chr1;chr1;chr1;chr1;chr1;chr1;chr1;chr1;chr1;chr1;chr1;chr1;chr1;chr1;chr1;chr1;chr1;chr1;chr1;chr1;chr1;chr1;chr1;chr1;chr1;chr1;chr1;chr1;chr1;chr1;chr1;chr1;chr1;chr1;chr1;chr1;chr1;chr1;chr1;chr1;chr1;chr1;chr1;chr1;chr1;chr1;chr1;chr1;chr1;chr1;chr1;chr1	60069785;60076868;60076868;60080519;60080519;60080519;60082037;60082037;60082037;60082291;60082291;60082291;60082509;60082509;60082509;60083085;60083755;60083755;60083755;60083795;60085711;60085711;60085711;60085711;60085711;60087046;60087046;60087046;60088041;60088041;60088041;60088041;60088041;60089252;60089252;60089252;60089252;60089252;60091020;60091020;60091020;60091020;60091020;60093998;600…	60078241;60078241;60078241;60080591;60080591;60080591;60082169;60082169;60082169;60082396;60082396;60082396;60082649;60082649;60082649;60083840;60083840;60083840;60083840;60083840;60085939;60085762;60085756;60085756;60085756;60087200;60087200;60087200;60088156;60088156;60088156;60088156;60088156;60089358;60089358;60089358;60089358;60089358;60091114;60091114;60091114;60091114;60091114;60094526;600…	-;-;-;-;-;-;-;-;-;-;-;-;-;-;-;-;-;-;-;-;-;-;-;-;-;-;-;-;-;-;-;-;-;-;-;-;-;-;-;-;-;-;-;-;-;-;-;-;-;-;-;-;-;-;-;-;-;-;-	11955	721	1039	790	879	1006	765	920	820	969	1191	1144	1094	592	452	812	487	881	627	729	1029	410	598	662	498
Carf	chr1;chr1;chr1;chr1;chr1;chr1;chr1;chr1;chr1;chr1;chr1;chr1;chr1;chr1;chr1;chr1;chr1;chr1;chr1;chr1;chr1;chr1;chr1;chr1;chr1;chr1;chr1;chr1;chr1;chr1;chr1;chr1;chr1;chr1;chr1;chr1;chr1;chr1;chr1;chr1;chr1;chr1;chr1;chr1;chr1;chr1;chr1;chr1;chr1;chr1;chr1;chr1;chr1;chr1;chr1;chr1;chr1;chr1;chr1;chr1;chr1;chr1;chr1;chr1;chr1;chr1;chr1;chr1;chr1;chr1;chr1;chr1;chr1;chr1;chr1;chr1;chr1;chr1;chr1;chr1…	60098247;60098264;60098264;60101246;60102627;60105311;60105311;60105311;60105344;60108081;60108083;60108083;60108102;60108102;60109222;60109222;60109327;60109327;60109327;60109327;60124851;60124851;60124851;60124851;60124851;60124851;60125079;60125920;60125920;60125920;60125920;60125920;60125920;60127989;60127989;60127989;60127989;60127989;60131844;60131844;60131844;60131844;60131844;60136264;601…	60098307;60098307;60098307;60104480;60102784;60109061;60105434;60105434;60105427;60108200;60108200;60108200;60108200;60108200;60109449;60109449;60109449;60109449;60109449;60109449;60124911;60124911;60124911;60124911;60124911;60124911;60125145;60126034;60126034;60126034;60126034;60125977;60126034;60128073;60128073;60128073;60128073;60128073;60132033;60132033;60132033;60132033;60132033;60136384;601…	+;+;+;+;+;+;+;+;+;+;+;+;+;+;+;+;+;+;+;+;+;+;+;+;+;+;+;+;+;+;+;+;+;+;+;+;+;+;+;+;+;+;+;+;+;+;+;+;+;+;+;+;+;+;+;+;+;+;+;+;+;+;+;+;+;+;+;+;+;+;+;+;+;+;+;+;+;+;+;+;+;+;+;+;+;+	14557	218	319	297	261	194	171	225	229	216	306	281	232	133	127	176	114	144	138	157	112	101	101	110	152
Gm15464	chr1	60117255	60117685	+	431	0	3	3	1	0	0	0	2	2	7	0	1	0	5	3	0	3	2	4	2	0	3	0	1
Nbeal1	chr1;chr1;chr1;chr1;chr1;chr1;chr1;chr1;chr1;chr1;chr1;chr1;chr1;chr1;chr1;chr1;chr1;chr1;chr1;chr1;chr1;chr1;chr1;chr1;chr1;chr1;chr1;chr1;chr1;chr1;chr1;chr1;chr1;chr1;chr1;chr1;chr1;chr1;chr1;chr1;chr1;chr1;chr1;chr1;chr1;chr1;chr1;chr1;chr1;chr1;chr1;chr1;chr1;chr1;chr1;chr1;chr1;chr1;chr1;chr1;chr1;chr1;chr1;chr1;chr1;chr1;chr1;chr1;chr1;chr1;chr1;chr1;chr1;chr1;chr1;chr1;chr1;chr1;chr1;chr1…	60180599;60180812;60181463;60194504;60195015;60200105;60200864;60206334;60217196;60222067;60222202;60224625;60224625;60227222;60228622;60230602;60230602;60234797;60234797;60234981;60234981;60235464;60236371;60236371;60237097;60237097;60238572;60238572;60242539;60242539;60244794;60244794;60247616;60247616;60248363;60248363;60251035;60251035;60251304;60251304;60253352;60253352;60254894;60254894;602…	60180685;60185898;60181754;60194595;60195176;60200186;60200991;60206416;60217281;60222373;60222373;60224731;60224731;60229898;60228708;60230685;60230685;60234895;60234895;60235561;60235561;60235561;60236503;60236503;60237216;60237216;60238875;60238875;60242624;60242624;60244883;60244883;60247784;60247784;60248496;60248496;60251194;60251194;60251406;60251406;60253508;60253508;60255052;60255052;602…	+;+;+;+;+;+;+;+;+;+;+;+;+;+;+;+;+;+;+;+;+;+;+;+;+;+;+;+;+;+;+;+;+;+;+;+;+;+;+;+;+;+;+;+;+;+;+;+;+;+;+;+;+;+;+;+;+;+;+;+;+;+;+;+;+;+;+;+;+;+;+;+;+;+;+;+;+;+;+;+;+;+;+;+;+;+;+;+;+;+;+;+;+;+;+;+;+;+;+;+;+;+;+;+;+;+;+;+;+;+;+;+;+;+;+;+;+;+;+;+;+;+;+;+;+;+;+;+;+;+;+;+;+;+;+;+;+;+;+;+;+;+;+;+;+;+;+;+;+;+;+;+;+;+;+	28441	1216	1411	1203	1126	1045	851	922	949	1018	1219	1127	1482	686	642	698	587	999	1207	992	1227	902	736	993	616
Gm29332	chr1	60267402	60267628	-	227	0	0	0	0	0	0	0	0	0	0	0	0	0	0	0	0	0	0	0	0	0	0	0	0
Cyp20a1	chr1;chr1;chr1;chr1;chr1;chr1;chr1;chr1;chr1;chr1;chr1;chr1;chr1;chr1;chr1;chr1;chr1;chr1;chr1;chr1;chr1;chr1;chr1;chr1;chr1;chr1;chr1;chr1;chr1;chr1;chr1;chr1;chr1	60343323;60343323;60343323;60352121;60352121;60352121;60352909;60352909;60354514;60354514;60354514;60363190;60363190;60363190;60366649;60366649;60366649;60371221;60371221;60371221;60372590;60372590;60372590;60376067;60376067;60379374;60379374;60382404;60382404;60386905;60386905;60387139;60387139	60343457;60343457;60343457;60352170;60352170;60352170;60353075;60353075;60354656;60354656;60354656;60363357;60363357;60363357;60366727;60366727;60366727;60371336;60371336;60371336;60372644;60372644;60372707;60376187;60376187;60379485;60379485;60382468;60382468;60386994;60386994;60388060;60388060	+;+;+;+;+;+;+;+;+;+;+;+;+;+;+;+;+;+;+;+;+;+;+;+;+;+;+;+;+;+;+;+;+	2286	497	638	571	545	672	683	734	784	841	878	731	905	481	352	505	391	802	657	810	745	590	512	507	620
6030460B20Rik	chr1	60353119	60354176	+	1058	0	0	0	2	0	1	0	0	0	1	2	0	0	0	1	0	0	0	7	0	0	1	0	0
Abi2	chr1;chr1;chr1;chr1;chr1;chr1;chr1;chr1;chr1;chr1;chr1;chr1;chr1;chr1;chr1;chr1;chr1;chr1;chr1;chr1;chr1;chr1;chr1;chr1;chr1;chr1;chr1;chr1;chr1;chr1;chr1;chr1;chr1;chr1;chr1;chr1;chr1;chr1;chr1;chr1;chr1;chr1;chr1;chr1;chr1;chr1;chr1;chr1;chr1;chr1;chr1;chr1;chr1;chr1;chr1;chr1;chr1;chr1;chr1;chr1;chr1;chr1;chr1;chr1;chr1;chr1;chr1;chr1;chr1;chr1;chr1;chr1;chr1;chr1;chr1;chr1;chr1;chr1;chr1;chr1…	60409619;60409695;60409695;60409734;60409781;60409795;60409803;60409808;60434243;60434243;60434243;60434243;60434243;60434243;60434243;60437056;60437056;60437056;60437056;60437056;60437056;60437056;60437083;60437207;60437212;60438942;60438942;60438942;60438942;60438942;60438942;60443985;60443985;60443985;60443985;60443985;60443985;60443985;60443985;60443985;60443985;60443985;60447260;60447260;604…	60409919;60409919;60409919;60409919;60409919;60409919;60409919;60409919;60434492;60434410;60434410;60434410;60434410;60434410;60434410;60437232;60438959;60437232;60437232;60437232;60437232;60437232;60437232;60437232;60437232;60438959;60438959;60438959;60438959;60438959;60438959;60444082;60444082;60444082;60444082;60444082;60444082;60444778;60444082;60444082;60444082;60444082;60447406;60447304;604…	+;+;+;+;+;+;+;+;+;+;+;+;+;+;+;+;+;+;+;+;+;+;+;+;+;+;+;+;+;+;+;+;+;+;+;+;+;+;+;+;+;+;+;+;+;+;+;+;+;+;+;+;+;+;+;+;+;+;+;+;+;+;+;+;+;+;+;+;+;+;+;+;+;+;+;+;+;+;+;+;+;+;+;+;+;+;+;+;+;+;+;+;+;+	8543	90	152	151	171	171	229	237	160	136	152	191	144	71	59	75	117	91	145	185	175	69	68	73	90
Raph1	chr1;chr1;chr1;chr1;chr1;chr1;chr1;chr1;chr1;chr1;chr1;chr1;chr1;chr1;chr1;chr1;chr1;chr1;chr1;chr1;chr1;chr1;chr1;chr1;chr1;chr1;chr1;chr1;chr1;chr1;chr1;chr1;chr1;chr1;chr1;chr1;chr1;chr1;chr1;chr1;chr1;chr1;chr1;chr1;chr1;chr1;chr1;chr1;chr1;chr1;chr1;chr1;chr1;chr1;chr1;chr1;chr1;chr1;chr1;chr1;chr1	60482292;60483185;60483236;60490676;60493323;60493538;60493538;60493538;60493538;60495415;60495415;60495415;60495415;60495415;60496225;60496225;60496225;60496225;60496225;60498424;60498424;60498424;60498424;60499480;60499480;60499480;60499480;60500555;60500555;60500555;60501603;60501756;60501756;60501756;60502825;60502825;60502825;60503518;60503518;60503518;60510417;60510417;60513809;60518980;605…	60490321;60483340;60483340;60490944;60493680;60493680;60493680;60493680;60493680;60495535;60495535;60495535;60495535;60495535;60496281;60496323;60496323;60496323;60496323;60498534;60498534;60498534;60498534;60499623;60499623;60499550;60499623;60500620;60500620;60500620;60503265;60501877;60501877;60501877;60502984;60502984;60502984;60503595;60503595;60503595;60510491;60510491;60522291;60519060;605…	-;-;-;-;-;-;-;-;-;-;-;-;-;-;-;-;-;-;-;-;-;-;-;-;-;-;-;-;-;-;-;-;-;-;-;-;-;-;-;-;-;-;-;-;-;-;-;-;-;-;-;-;-;-;-;-;-;-;-;-;-	20498	4664	5813	5126	7153	5186	5289	4138	4501	5306	6953	4656	6794	17725	15073	22659	18434	29171	34181	36248	34526	23281	23860	24285	22466
Gm11575	chr1	60522839	60523066	-	228	5	1	1	0	0	0	1	0	1	9	4	0	1	9	11	1	2	1	2	0	4	5	9	6
Gm11576	chr1	60537020	60537436	+	417	0	0	0	0	0	0	0	0	0	0	0	0	0	0	0	0	0	0	0	0	0	0	0	0
Gm11578	chr1	60592251	60592709	-	459	1	0	0	0	2	0	0	0	0	0	1	0	1	0	0	4	2	3	0	6	18	7	17	14
Gm38388	chr1	60594807	60596236	-	1430	41	46	39	63	13	15	19	11	34	41	24	18	25	16	40	23	56	45	65	58	14	46	19	44
Gm23762	chr1	60613698	60613803	-	106	0	0	0	0	0	0	0	0	0	0	0	0	0	0	0	0	0	0	0	0	0	0	0	0
Gm11577	chr1;chr1	60700872;60701380	60701050;60701937	+;+	737	0	0	0	0	0	0	0	0	0	0	2	0	0	1	0	3	0	9	4	1	4	5	18	11
Eif4a-ps4	chr1	60703932	60705149	+	1218	13	14	10	25	14	16	12	14	19	25	12	15	22	21	31	25	29	22	42	28	19	26	15	13
Cd28	chr1;chr1;chr1;chr1;chr1;chr1;chr1;chr1;chr1;chr1	60716800;60718510;60720486;60746358;60746402;60762979;60762979;60762979;60765277;60769657	60717001;60718699;60720577;60746528;60746528;60764626;60763335;60763163;60765392;60773359	+;+;+;+;+;+;+;+;+;+	6122	17	29	12	43	24	16	12	33	9	14	20	15	35	55	73	112	71	30	61	31	185	126	84	140
Gm11579	chr1;chr1	60776665;60781550	60777224;60781834	-;-	845	0	0	0	0	0	0	0	0	0	0	0	0	0	0	0	0	0	0	0	0	0	0	0	0
2310016D23Rik	chr1;chr1;chr1;chr1	60778843;60797944;60801240;60803622	60778916;60798027;60801300;60803790	+;+;+;+	388	0	0	0	0	0	0	0	0	0	0	0	0	0	0	0	0	0	0	0	0	3	5	0	0
Gm37198	chr1	60779352	60781461	+	2110	0	0	0	0	0	1	3	0	1	0	1	0	1	0	0	0	2	1	0	0	6	0	1	0
Gm11609	chr1;chr1	60792490;60793632	60793081;60793832	+;+	793	1	0	0	0	0	0	0	0	0	0	0	0	0	0	0	0	0	0	0	0	0	0	2	0
Gm11581	chr1;chr1	60809116;60809336	60809271;60809942	+;+	763	8	14	1	3	6	13	4	2	8	7	5	5	1	0	0	0	0	0	0	0	0	0	0	0
Gm38137	chr1	60880338	60881738	+	1401	0	1	4	2	0	1	0	1	0	0	4	0	0	0	0	2	0	0	2	0	0	0	0	0
Ctla4	chr1;chr1;chr1;chr1;chr1;chr1;chr1;chr1;chr1;chr1;chr1	60887000;60893727;60900567;60909025;60909171;60912423;60912423;60912423;60913219;60914613;60914613	60887206;60893861;60900621;60909279;60909279;60912770;60912716;60912770;60913328;60914769;60915832	+;+;+;+;+;+;+;+;+;+;+	2330	8	4	18	4	4	0	0	3	0	10	2	0	0	6	7	3	0	4	3	8	4	1	2	2
Rpl18-ps1	chr1	60900898	60901422	+	525	0	7	5	10	0	2	2	2	6	2	4	2	3	6	2	2	1	1	5	3	1	2	4	2
Gm11582	chr1	60948230	60948465	-	236	0	0	0	0	0	0	0	0	0	0	0	0	0	0	0	0	0	0	0	0	0	0	0	0
Icos	chr1;chr1;chr1;chr1;chr1;chr1;chr1;chr1;chr1	60977927;60977927;60993702;60993702;60994610;60994610;60995524;60995524;60997701	60978016;60978016;60994040;60994040;60994716;60994716;60995608;60995797;61000320	+;+;+;+;+;+;+;+;+	3430	71	80	92	86	129	51	113	130	133	68	59	168	12	7	6	9	9	14	11	12	12	3	12	7
Gm37039	chr1	60989479	60991963	+	2485	0	0	0	0	0	0	1	0	0	0	0	0	0	0	0	0	0	0	0	0	0	0	0	0
Rpl17-ps1	chr1	61075674	61076225	+	552	1	0	0	0	0	0	0	0	0	0	0	0	0	0	0	0	0	0	0	0	0	0	0	0
Gm11590	chr1;chr1;chr1	61121378;61122760;61123522	61122123;61122985;61124004	-;-;-	1455	0	0	0	0	0	0	0	0	0	0	0	0	0	0	0	0	0	0	0	0	0	0	0	0
Gm11591	chr1	61196541	61197242	-	702	0	0	0	0	0	0	0	0	0	0	0	0	0	0	0	0	0	0	0	0	0	0	0	0
Gm28083	chr1;chr1	61265291;61271328	61265641;61271514	-;-	538	0	0	0	0	0	0	0	0	0	0	0	0	0	0	0	0	0	0	0	0	0	0	0	0
Gm11587	chr1;chr1;chr1;chr1	61301909;61306110;61306885;61307524	61302000;61306793;61307005;61307746	+;+;+;+	1120	0	0	0	0	0	0	0	0	0	0	0	0	0	0	0	0	0	0	0	0	0	0	0	0
9530026F06Rik	chr1;chr1;chr1;chr1;chr1	61378432;61379010;61379996;61394108;61395631	61378556;61379168;61380229;61394207;61395904	+;+;+;+;+	892	0	0	0	0	0	0	0	0	0	0	0	0	0	0	0	0	0	0	0	0	0	0	0	0
Gm11588	chr1;chr1;chr1	61440101;61459117;61469361	61440478;61459281;61469475	+;+;+	658	0	0	0	0	0	0	0	0	0	0	0	0	0	0	0	0	0	0	0	0	0	0	0	0
Gm25839	chr1	61470441	61470543	+	103	0	0	0	0	0	0	0	0	0	0	0	0	0	0	0	0	0	0	0	0	0	0	0	0
Gm28449	chr1;chr1	61474951;61475662	61475089;61476028	+;+	506	0	0	0	0	0	0	0	0	0	0	0	0	0	0	0	0	0	0	0	0	0	0	0	0
Gm36943	chr1	61545882	61546163	+	282	0	0	0	0	0	0	0	0	0	0	0	0	0	0	0	0	0	0	0	0	0	0	0	0
Gm28094	chr1	61548122	61548511	+	390	0	0	0	0	0	0	0	0	0	0	0	0	0	0	0	0	0	0	0	0	0	0	0	0
4930587A21Rik	chr1;chr1	61616943;61620612	61617255;61621149	-;-	851	0	0	0	0	0	0	0	0	0	0	0	0	0	0	0	0	0	0	0	0	0	0	0	0
Pard3b	chr1;chr1;chr1;chr1;chr1;chr1;chr1;chr1;chr1;chr1;chr1;chr1;chr1;chr1;chr1;chr1;chr1;chr1;chr1;chr1;chr1;chr1;chr1;chr1;chr1;chr1;chr1;chr1;chr1;chr1;chr1;chr1;chr1;chr1;chr1;chr1;chr1;chr1;chr1;chr1;chr1;chr1;chr1;chr1;chr1;chr1;chr1;chr1;chr1;chr1;chr1;chr1;chr1;chr1;chr1;chr1;chr1;chr1;chr1;chr1;chr1;chr1;chr1;chr1;chr1;chr1;chr1;chr1;chr1;chr1;chr1;chr1;chr1;chr1;chr1;chr1;chr1;chr1;chr1;chr1…	61638824;61638824;61638875;61638886;61639243;61639243;61767948;61767948;61767948;61767948;61767948;61767948;62010307;62010307;62010307;62010307;62010307;62076385;62076385;62076385;62076385;62076385;62078126;62144847;62144847;62144847;62144847;62153933;62153933;62153933;62153933;62159435;62159435;62159435;62159435;62161110;62161110;62161110;62161110;62164080;62164080;62164080;62164080;62166354;621…	61639362;61639362;61639362;61639362;61639362;61639362;61768049;61768049;61769859;61768049;61768049;61768049;62010478;62010478;62010478;62010478;62010478;62076494;62076494;62076494;62076494;62076494;62078259;62144935;62144935;62144935;62144935;62154019;62154019;62154019;62154019;62159560;62159560;62159560;62159560;62161468;62161468;62161468;62161468;62164219;62164219;62164219;62164219;62166482;621…	+;+;+;+;+;+;+;+;+;+;+;+;+;+;+;+;+;+;+;+;+;+;+;+;+;+;+;+;+;+;+;+;+;+;+;+;+;+;+;+;+;+;+;+;+;+;+;+;+;+;+;+;+;+;+;+;+;+;+;+;+;+;+;+;+;+;+;+;+;+;+;+;+;+;+;+;+;+;+;+;+;+;+;+	13153	222	292	298	277	226	353	199	221	203	212	272	275	160	169	182	223	187	332	212	184	223	160	171	221
Gm37205	chr1	61654423	61657158	+	2736	0	0	0	0	0	0	0	0	0	0	0	0	0	0	0	0	0	0	0	0	0	0	0	0
Gm38012	chr1	61677249	61680277	+	3029	0	0	0	0	4	6	1	1	5	6	6	0	0	0	0	0	6	2	1	5	0	5	0	0
Gm38278	chr1	61702527	61703891	+	1365	0	0	0	0	0	0	0	0	0	0	0	0	0	0	0	0	0	0	0	0	0	0	0	0
Pard3bos1	chr1;chr1;chr1;chr1;chr1;chr1;chr1;chr1	61767415;61771949;61786744;61786772;61848421;61848421;61851134;61851134	61768530;61772083;61786954;61786954;61848535;61848535;61851540;61851462	-;-;-;-;-;-;-;-	1984	0	0	0	0	0	0	0	0	0	0	0	0	0	0	0	0	0	0	0	0	0	0	0	0
Gm38075	chr1	61805221	61806140	+	920	0	0	0	0	0	0	0	0	0	0	0	0	0	0	0	0	0	0	0	0	0	0	0	0
Gm29640	chr1	61980930	61981207	-	278	0	0	0	0	0	0	0	0	0	0	0	0	0	0	0	0	0	0	0	0	0	0	0	0
Gm29641	chr1	62095081	62095339	-	259	0	0	0	0	0	0	0	0	0	0	0	0	0	0	0	0	0	0	0	0	0	0	0	0
Pard3bos2	chr1;chr1;chr1	62131195;62133893;62135958	62131680;62134024;62136109	-;-;-	770	0	0	0	0	0	0	0	0	0	0	0	0	0	0	0	0	0	0	0	0	0	0	0	0
Gm38351	chr1	62247153	62249670	+	2518	0	0	0	0	0	0	0	0	0	0	0	0	0	0	0	0	0	0	0	0	0	0	0	0
Pard3bos3	chr1;chr1	62456725;62499092	62457416;62499261	-;-	862	26	73	68	30	34	54	65	41	22	20	27	58	4	9	5	6	5	20	11	2	23	13	8	18
Gm29084	chr1	62534491	62535942	-	1452	0	0	0	0	0	0	0	0	0	0	0	0	0	0	0	0	0	0	0	0	0	0	0	0
Gm11600	chr1;chr1	62656695;62657600	62656745;62657788	-;-	240	0	0	0	0	0	0	0	0	0	0	0	0	0	0	0	0	0	0	0	0	0	0	0	0
Gm11599	chr1	62660839	62661716	+	878	3	0	0	0	1	0	0	0	2	0	0	0	1	0	1	0	0	0	0	0	0	0	2	0
Nrp2	chr1;chr1;chr1;chr1;chr1;chr1;chr1;chr1;chr1;chr1;chr1;chr1;chr1;chr1;chr1;chr1;chr1;chr1;chr1;chr1;chr1;chr1;chr1;chr1;chr1;chr1;chr1;chr1;chr1;chr1;chr1;chr1;chr1;chr1;chr1;chr1;chr1;chr1;chr1;chr1;chr1;chr1;chr1;chr1;chr1;chr1;chr1;chr1;chr1;chr1;chr1;chr1;chr1;chr1;chr1;chr1;chr1;chr1;chr1;chr1;chr1;chr1;chr1;chr1;chr1;chr1;chr1;chr1;chr1;chr1;chr1;chr1;chr1;chr1;chr1;chr1;chr1;chr1;chr1;chr1…	62703285;62703285;62703285;62703702;62703702;62703702;62703702;62718930;62718930;62718930;62718930;62718930;62718930;62718930;62738289;62738289;62738289;62738289;62738289;62738289;62738289;62744175;62744175;62744175;62744175;62744175;62744175;62745358;62745358;62745358;62745358;62745358;62745358;62747158;62747158;62747158;62747158;62747158;62747158;62749133;62749133;62749133;62749133;62749133;627…	62704277;62704277;62704277;62704277;62704277;62704277;62704277;62719107;62719107;62719107;62719107;62719107;62719107;62719107;62738470;62738470;62738470;62738470;62738470;62738470;62739932;62744405;62744405;62744405;62744405;62744405;62744405;62745513;62745513;62745513;62745513;62745513;62745513;62747327;62747327;62747327;62747327;62747327;62747327;62749288;62749288;62749288;62749288;62749288;627…	+;+;+;+;+;+;+;+;+;+;+;+;+;+;+;+;+;+;+;+;+;+;+;+;+;+;+;+;+;+;+;+;+;+;+;+;+;+;+;+;+;+;+;+;+;+;+;+;+;+;+;+;+;+;+;+;+;+;+;+;+;+;+;+;+;+;+;+;+;+;+;+;+;+;+;+;+;+;+;+;+;+;+;+;+;+;+;+;+;+;+;+;+;+;+;+;+;+;+;+;+	11842	986	1271	1261	1273	1955	1012	1512	1667	1932	1988	1755	1757	1268	974	1268	1324	3709	4859	2457	2598	3480	3749	4054	4894
Gm29083	chr1;chr1	62714723;62717958	62715339;62718073	-;-	733	0	0	0	0	0	0	0	0	0	1	0	0	0	0	0	0	0	0	2	0	0	0	0	0
Gm37121	chr1	62809302	62811857	+	2556	7	8	4	5	3	9	9	16	11	14	16	19	2	6	10	3	11	36	8	7	13	11	12	8
Gm4208	chr1;chr1	62821355;62832098	62821952;62832370	-;-	871	3	3	6	3	3	0	1	1	4	4	5	8	0	0	0	0	2	0	4	0	0	0	0	0
Ino80d	chr1;chr1;chr1;chr1;chr1;chr1;chr1;chr1;chr1;chr1;chr1;chr1;chr1;chr1;chr1;chr1;chr1;chr1;chr1;chr1;chr1;chr1;chr1;chr1;chr1;chr1;chr1;chr1;chr1;chr1;chr1;chr1;chr1;chr1;chr1;chr1;chr1;chr1;chr1;chr1;chr1;chr1;chr1;chr1;chr1;chr1;chr1;chr1;chr1;chr1;chr1;chr1;chr1;chr1;chr1;chr1;chr1;chr1;chr1;chr1;chr1;chr1;chr1;chr1;chr1;chr1;chr1;chr1;chr1	62958418;62962590;62980435;62981198;63047801;63047801;63047801;63057965;63060135;63061040;63061040;63061040;63061040;63062036;63062036;63062036;63062036;63062150;63062164;63065704;63065704;63065704;63065704;63065704;63065704;63068184;63068184;63068184;63068184;63068184;63068184;63074322;63074322;63074322;63074322;63074322;63074322;63078953;63078953;63078953;63078953;63078953;63078953;63085668;630…	62958632;62962734;62980511;62981380;63059145;63059145;63059145;63059145;63063561;63061197;63061197;63061197;63061197;63062253;63062253;63062253;63062253;63062253;63062253;63065837;63065837;63065837;63065837;63065837;63065837;63068293;63068293;63068293;63068293;63068293;63068293;63074546;63074546;63074546;63074546;63074546;63074546;63079061;63079061;63079061;63079061;63079061;63079061;63086398;630…	-;-;-;-;-;-;-;-;-;-;-;-;-;-;-;-;-;-;-;-;-;-;-;-;-;-;-;-;-;-;-;-;-;-;-;-;-;-;-;-;-;-;-;-;-;-;-;-;-;-;-;-;-;-;-;-;-;-;-;-;-;-;-;-;-;-;-;-;-	17713	875	901	725	925	869	853	891	880	867	1146	1007	1053	823	777	1301	993	1499	2379	1870	1843	1666	1208	1627	1329
Gm44468	chr1	63025742	63025846	+	105	0	0	0	0	0	0	0	0	0	0	0	0	0	0	0	0	0	0	0	0	0	0	0	0
Gm24942	chr1	63032706	63032819	+	114	0	0	0	0	0	0	0	0	0	0	0	0	0	0	0	0	0	0	0	0	0	0	0	0
Rps13-ps7	chr1	63038214	63038581	+	368	0	0	0	0	0	0	0	0	0	0	0	0	0	0	0	0	0	0	0	0	0	0	0	0
Rps27-ps1	chr1	63073774	63074019	+	246	0	0	0	0	0	0	0	0	0	0	0	0	0	0	0	0	0	0	0	0	0	0	0	0
Ino80dos	chr1;chr1;chr1;chr1;chr1;chr1;chr1;chr1;chr1;chr1;chr1	63113078;63114096;63114451;63114471;63114740;63144119;63144119;63156220;63156220;63156958;63156958	63113219;63115331;63114960;63114544;63114960;63144185;63144185;63156321;63156321;63158290;63157245	+;+;+;+;+;+;+;+;+;+;+	2880	33	25	40	38	44	37	49	57	22	44	47	43	26	9	19	12	28	26	22	40	18	24	8	15
Gm20342	chr1	63117118	63126837	+	9720	257	269	191	194	354	249	321	305	219	369	262	266	105	87	116	122	240	333	280	345	106	88	112	124
Ndufs1	chr1;chr1;chr1;chr1;chr1;chr1;chr1;chr1;chr1;chr1;chr1;chr1;chr1;chr1;chr1;chr1;chr1;chr1;chr1;chr1;chr1;chr1;chr1;chr1;chr1;chr1;chr1;chr1;chr1;chr1;chr1;chr1;chr1;chr1;chr1;chr1;chr1;chr1;chr1;chr1;chr1;chr1;chr1;chr1;chr1;chr1;chr1;chr1;chr1;chr1;chr1;chr1;chr1;chr1;chr1;chr1;chr1;chr1;chr1;chr1;chr1;chr1;chr1;chr1;chr1;chr1;chr1;chr1;chr1;chr1;chr1;chr1;chr1;chr1;chr1;chr1;chr1;chr1;chr1;chr1…	63143596;63143596;63143604;63143689;63143735;63146486;63147120;63147120;63147120;63147120;63147290;63147290;63147290;63147290;63148396;63148396;63149957;63149957;63150066;63150233;63151551;63151551;63151551;63152775;63152775;63152775;63156204;63156204;63156204;63156683;63157132;63157132;63158902;63159750;63159750;63159750;63160880;63160880;63160880;63160880;63163667;63163667;63163667;63163667;631…	63143922;63144961;63143922;63143922;63143922;63146569;63147192;63147192;63147192;63147192;63147424;63147391;63147723;63147424;63148571;63148571;63150111;63150111;63150111;63152842;63151711;63151711;63151711;63152904;63152904;63152904;63156332;63156332;63156332;63157277;63157277;63157277;63159864;63159864;63159864;63159864;63161014;63161014;63161014;63161014;63163852;63163852;63163852;63163852;631…	-;-;-;-;-;-;-;-;-;-;-;-;-;-;-;-;-;-;-;-;-;-;-;-;-;-;-;-;-;-;-;-;-;-;-;-;-;-;-;-;-;-;-;-;-;-;-;-;-;-;-;-;-;-;-;-;-;-;-;-;-;-;-;-;-;-;-;-;-;-;-;-;-;-;-;-;-;-;-;-;-;-;-;-;-;-;-;-;-;-;-;-;-;-;-;-	8086	8805	10794	8942	9343	7713	6884	7950	7526	8588	10103	8369	10080	7301	7124	9028	6584	6929	7288	7787	5506	7254	5909	7096	6239
Gm24557	chr1	63161855	63161943	+	89	0	0	0	0	0	0	0	0	0	0	0	0	0	0	0	0	0	0	0	0	0	0	0	0
Eef1b2	chr1;chr1;chr1;chr1;chr1;chr1;chr1;chr1;chr1;chr1;chr1;chr1;chr1;chr1;chr1;chr1;chr1;chr1;chr1;chr1;chr1;chr1;chr1;chr1;chr1;chr1;chr1;chr1;chr1;chr1;chr1;chr1;chr1;chr1;chr1;chr1;chr1;chr1;chr1;chr1;chr1;chr1	63176825;63177129;63177130;63177131;63177145;63177145;63177147;63177185;63177223;63177723;63177723;63177723;63177754;63177754;63177754;63177754;63177867;63178023;63178028;63178423;63178439;63178439;63178439;63178439;63178439;63178439;63178832;63178832;63178832;63178832;63178832;63178832;63178832;63179248;63179248;63179248;63179248;63179248;63179458;63179458;63179458;63179458	63177291;63177291;63177291;63177291;63177291;63177250;63177291;63177291;63177291;63177876;63177876;63177876;63177876;63178423;63177876;63177876;63177876;63178565;63178264;63178565;63178565;63178509;63178565;63178565;63178565;63178565;63178879;63178898;63178898;63178898;63178898;63178898;63178898;63179373;63179373;63179373;63179362;63179373;63179568;63179622;63179656;63180486	+;+;+;+;+;+;+;+;+;+;+;+;+;+;+;+;+;+;+;+;+;+;+;+;+;+;+;+;+;+;+;+;+;+;+;+;+;+;+;+;+;+	2532	7339	8444	7581	8831	7643	7753	7762	7155	8286	10632	9159	8984	7545	7198	9240	6415	8241	8787	9736	11608	8256	7749	8065	7086
Gm27390	chr1	63177983	63178158	+	176	0	0	0	0	0	0	0	0	0	0	0	0	0	0	0	0	0	0	0	0	0	0	0	0
Gm26457	chr1;chr1	63178677;63178686	63178754;63178720	+;+	78	5	5	6	2	9	12	10	8	4	3	5	8	22	22	10	18	8	7	9	18	18	12	12	6
Snora41	chr1	63179004	63179135	+	132	14	20	9	8	26	17	24	8	9	29	13	13	35	30	34	36	37	30	42	29	18	16	30	35
Gpr1	chr1;chr1;chr1;chr1;chr1;chr1;chr1	63182691;63208742;63209754;63209754;63211584;63214164;63214164	63184104;63209166;63209899;63209899;63211714;63214543;63214223	-;-;-;-;-;-;-	2496	0	0	0	0	0	0	0	0	0	0	0	1	0	0	0	0	0	0	0	0	0	0	1	0
Gm27512	chr1	63198031	63198156	+	126	0	0	0	0	0	0	0	0	0	0	0	0	0	0	0	0	0	0	0	0	0	0	0	0
Platr12	chr1;chr1;chr1;chr1	63200313;63200708;63207515;63207515	63200674;63200803;63207967;63207614	+;+;+;+	911	0	0	0	0	0	0	0	0	0	0	0	0	0	0	0	0	0	0	0	0	0	0	0	0
1700039I01Rik	chr1	63248021	63248499	-	479	0	0	0	0	0	0	0	0	0	0	0	0	0	0	0	0	0	0	0	0	0	0	0	0
Gm11608	chr1;chr1;chr1;chr1;chr1;chr1;chr1;chr1;chr1	63266848;63266848;63269433;63269433;63270877;63270877;63271248;63272821;63272883	63267114;63267114;63269526;63269526;63271028;63271028;63271316;63273115;63273120	-;-;-;-;-;-;-;-;-	882	0	0	0	0	0	0	0	0	0	0	0	0	0	0	0	0	0	0	0	0	0	0	0	0
Gm24513	chr1	63273226	63273363	-	138	0	0	0	0	0	0	0	0	0	0	0	0	0	0	0	0	0	0	0	0	0	0	0	0
Zdbf2	chr1;chr1;chr1;chr1;chr1;chr1;chr1;chr1;chr1;chr1;chr1;chr1;chr1;chr1;chr1;chr1;chr1;chr1;chr1;chr1;chr1	63273265;63273265;63273269;63275096;63275096;63277931;63277931;63277931;63280767;63280767;63280767;63290647;63290677;63290738;63294916;63294916;63294916;63294916;63302640;63302640;63302640	63273472;63273472;63273472;63275178;63275178;63277983;63277983;63277983;63280877;63280877;63280877;63290782;63290782;63290782;63295022;63295046;63295046;63295046;63314575;63314576;63314576	+;+;+;+;+;+;+;+;+;+;+;+;+;+;+;+;+;+;+;+;+	12659	0	0	0	0	0	0	0	0	0	0	2	1	2	0	0	0	0	0	7	0	1	0	0	0
Gm23448	chr1	63300280	63300383	-	104	0	0	0	0	0	0	0	0	0	0	0	0	0	0	0	0	0	0	0	0	0	0	0	0
Gm11606	chr1	63357434	63358050	-	617	0	0	0	0	0	0	0	0	0	0	0	0	0	0	0	0	0	0	0	0	0	0	0	0
Gm11605	chr1	63364720	63365365	-	646	2	2	5	1	3	0	2	7	0	2	1	1	0	0	2	1	0	3	0	0	0	0	0	0
Adam23	chr1;chr1;chr1;chr1;chr1;chr1;chr1;chr1;chr1;chr1;chr1;chr1;chr1;chr1;chr1;chr1;chr1;chr1;chr1;chr1;chr1;chr1;chr1;chr1;chr1;chr1;chr1;chr1;chr1;chr1;chr1;chr1;chr1;chr1;chr1;chr1;chr1;chr1;chr1;chr1;chr1;chr1;chr1;chr1;chr1;chr1;chr1;chr1;chr1;chr1;chr1;chr1;chr1;chr1;chr1;chr1;chr1;chr1;chr1;chr1;chr1;chr1;chr1;chr1;chr1;chr1;chr1;chr1;chr1;chr1;chr1;chr1;chr1;chr1;chr1;chr1;chr1;chr1;chr1;chr1…	63445891;63445895;63445910;63445935;63446211;63446211;63447728;63447728;63447728;63447728;63447728;63447728;63470619;63477679;63477679;63477679;63477679;63477679;63477679;63477679;63494169;63515577;63515577;63515577;63515577;63515577;63515577;63515577;63515577;63528758;63528758;63528758;63528758;63528758;63528758;63528758;63528758;63530235;63530235;63530235;63530235;63530235;63530235;63530235;635…	63446412;63446412;63446412;63446412;63446412;63446412;63447948;63447948;63447948;63447948;63447948;63447948;63470657;63477755;63477755;63477755;63477755;63477755;63477755;63477755;63494288;63515640;63515640;63515640;63515640;63515640;63515640;63515640;63515640;63528840;63528840;63528840;63528840;63528840;63528840;63528840;63528840;63530298;63530298;63530298;63530298;63532849;63530298;63530298;635…	+;+;+;+;+;+;+;+;+;+;+;+;+;+;+;+;+;+;+;+;+;+;+;+;+;+;+;+;+;+;+;+;+;+;+;+;+;+;+;+;+;+;+;+;+;+;+;+;+;+;+;+;+;+;+;+;+;+;+;+;+;+;+;+;+;+;+;+;+;+;+;+;+;+;+;+;+;+;+;+;+;+;+;+;+;+;+;+;+;+;+;+;+;+;+;+;+;+;+;+;+;+;+;+;+;+;+;+;+;+;+;+;+;+;+;+;+;+;+;+;+;+;+;+;+;+;+;+;+;+;+;+;+;+;+;+;+;+;+;+;+;+;+;+;+;+;+;+;+;+;+;+;+;+;+;+;+;+;+;+;+;+;+;+;+;+;+;+;+;+;+;+;+	17907	960	1243	1011	1184	838	638	863	1006	1065	1142	798	1490	372	370	439	378	493	352	256	550	239	146	239	229
Gm22281	chr1	63575488	63575590	-	103	0	0	0	0	0	0	0	0	0	0	0	0	0	0	0	0	0	0	0	0	0	0	0	0
Gm39653	chr1;chr1	63615968;63620127	63616379;63620819	+;+	1105	0	0	0	0	0	0	0	0	0	0	0	0	0	0	0	0	0	0	0	0	0	0	0	0
Dytn	chr1;chr1;chr1;chr1;chr1;chr1;chr1;chr1;chr1;chr1;chr1;chr1;chr1;chr1;chr1;chr1;chr1;chr1;chr1;chr1	63622851;63633418;63641055;63643303;63647397;63658870;63661139;63664220;63664400;63664773;63664773;63674856;63674856;63675738;63677117;63678781;63685101;63685101;63686755;63686755	63623151;63633898;63641214;63643373;63647532;63659015;63661250;63664563;63664563;63664844;63664844;63678855;63674956;63675823;63677318;63678855;63685247;63685247;63686910;63686927	-;-;-;-;-;-;-;-;-;-;-;-;-;-;-;-;-;-;-;-	6143	0	0	0	0	0	0	0	0	0	0	0	0	0	0	0	0	0	0	0	0	0	0	0	0
Gm12748	chr1	63671468	63671971	+	504	0	0	0	0	0	0	0	0	0	0	0	0	0	0	0	0	0	0	0	0	0	0	0	0
Mdh1b	chr1;chr1;chr1;chr1;chr1;chr1;chr1;chr1;chr1;chr1;chr1	63698819;63701576;63711115;63711452;63715192;63718519;63719522;63721488;63721808;63725608;63730271	63699037;63701641;63711166;63711591;63715355;63718660;63720018;63721630;63721942;63725720;63730318	-;-;-;-;-;-;-;-;-;-;-	1719	7	10	8	3	2	0	4	5	1	1	5	1	1	1	5	2	4	0	2	0	1	1	4	0
Fastkd2	chr1;chr1;chr1;chr1;chr1;chr1;chr1;chr1;chr1;chr1;chr1;chr1;chr1;chr1;chr1;chr1;chr1;chr1;chr1;chr1;chr1;chr1;chr1;chr1;chr1;chr1;chr1;chr1;chr1;chr1;chr1;chr1;chr1;chr1;chr1;chr1	63730614;63730641;63730643;63731400;63731400;63731400;63734732;63734732;63734732;63735463;63735463;63735463;63735845;63737313;63737714;63737779;63737779;63739182;63739182;63739182;63745842;63745842;63745842;63747958;63747958;63747958;63748021;63749686;63749686;63749686;63751221;63751264;63751264;63752297;63752297;63752297	63730691;63730691;63730691;63732221;63732221;63732221;63734835;63734835;63734835;63735968;63736067;63735571;63735968;63737847;63737918;63737918;63737918;63739354;63739354;63739354;63746005;63746005;63746005;63748057;63748170;63748170;63748170;63750276;63749770;63749770;63751378;63751378;63751378;63752465;63752538;63754655	+;+;+;+;+;+;+;+;+;+;+;+;+;+;+;+;+;+;+;+;+;+;+;+;+;+;+;+;+;+;+;+;+;+;+;+	5873	1110	1534	1041	1262	959	842	1043	941	1058	1299	1049	1073	847	769	1167	853	1057	777	1014	930	743	593	807	761
4933402D24Rik	chr1;chr1;chr1	63754907;63768385;63769181	63756419;63768542;63769267	-;-;-	1758	0	0	0	0	0	0	0	0	0	0	0	0	0	0	0	0	0	0	0	0	0	0	0	0
Gm13751	chr1	63844827	63845578	-	752	0	0	0	0	0	0	0	0	0	0	0	0	0	0	0	0	0	0	0	0	0	0	0	0
Gm13754	chr1;chr1;chr1;chr1;chr1;chr1;chr1;chr1;chr1	63917848;63920684;63923935;63925129;63926511;63928673;63928906;63934704;63935684	63917931;63920785;63924032;63925258;63926579;63928774;63928984;63934788;63935932	+;+;+;+;+;+;+;+;+	998	0	0	0	0	0	0	0	0	0	0	0	0	0	0	0	0	0	0	0	0	0	0	0	0
Gm13749	chr1;chr1	63964727;63967640	63964798;63968999	+;+	1432	0	1	0	0	0	0	0	0	0	0	0	0	0	0	0	0	0	0	0	0	0	0	0	0
Klf7	chr1;chr1;chr1;chr1;chr1;chr1;chr1;chr1;chr1;chr1;chr1	64029447;64041926;64042314;64078707;64078707;64079103;64120900;64120900;64120900;64121386;64122202	64035764;64042437;64042437;64079334;64079334;64079334;64121139;64121139;64121491;64121482;64122282	-;-;-;-;-;-;-;-;-;-;-	8131	580	711	611	620	618	433	517	484	671	707	513	709	557	470	633	558	1182	988	833	1461	495	430	666	560
Mir6899	chr1	64042438	64042501	-	64	0	0	0	0	0	0	0	0	0	0	0	0	0	5	0	0	0	0	0	0	0	0	0	0
Gm13748	chr1;chr1;chr1;chr1	64078654;64079644;64081603;64090607	64078710;64079744;64081646;64090782	+;+;+;+	378	0	0	0	0	0	0	0	0	0	0	0	0	0	0	1	2	0	1	0	0	1	7	0	2
Gm13750	chr1	64150201	64150665	+	465	0	0	0	0	0	1	0	0	1	0	1	1	0	1	3	0	2	0	0	0	0	1	0	1
Gm28981	chr1;chr1	64185991;64303007	64187241;64303043	-;-	1288	0	0	0	0	0	0	0	0	0	0	0	0	0	0	0	0	0	0	0	0	0	0	0	0
Gm25748	chr1	64396334	64396403	+	70	0	0	0	0	0	0	0	0	0	0	0	0	0	0	0	0	0	0	0	0	0	0	0	0
Gm28980	chr1	64454359	64454577	-	219	0	0	0	0	0	0	0	0	0	0	0	0	0	0	0	0	0	0	0	0	0	0	0	0
Creb1	chr1;chr1;chr1;chr1;chr1;chr1;chr1;chr1;chr1;chr1;chr1;chr1;chr1;chr1;chr1;chr1;chr1;chr1;chr1;chr1;chr1;chr1;chr1;chr1;chr1;chr1;chr1;chr1;chr1;chr1;chr1;chr1;chr1;chr1;chr1;chr1;chr1;chr1;chr1;chr1;chr1;chr1;chr1;chr1;chr1;chr1;chr1;chr1;chr1;chr1;chr1;chr1;chr1;chr1;chr1;chr1;chr1;chr1;chr1;chr1;chr1;chr1;chr1;chr1;chr1;chr1;chr1;chr1;chr1;chr1;chr1	64532645;64532797;64532804;64532809;64532809;64532819;64532832;64532859;64532894;64550849;64550849;64550849;64550849;64550849;64550849;64550849;64550849;64558503;64558503;64558503;64558503;64558503;64558503;64558503;64558503;64558503;64559727;64559727;64560925;64561753;64566217;64566217;64566217;64566217;64566217;64566217;64566217;64566217;64570134;64570134;64570134;64570134;64570134;64570134;645…	64532904;64533020;64532904;64532904;64533020;64533020;64533020;64533020;64533020;64550970;64550970;64550970;64550970;64550970;64550970;64550970;64550970;64558649;64558649;64558649;64558649;64558649;64558649;64558939;64558649;64558649;64559768;64559768;64562566;64561865;64566317;64566317;64566317;64566317;64566317;64566317;64566317;64566317;64570276;64570276;64570276;64570276;64570276;64570276;645…	+;+;+;+;+;+;+;+;+;+;+;+;+;+;+;+;+;+;+;+;+;+;+;+;+;+;+;+;+;+;+;+;+;+;+;+;+;+;+;+;+;+;+;+;+;+;+;+;+;+;+;+;+;+;+;+;+;+;+;+;+;+;+;+;+;+;+;+;+;+;+	13742	776	960	787	823	916	810	876	964	835	935	950	1021	875	661	906	747	1185	1565	1340	1730	1268	968	1497	1032
Mettl21a	chr1;chr1;chr1;chr1;chr1;chr1;chr1;chr1;chr1;chr1;chr1;chr1;chr1;chr1	64606473;64606480;64607956;64614204;64615098;64615098;64615098;64615098;64615439;64616273;64616273;64616273;64617162;64617162	64608137;64608137;64608137;64614268;64615209;64615209;64615209;64615209;64615631;64616444;64617168;64616444;64617184;64617242	-;-;-;-;-;-;-;-;-;-;-;-;-;-	3005	549	703	556	724	486	318	466	411	515	600	416	510	457	280	559	347	480	386	511	480	245	289	341	308
Gm28982	chr1;chr1;chr1;chr1	64617784;64623922;64624678;64625801	64617862;64624038;64624760;64626033	+;+;+;+	512	1	1	2	1	0	0	2	0	5	1	0	2	10	0	1	4	3	0	1	0	0	0	0	0
Gm29152	chr1;chr1;chr1	64649935;64652496;64652688	64650102;64652583;64652756	+;+;+	325	0	0	0	0	0	0	0	0	0	0	0	0	0	0	0	0	0	0	0	0	0	0	0	0
2810408I11Rik	chr1;chr1;chr1;chr1;chr1;chr1;chr1	64679871;64683348;64685832;64688789;64689124;64690464;64690464	64680385;64683429;64685903;64688924;64690628;64690608;64690659	-;-;-;-;-;-;-	2341	14	8	7	8	48	29	73	20	34	43	25	22	10	9	10	10	56	39	25	16	53	13	28	11
Ccnyl1	chr1;chr1;chr1;chr1;chr1;chr1;chr1;chr1;chr1;chr1;chr1;chr1;chr1;chr1;chr1;chr1;chr1;chr1;chr1;chr1;chr1;chr1;chr1;chr1;chr1;chr1;chr1;chr1;chr1;chr1;chr1;chr1;chr1;chr1;chr1;chr1;chr1	64690455;64690822;64691183;64691213;64691213;64691345;64700969;64700969;64700969;64700969;64702346;64702346;64702346;64702346;64708378;64708378;64708378;64708378;64711418;64711418;64711418;64711418;64713111;64713111;64713111;64714569;64714569;64714569;64718131;64718131;64718131;64721627;64721627;64721627;64723523;64723523;64723523	64690676;64690966;64691400;64691400;64691400;64691400;64701043;64701043;64701043;64701043;64702380;64702380;64702380;64702380;64708478;64708478;64708478;64708478;64711453;64711453;64711453;64711453;64713162;64713162;64713162;64714688;64714688;64714688;64718297;64718297;64718297;64721789;64721789;64721789;64725640;64723946;64725644	+;+;+;+;+;+;+;+;+;+;+;+;+;+;+;+;+;+;+;+;+;+;+;+;+;+;+;+;+;+;+;+;+;+;+;+;+	3456	175	215	139	190	268	230	272	196	225	310	307	241	245	198	317	225	381	441	337	321	330	258	352	317
Fzd5	chr1;chr1;chr1;chr1	64730558;64734469;64737133;64737240	64736853;64736853;64737751;64737749	-;-;-;-	6915	580	780	729	702	408	437	380	367	541	655	504	573	365	215	297	310	496	580	476	613	406	278	359	357
Gm38058	chr1	64736240	64740607	+	4368	0	3	4	0	0	0	3	1	0	1	2	2	0	0	0	5	0	0	0	0	0	0	0	0
Plekhm3	chr1;chr1;chr1;chr1;chr1;chr1;chr1;chr1;chr1;chr1;chr1;chr1;chr1;chr1;chr1;chr1;chr1;chr1;chr1;chr1;chr1;chr1;chr1;chr1;chr1;chr1;chr1;chr1;chr1	64785983;64789121;64793809;64794052;64819936;64819936;64819936;64836670;64860298;64861187;64861187;64883129;64883129;64883129;64892752;64892752;64892752;64921550;64921550;64921550;64928033;64937697;64937697;64938021;64953163;64956615;64956695;64956695;64956695	64786587;64795214;64795214;64795214;64820093;64820093;64820093;64836764;64861250;64861250;64861250;64883322;64883322;64883322;64892897;64892897;64892897;64922482;64922482;64922482;64928097;64938539;64938539;64938539;64953787;64956775;64956727;64956824;64956824	-;-;-;-;-;-;-;-;-;-;-;-;-;-;-;-;-;-;-;-;-;-;-;-;-;-;-;-;-	10921	212	278	257	233	190	179	180	174	147	200	169	173	237	157	300	237	425	345	443	516	284	158	279	325
Rpl31-ps24	chr1	64934402	64934780	+	379	0	0	0	0	0	0	0	0	0	0	0	0	0	0	0	0	0	0	0	0	0	0	0	0
Rpl10a-ps1	chr1	64993951	64994604	-	654	31	29	41	27	24	37	23	36	21	26	27	36	14	8	30	16	20	31	20	30	13	12	13	16
Gm24788	chr1	65001307	65001462	-	156	0	0	0	0	0	0	0	0	0	0	0	0	0	0	0	0	0	0	0	0	0	0	0	0
Akr1cl	chr1;chr1;chr1;chr1;chr1;chr1;chr1;chr1;chr1;chr1;chr1;chr1;chr1;chr1;chr1;chr1;chr1;chr1;chr1;chr1;chr1;chr1;chr1;chr1;chr1;chr1;chr1;chr1;chr1;chr1;chr1;chr1;chr1;chr1	65012689;65012689;65014470;65014677;65014677;65016067;65016067;65016067;65016068;65016665;65016665;65016675;65021383;65021383;65021383;65021919;65021919;65021919;65024663;65024663;65024663;65025563;65025563;65025563;65027685;65029527;65030568;65030568;65030568;65032586;65032586;65032586;65032586;65032586	65013309;65013309;65014759;65014759;65014759;65016232;65016543;65016232;65016232;65016774;65016774;65016774;65021505;65021505;65021505;65021992;65021996;65021996;65024779;65024779;65024779;65025730;65025730;65025730;65028573;65030688;65030688;65030688;65030688;65032732;65032748;65032686;65032759;65032747	-;-;-;-;-;-;-;-;-;-;-;-;-;-;-;-;-;-;-;-;-;-;-;-;-;-;-;-;-;-;-;-;-;-	4209	0	0	0	0	0	0	0	0	0	0	0	0	0	0	0	0	0	0	0	0	0	0	0	0
Gm8550	chr1	65028080	65028732	+	653	0	0	0	0	0	0	0	0	0	0	0	0	0	0	0	0	0	0	0	0	0	0	0	0
Cryge	chr1;chr1;chr1;chr1;chr1	65048554;65048557;65050770;65050770;65051105	65048896;65048896;65051119;65051012;65051149	-;-;-;-;-	723	0	0	0	0	0	0	0	0	0	0	0	0	0	0	0	0	0	0	0	0	0	0	0	0
Crygd	chr1;chr1;chr1;chr1;chr1;chr1;chr1	65061872;65062345;65062731;65063059;65063059;65063394;65063394	65062182;65062431;65063301;65063301;65063301;65063452;65063452	-;-;-;-;-;-;-	1028	0	0	0	0	0	0	0	0	0	0	0	0	0	0	0	0	0	0	0	0	0	0	0	0
Crygc	chr1;chr1;chr1;chr1;chr1;chr1	65071525;65071531;65073162;65073162;65073497;65073497	65071871;65071874;65073404;65073404;65073689;65073521	-;-;-;-;-;-	786	0	0	0	0	0	0	0	0	0	0	0	0	0	0	0	0	0	0	0	0	0	0	0	0
Crygb	chr1;chr1;chr1	65080219;65081915;65082247	65080567;65082157;65082288	-;-;-	634	0	0	0	0	0	0	0	0	0	0	0	0	0	0	0	0	0	0	0	0	0	0	0	0
Gm7329	chr1	65095227	65095436	+	210	2	2	1	0	0	0	0	1	1	0	0	1	1	0	0	0	0	1	0	0	3	0	0	0
Cryga	chr1;chr1;chr1;chr1;chr1	65100389;65100389;65102981;65102981;65103329	65100725;65100725;65103223;65103360;65103373	-;-;-;-;-	730	0	0	0	0	0	0	0	0	0	0	0	0	0	0	0	0	0	0	0	0	0	0	0	0
Gm28845	chr1;chr1;chr1;chr1;chr1;chr1;chr1	65100619;65102981;65109462;65109877;65116681;65117122;65119539	65100725;65103223;65109576;65109964;65116752;65117209;65119558	-;-;-;-;-;-;-	733	0	0	0	0	0	0	0	0	0	0	0	0	0	0	0	0	0	0	0	0	0	0	0	0
D630023F18Rik	chr1;chr1;chr1;chr1;chr1;chr1;chr1;chr1;chr1;chr1;chr1;chr1;chr1;chr1;chr1;chr1;chr1;chr1;chr1;chr1;chr1;chr1;chr1	65105285;65107313;65108719;65109462;65109462;65109462;65109877;65109877;65109877;65116681;65116681;65116681;65117122;65117122;65117122;65119539;65119539;65121339;65121357;65121357;65123053;65123053;65123053	65105750;65108805;65108805;65109576;65109576;65109576;65109964;65109964;65109964;65116752;65116752;65116752;65117209;65117209;65117209;65119621;65119621;65121438;65121438;65121438;65123114;65123193;65123214	-;-;-;-;-;-;-;-;-;-;-;-;-;-;-;-;-;-;-;-;-;-;-	2667	0	0	2	0	1	1	1	1	0	6	0	5	0	0	0	2	0	3	3	0	0	0	0	3
Idh1	chr1;chr1;chr1;chr1;chr1;chr1;chr1;chr1;chr1;chr1;chr1;chr1;chr1;chr1;chr1;chr1;chr1;chr1;chr1;chr1;chr1;chr1;chr1;chr1;chr1;chr1;chr1;chr1;chr1;chr1;chr1;chr1;chr1;chr1;chr1;chr1;chr1;chr1;chr1;chr1;chr1	65158616;65158618;65161050;65161050;65161800;65161800;65165100;65165100;65166107;65166107;65166199;65166244;65168499;65168499;65168499;65168499;65168589;65170959;65170959;65170959;65170959;65170959;65171120;65175231;65175231;65175231;65175231;65175231;65175231;65175296;65175512;65178990;65179763;65179763;65181628;65181628;65186209;65186305;65186305;65186305;65186305	65159555;65159555;65161212;65161212;65161940;65161940;65165251;65165251;65166284;65166284;65166284;65166284;65168604;65168604;65168604;65168604;65168604;65171250;65171250;65171250;65171250;65171250;65171250;65175368;65175368;65175368;65175368;65175368;65175368;65175368;65175564;65179181;65179815;65179815;65181698;65181698;65186459;65186479;65186500;65186438;65186479	-;-;-;-;-;-;-;-;-;-;-;-;-;-;-;-;-;-;-;-;-;-;-;-;-;-;-;-;-;-;-;-;-;-;-;-;-;-;-;-;-	2771	21635	25979	24151	25242	28713	20341	26049	21967	29460	37372	30612	32908	13174	13919	15313	8578	16700	15939	13481	7821	17010	12560	15847	14035
Pikfyve	chr1;chr1;chr1;chr1;chr1;chr1;chr1;chr1;chr1;chr1;chr1;chr1;chr1;chr1;chr1;chr1;chr1;chr1;chr1;chr1;chr1;chr1;chr1;chr1;chr1;chr1;chr1;chr1;chr1;chr1;chr1;chr1;chr1;chr1;chr1;chr1;chr1;chr1;chr1;chr1;chr1;chr1;chr1;chr1;chr1;chr1;chr1;chr1;chr1;chr1;chr1;chr1;chr1;chr1;chr1;chr1;chr1;chr1;chr1;chr1;chr1;chr1;chr1;chr1;chr1;chr1;chr1;chr1;chr1;chr1;chr1;chr1;chr1;chr1;chr1;chr1;chr1;chr1;chr1;chr1…	65186683;65186689;65186693;65186694;65186696;65186702;65186704;65186704;65186713;65186750;65190319;65190319;65190319;65190319;65190319;65190319;65190319;65190319;65190319;65190319;65191054;65192145;65192145;65192145;65192145;65192145;65192145;65192145;65192145;65192145;65192531;65192534;65195656;65195656;65195656;65195656;65195656;65195656;65195656;65195656;65196612;65196612;65196612;65196612;651…	65186778;65186833;65186833;65186778;65186778;65186833;65186833;65186833;65186833;65186833;65190499;65190499;65190499;65190499;65190499;65192483;65190499;65190499;65190499;65190499;65191151;65192187;65192294;65192294;65192294;65192294;65192294;65192294;65192294;65192294;65192566;65192566;65195774;65195774;65195774;65195774;65195774;65195774;65195774;65195774;65196783;65196783;65196783;65196783;651…	+;+;+;+;+;+;+;+;+;+;+;+;+;+;+;+;+;+;+;+;+;+;+;+;+;+;+;+;+;+;+;+;+;+;+;+;+;+;+;+;+;+;+;+;+;+;+;+;+;+;+;+;+;+;+;+;+;+;+;+;+;+;+;+;+;+;+;+;+;+;+;+;+;+;+;+;+;+;+;+;+;+;+;+;+;+;+;+;+;+;+;+;+;+;+;+;+;+;+;+;+;+;+;+;+;+;+;+;+;+;+;+;+;+;+;+;+;+;+;+;+;+;+;+;+;+;+;+;+;+;+;+;+;+;+;+;+;+;+;+;+;+;+;+;+;+;+;+;+;+;+;+;+;+;+;+;+;+;+;+;+;+	19211	913	1040	931	977	1020	1016	893	1009	1266	1478	1290	1310	1526	1277	1772	1240	1959	2216	2080	2033	1562	1371	1791	1555
Pth2r	chr1;chr1;chr1;chr1;chr1;chr1;chr1;chr1;chr1;chr1;chr1;chr1;chr1;chr1;chr1;chr1;chr1;chr1;chr1	65282056;65311257;65321969;65321969;65336748;65336748;65336974;65336974;65343480;65343480;65345307;65345307;65346813;65351536;65363252;65372278;65383863;65386301;65388418	65282223;65311670;65322071;65322071;65336858;65336858;65337089;65337089;65343577;65343577;65345496;65345341;65346966;65351596;65363315;65372372;65384001;65386342;65389244	+;+;+;+;+;+;+;+;+;+;+;+;+;+;+;+;+;+;+	2582	0	0	0	0	0	0	0	1	0	1	0	0	0	0	0	3	0	3	4	7	0	2	10	2
Gm28927	chr1	65420850	65421121	-	272	0	0	0	0	0	0	0	0	0	0	0	0	0	0	0	0	0	0	0	0	0	0	0	0
Gm28926	chr1	65421124	65421803	-	680	0	0	0	0	0	0	0	0	0	0	0	0	0	0	0	0	0	0	0	0	0	0	0	0
Gm28925	chr1	65421770	65421937	-	168	0	0	0	0	0	0	0	0	0	0	0	0	0	0	0	0	0	0	0	0	0	0	0	0
Gm28923	chr1	65438664	65438985	-	322	0	0	0	0	0	0	0	0	0	0	0	0	0	0	0	0	0	0	0	0	0	0	0	0
Gm28922	chr1	65470201	65470508	-	308	0	0	0	0	0	0	0	0	0	0	0	0	0	0	0	0	0	0	0	0	0	0	0	0
Gm28728	chr1	65523671	65524075	-	405	0	0	0	0	0	0	0	0	0	0	0	0	0	0	0	0	0	0	0	0	0	0	0	0
Gm5255	chr1;chr1	65550464;65551169	65551036;65551237	-;-	642	0	0	0	0	0	0	0	0	0	0	0	0	0	0	0	0	0	0	0	0	0	0	0	0
Gm8805	chr1	65552682	65552994	+	313	0	0	0	0	0	0	0	0	0	0	0	0	0	0	0	0	0	0	0	0	0	0	0	0
Crygf	chr1;chr1;chr1;chr1;chr1;chr1	65926520;65926538;65926648;65926648;65927971;65927985	65926566;65926566;65926890;65926890;65928307;65928306	+;+;+;+;+;+	627	0	0	0	0	0	0	0	0	0	0	0	0	0	0	0	0	0	0	0	0	0	0	0	0
Gm8809	chr1	66032183	66032925	-	743	0	0	0	0	0	0	0	0	0	0	0	0	0	0	0	0	0	0	0	0	0	0	0	0
Gm15659	chr1	66033085	66033425	+	341	0	0	0	0	0	0	0	0	0	0	0	0	0	0	0	0	0	0	0	0	0	0	0	0
Gm8812	chr1	66062965	66063376	+	412	0	0	0	0	0	0	0	0	0	0	0	0	0	0	0	0	0	0	0	0	0	0	0	0
Map2	chr1;chr1;chr1;chr1;chr1;chr1;chr1;chr1;chr1;chr1;chr1;chr1;chr1;chr1;chr1;chr1;chr1;chr1;chr1;chr1;chr1;chr1;chr1;chr1;chr1;chr1;chr1;chr1;chr1;chr1;chr1;chr1;chr1;chr1;chr1;chr1;chr1;chr1;chr1;chr1;chr1;chr1;chr1;chr1;chr1;chr1;chr1;chr1;chr1;chr1;chr1;chr1;chr1;chr1;chr1;chr1;chr1;chr1;chr1;chr1;chr1;chr1;chr1;chr1;chr1;chr1;chr1;chr1;chr1;chr1;chr1;chr1;chr1;chr1;chr1;chr1;chr1;chr1;chr1;chr1…	66175273;66175313;66175316;66175471;66175550;66193119;66193119;66193119;66193119;66195172;66251647;66251662;66251662;66251662;66251662;66251662;66321719;66321836;66321998;66322102;66322404;66322404;66322404;66322404;66322404;66322404;66322404;66322404;66322404;66362196;66362203;66362203;66362203;66362203;66362203;66362203;66362203;66362203;66362203;66364655;66364658;66380489;66380489;66380489;663…	66175495;66175495;66175495;66175698;66175698;66193181;66193181;66193181;66193181;66195378;66251712;66251712;66251712;66251712;66251712;66251712;66322142;66322142;66322142;66322334;66322468;66322468;66322468;66322468;66322468;66322439;66322468;66322468;66322468;66362280;66362280;66362280;66362280;66362280;66362280;66362280;66362280;66362280;66362280;66364776;66364776;66380773;66380773;66380773;663…	+;+;+;+;+;+;+;+;+;+;+;+;+;+;+;+;+;+;+;+;+;+;+;+;+;+;+;+;+;+;+;+;+;+;+;+;+;+;+;+;+;+;+;+;+;+;+;+;+;+;+;+;+;+;+;+;+;+;+;+;+;+;+;+;+;+;+;+;+;+;+;+;+;+;+;+;+;+;+;+;+;+;+;+;+;+;+;+;+;+;+;+;+;+;+;+;+;+;+;+;+;+;+;+;+;+;+;+;+;+;+;+;+;+;+;+;+;+;+;+;+;+;+;+;+;+;+;+;+;+;+;+;+;+;+;+;+;+;+;+;+;+;+;+;+;+;+;+;+;+;+;+;+;+;+;+;+;+;+;+;+;+;+;+;+;+;+;+;+;+;+;+;+;+;+;+;+;+;+;+;+;+;+;+;+;+;+;+;+;+;+;+	16456	44	71	57	55	33	57	59	63	54	46	47	62	14	23	27	34	35	53	60	27	38	27	16	26
Gm24729	chr1	66305889	66306025	+	137	0	0	0	0	0	0	0	0	0	0	0	0	0	0	0	0	0	0	0	0	0	0	0	0
Gm10558	chr1;chr1;chr1	66322276;66326101;66328666	66323753;66326152;66328796	-;-;-	1661	0	0	0	0	0	0	0	0	0	0	0	0	0	0	0	0	0	0	0	0	0	0	0	0
Gm25411	chr1	66436082	66436232	+	151	0	0	0	0	0	0	0	0	0	0	0	0	0	0	0	0	0	0	0	0	0	0	0	0
Unc80	chr1;chr1;chr1;chr1;chr1;chr1;chr1;chr1;chr1;chr1;chr1;chr1;chr1;chr1;chr1;chr1;chr1;chr1;chr1;chr1;chr1;chr1;chr1;chr1;chr1;chr1;chr1;chr1;chr1;chr1;chr1;chr1;chr1;chr1;chr1;chr1;chr1;chr1;chr1;chr1;chr1;chr1;chr1;chr1;chr1;chr1;chr1;chr1;chr1;chr1;chr1;chr1;chr1;chr1;chr1;chr1;chr1;chr1;chr1;chr1;chr1;chr1;chr1;chr1;chr1;chr1;chr1;chr1;chr1;chr1;chr1;chr1;chr1;chr1;chr1;chr1;chr1;chr1;chr1;chr1…	66468367;66468414;66468430;66468447;66469464;66469464;66469464;66469464;66471976;66471976;66471976;66471976;66473231;66473231;66473231;66473231;66483241;66483241;66483241;66483241;66485765;66485765;66485765;66485765;66490992;66490992;66503530;66503530;66503530;66504923;66504923;66504923;66506630;66506630;66507326;66507326;66509267;66509267;66510550;66510550;66521455;66521455;66525643;66525643;665…	66468538;66468538;66468538;66468538;66469512;66469512;66469512;66469512;66472132;66472132;66472132;66472132;66473532;66473532;66473532;66473532;66483364;66483364;66483364;66483364;66485841;66486190;66485841;66485841;66491131;66491131;66503791;66503791;66503791;66505057;66504944;66505057;66506846;66506846;66507466;66507466;66509535;66509535;66510924;66510924;66521601;66521601;66525790;66525790;665…	+;+;+;+;+;+;+;+;+;+;+;+;+;+;+;+;+;+;+;+;+;+;+;+;+;+;+;+;+;+;+;+;+;+;+;+;+;+;+;+;+;+;+;+;+;+;+;+;+;+;+;+;+;+;+;+;+;+;+;+;+;+;+;+;+;+;+;+;+;+;+;+;+;+;+;+;+;+;+;+;+;+;+;+;+;+;+;+;+;+;+;+;+;+;+;+;+;+;+;+;+;+;+;+;+;+;+;+;+;+;+;+;+;+;+;+;+;+;+;+;+;+;+;+;+;+;+;+;+;+;+;+;+;+;+;+;+;+;+;+;+;+;+;+;+;+;+;+;+;+	14425	0	0	0	0	0	0	0	0	0	0	0	0	0	0	1	0	0	7	0	0	1	2	1	3
Gm37181	chr1	66690630	66692356	-	1727	0	0	0	0	0	0	0	0	0	0	0	0	0	0	0	0	0	0	0	0	0	0	0	0
Rpe	chr1;chr1;chr1;chr1;chr1;chr1;chr1;chr1;chr1;chr1;chr1;chr1;chr1;chr1;chr1;chr1;chr1;chr1;chr1;chr1;chr1;chr1;chr1;chr1;chr1;chr1;chr1;chr1;chr1;chr1	66700831;66700831;66700831;66700831;66700907;66701617;66701617;66701617;66701617;66706446;66706446;66706446;66706446;66714577;66714577;66714577;66714577;66715113;66715113;66715113;66715113;66715113;66715959;66715959;66715959;66715959;66717754;66717754;66717754;66717754	66701028;66701017;66701028;66701417;66701017;66701636;66701648;66701648;66701648;66706525;66706525;66706525;66706525;66714716;66714716;66714716;66714716;66715247;66715247;66715247;66715247;66715194;66716045;66716045;66716045;66716045;66719805;66718019;66719805;66719805	+;+;+;+;+;+;+;+;+;+;+;+;+;+;+;+;+;+;+;+;+;+;+;+;+;+;+;+;+;+	3113	1645	1973	1555	1795	1786	1223	1564	1439	1882	2308	1833	2109	1758	1841	2436	1631	2122	2422	2520	1984	2115	1856	2368	2002
Kansl1l	chr1;chr1;chr1;chr1;chr1;chr1;chr1;chr1;chr1;chr1;chr1;chr1;chr1;chr1;chr1;chr1;chr1;chr1;chr1;chr1;chr1;chr1;chr1;chr1;chr1;chr1;chr1;chr1;chr1;chr1;chr1;chr1;chr1;chr1;chr1;chr1;chr1;chr1;chr1;chr1;chr1;chr1	66719248;66719363;66721805;66721805;66723263;66723263;66724558;66724558;66725874;66725874;66726687;66726687;66728444;66735542;66735637;66735637;66738051;66738051;66738051;66762048;66762048;66762048;66772906;66772906;66772906;66773422;66773422;66773422;66776998;66777967;66777967;66777967;66800742;66801049;66801049;66801049;66801049;66807525;66808304;66817374;66817374;66817374	66721006;66721006;66721973;66721973;66723375;66723375;66724612;66724612;66725998;66725998;66726808;66726808;66728575;66735744;66735744;66735744;66738213;66738213;66738213;66762252;66762252;66762252;66773027;66773027;66773027;66773619;66773619;66773514;66778108;66778108;66778108;66778108;66802168;66802168;66802168;66802168;66801210;66807604;66808794;66817546;66817562;66817546	-;-;-;-;-;-;-;-;-;-;-;-;-;-;-;-;-;-;-;-;-;-;-;-;-;-;-;-;-;-;-;-;-;-;-;-;-;-;-;-;-;-	6664	778	930	833	937	714	832	625	822	745	980	830	1032	238	301	405	440	676	1230	822	1090	788	719	978	669
Gm37570	chr1	66765626	66768731	-	3106	11	4	13	5	10	9	12	11	11	4	10	13	4	0	4	1	4	5	6	12	4	6	16	0
Gm38387	chr1	66769290	66771866	-	2577	8	8	12	4	5	3	8	15	10	4	8	11	5	7	5	4	2	6	8	20	6	7	11	11
Gm38162	chr1	66775511	66780107	+	4597	5	0	1	0	1	0	0	0	2	3	4	1	3	7	14	15	9	20	6	4	26	23	26	26
Gm15789	chr1;chr1;chr1	66783913;66784649;66785920	66784472;66784921;66786445	+;+;+	1359	0	1	0	0	0	0	1	0	0	0	0	0	2	1	0	0	8	0	3	1	10	17	2	9
6820402A03Rik	chr1	66793645	66796298	-	2654	0	5	5	0	0	3	0	1	4	0	2	3	1	0	2	1	0	2	3	6	5	2	2	2
Gm37285	chr1	66799659	66800797	-	1139	18	41	23	18	22	34	30	21	22	27	20	35	21	23	39	55	53	87	57	103	56	56	53	44
Gm37755	chr1	66812315	66814493	+	2179	0	0	0	0	0	3	0	0	0	7	0	0	0	0	0	1	1	12	5	6	6	4	1	2
Gm38218	chr1	66821226	66825914	-	4689	20	23	22	23	26	11	15	21	19	28	47	33	12	6	4	4	9	13	6	12	11	13	21	6
Acadl	chr1;chr1;chr1;chr1;chr1;chr1;chr1;chr1;chr1;chr1;chr1;chr1;chr1;chr1;chr1;chr1;chr1	66830839;66836962;66838279;66841622;66843081;66845168;66845299;66848400;66848400;66853127;66853127;66854624;66854624;66857399;66857399;66858243;66863173	66831527;66837048;66838406;66841735;66843182;66845332;66845332;66848466;66848466;66853291;66853291;66854761;66854761;66857554;66857554;66858331;66863277	-;-;-;-;-;-;-;-;-;-;-;-;-;-;-;-;-	2005	18542	22396	18507	18365	16338	10523	14933	16501	14673	19640	18619	16464	14182	12554	15583	13090	13994	14967	15676	11942	15068	13507	14557	12289
Gm15793	chr1	66849108	66849602	-	495	0	5	3	14	4	2	0	3	7	0	0	4	7	0	0	5	4	5	4	0	8	2	0	6
Gm27934	chr1	66856641	66856703	+	63	0	0	0	0	0	0	0	0	0	0	0	0	0	0	0	0	0	0	0	0	0	0	0	0
Gm25832	chr1	66866797	66866926	+	130	0	0	0	0	0	0	0	0	0	0	0	0	0	0	0	0	0	0	0	0	0	0	0	0
Myl1	chr1;chr1;chr1;chr1;chr1;chr1;chr1;chr1;chr1;chr1;chr1;chr1;chr1;chr1;chr1;chr1;chr1;chr1;chr1;chr1;chr1;chr1;chr1;chr1;chr1;chr1;chr1;chr1;chr1;chr1;chr1;chr1;chr1;chr1;chr1;chr1;chr1;chr1;chr1;chr1;chr1;chr1	66924295;66924295;66924298;66925023;66925023;66925023;66925023;66926066;66926208;66926208;66926208;66926208;66926534;66926534;66926534;66926534;66926534;66926622;66930186;66930186;66930186;66930186;66930186;66930186;66930192;66934246;66934246;66934246;66934518;66934518;66934518;66934518;66934518;66935276;66935276;66935276;66935491;66944463;66944792;66944792;66945291;66945291	66924557;66924557;66924557;66925065;66925065;66925065;66925065;66926285;66926285;66926285;66926285;66926285;66926707;66926707;66926707;66926707;66926707;66926707;66930329;66930329;66930329;66930329;66930329;66930329;66930329;66934273;66934273;66934273;66934698;66934542;66934542;66934542;66934542;66935333;66935350;66935354;66935637;66945010;66945010;66945143;66945404;66945384	-;-;-;-;-;-;-;-;-;-;-;-;-;-;-;-;-;-;-;-;-;-;-;-;-;-;-;-;-;-;-;-;-;-;-;-;-;-;-;-;-;-	2074	0	0	0	0	0	0	1	0	0	1	0	0	0	0	0	0	0	0	0	0	0	0	0	0
Rpl31-ps14	chr1	66948563	66948940	-	378	0	2	3	1	2	1	4	2	0	2	2	0	3	4	4	0	1	0	0	1	0	7	0	2
Gm15826	chr1;chr1	66951829;66953182	66952924;66953469	+;+	1384	0	0	0	0	0	0	0	0	0	0	0	0	0	0	0	0	0	0	0	0	0	0	0	0
Lancl1	chr1;chr1;chr1;chr1;chr1;chr1;chr1;chr1;chr1;chr1;chr1;chr1;chr1;chr1;chr1;chr1;chr1;chr1;chr1;chr1;chr1;chr1;chr1;chr1;chr1;chr1;chr1;chr1;chr1;chr1;chr1;chr1;chr1;chr1;chr1;chr1;chr1;chr1	67000517;67000517;67003375;67004339;67004339;67004339;67004790;67004790;67004790;67006868;67006868;67006868;67007018;67009228;67009228;67009228;67009228;67009911;67009911;67009911;67009933;67019609;67020858;67020858;67020858;67020858;67020858;67034124;67034124;67034124;67034124;67038495;67038495;67038495;67038495;67038772;67038776;67038802	67003557;67003557;67003557;67004411;67004411;67004411;67004966;67004966;67004966;67007050;67007050;67007050;67007050;67009374;67009374;67009374;67009374;67010046;67010046;67010046;67010046;67022218;67021065;67021065;67021065;67021065;67021065;67034241;67034241;67034241;67034241;67038591;67038591;67038872;67038591;67038834;67038865;67038834	-;-;-;-;-;-;-;-;-;-;-;-;-;-;-;-;-;-;-;-;-;-;-;-;-;-;-;-;-;-;-;-;-;-;-;-;-;-	6863	1571	1826	1538	1663	1251	1186	1171	1193	1674	1794	1359	1604	844	988	1316	923	738	1006	1271	982	982	818	827	870
Cps1	chr1;chr1;chr1;chr1;chr1;chr1;chr1;chr1;chr1;chr1;chr1;chr1;chr1;chr1;chr1;chr1;chr1;chr1;chr1;chr1;chr1;chr1;chr1;chr1;chr1;chr1;chr1;chr1;chr1;chr1;chr1;chr1;chr1;chr1;chr1;chr1;chr1;chr1	67123026;67139757;67142865;67143866;67145787;67148710;67152282;67156133;67156824;67157739;67158864;67160859;67162581;67165382;67166369;67168241;67170849;67172656;67174303;67176909;67180071;67195143;67196538;67197005;67198301;67204508;67205132;67206756;67209596;67212403;67214017;67215410;67217852;67220503;67227124;67228236;67229389;67230248	67123290;67139866;67143009;67143955;67145843;67148802;67152371;67156261;67156930;67157877;67158941;67160957;67162676;67165571;67166526;67168369;67170993;67172866;67174501;67177085;67180189;67195284;67196603;67197068;67198482;67204702;67205199;67206831;67209673;67212510;67214106;67215580;67217926;67220601;67227183;67228348;67229518;67231259	+;+;+;+;+;+;+;+;+;+;+;+;+;+;+;+;+;+;+;+;+;+;+;+;+;+;+;+;+;+;+;+;+;+;+;+;+;+	5555	189988	237894	220682	310058	179262	272772	166195	214566	316030	309742	201161	443120	227914	290470	311206	213707	199107	208637	272385	160251	262485	156002	196942	251340
Gm15668	chr1;chr1;chr1;chr1;chr1	67249200;67250549;67251063;67321970;67323347	67249242;67250670;67251162;67322119;67323609	+;+;+;+;+	678	0	0	0	0	0	0	0	0	0	0	0	0	0	0	0	0	0	0	0	0	0	0	0	0
Gm26342	chr1	67257224	67257352	+	129	0	0	0	0	0	0	0	0	0	0	0	0	0	0	0	0	0	0	0	0	0	0	0	0
Kif22-ps	chr1	67585053	67587036	+	1984	0	0	0	0	0	0	0	0	0	0	0	0	0	0	0	0	0	0	0	0	0	0	0	0
Gm22548	chr1	67616975	67617052	+	78	0	0	0	0	0	0	0	0	0	0	0	0	0	0	0	0	0	0	0	0	0	0	0	0
Gm15669	chr1;chr1	67792481;67805008	67792689;67805324	+;+	526	0	0	0	0	0	0	0	0	0	0	0	0	0	0	0	0	0	0	0	0	0	0	0	0
Gm37957	chr1	67903230	67905532	+	2303	0	0	0	0	0	0	0	0	0	0	0	0	0	0	0	0	0	0	0	0	0	0	0	0
Gm23189	chr1	67973676	67973777	+	102	0	0	0	0	0	0	0	0	0	0	0	0	0	0	0	0	0	0	0	0	0	0	0	0
Gm15671	chr1;chr1;chr1	68024243;68024651;68025344	68024340;68024708;68025763	+;+;+	576	0	0	0	0	0	0	0	0	0	0	0	0	0	0	0	0	0	0	0	0	0	0	0	0
Erbb4	chr1;chr1;chr1;chr1;chr1;chr1;chr1;chr1;chr1;chr1;chr1;chr1;chr1;chr1;chr1;chr1;chr1;chr1;chr1;chr1;chr1;chr1;chr1;chr1;chr1;chr1;chr1;chr1;chr1;chr1;chr1;chr1;chr1;chr1;chr1;chr1;chr1;chr1;chr1;chr1;chr1;chr1;chr1;chr1;chr1;chr1;chr1;chr1;chr1;chr1;chr1;chr1;chr1;chr1;chr1;chr1;chr1;chr1;chr1;chr1;chr1;chr1;chr1;chr1;chr1;chr1;chr1;chr1;chr1;chr1;chr1;chr1;chr1;chr1;chr1;chr1;chr1;chr1;chr1;chr1…	68032186;68032186;68042441;68042441;68043908;68071518;68071518;68073098;68073098;68075418;68075418;68078536;68078536;68080640;68080640;68198842;68198842;68250580;68250580;68250655;68254529;68254529;68254529;68259181;68259181;68259181;68290155;68290243;68290243;68290439;68290439;68298150;68298287;68298287;68298287;68298287;68305845;68305845;68305845;68305845;68309595;68309595;68309595;68309595;683…	68040486;68040486;68042738;68042738;68043955;68071688;68071688;68073195;68073195;68075564;68075564;68078611;68078611;68080795;68080795;68199027;68199027;68250678;68250678;68250678;68254651;68254651;68254651;68259313;68259313;68259313;68290317;68290317;68290317;68290483;68290483;68298441;68298441;68298318;68298441;68298441;68305938;68305938;68305938;68305938;68309727;68309727;68309727;68309727;683…	-;-;-;-;-;-;-;-;-;-;-;-;-;-;-;-;-;-;-;-;-;-;-;-;-;-;-;-;-;-;-;-;-;-;-;-;-;-;-;-;-;-;-;-;-;-;-;-;-;-;-;-;-;-;-;-;-;-;-;-;-;-;-;-;-;-;-;-;-;-;-;-;-;-;-;-;-;-;-;-;-;-	12355	220	254	172	210	175	287	112	157	170	163	217	194	47	114	61	36	52	111	43	28	112	79	102	87
Gm37100	chr1	68115195	68116547	-	1353	0	0	0	0	0	0	1	0	0	0	0	0	0	0	0	0	0	0	0	0	0	0	0	0
Gm15670	chr1	68293280	68293726	-	447	1	1	0	0	0	0	0	0	0	0	0	0	0	0	0	0	0	0	0	0	0	0	0	0
Gm25542	chr1	68384942	68385035	-	94	0	0	0	0	0	0	0	0	0	0	0	0	0	0	0	0	0	0	0	0	0	0	0	0
Gm19335	chr1	68591618	68593686	-	2069	0	0	0	0	0	0	0	0	0	0	0	0	0	0	0	0	0	0	0	0	0	0	0	0
Gm37735	chr1	68639424	68640829	-	1406	2	0	6	2	0	0	2	0	0	0	0	0	0	0	0	0	0	0	0	0	0	0	0	0
Gm37769	chr1	68711037	68713405	-	2369	2	0	0	0	0	0	0	0	0	0	0	0	0	0	0	0	0	0	0	0	0	0	0	0
Gm37061	chr1	68758485	68761727	-	3243	1	3	1	0	0	0	0	4	0	0	0	0	0	0	0	0	0	0	0	0	0	0	0	3
Gm16076	chr1;chr1	69091913;69106601	69092252;69106740	-;-	480	0	0	0	2	0	0	0	1	1	0	0	0	0	0	0	0	0	0	0	0	0	1	0	0
Gm8840	chr1	69130914	69131299	-	386	0	0	0	0	0	0	0	0	0	0	0	0	0	0	0	0	0	0	0	0	0	0	0	0
Pced1c-ps	chr1	69377321	69378071	+	751	0	0	0	0	0	0	0	0	0	0	0	0	0	0	0	0	0	0	0	0	0	0	0	0
Gm28497	chr1	69441056	69444084	+	3029	0	0	0	0	0	0	0	0	0	0	0	0	0	0	0	0	0	0	0	0	0	0	0	0
Gm29113	chr1	69490357	69493788	-	3432	0	0	0	0	0	0	0	0	0	0	0	0	0	0	0	0	0	0	0	0	0	0	0	0
Gm29114	chr1;chr1;chr1;chr1	69513932;69540514;69542199;69545863	69513970;69540905;69542430;69547707	+;+;+;+	2508	0	0	0	0	0	0	0	0	0	0	0	0	0	0	0	0	0	0	0	0	0	0	0	0
Ikzf2	chr1;chr1;chr1;chr1;chr1;chr1;chr1;chr1;chr1;chr1;chr1;chr1;chr1;chr1;chr1;chr1;chr1;chr1;chr1;chr1;chr1;chr1;chr1;chr1;chr1;chr1;chr1;chr1;chr1;chr1;chr1;chr1;chr1;chr1;chr1;chr1;chr1;chr1;chr1;chr1;chr1;chr1;chr1;chr1;chr1;chr1;chr1;chr1;chr1;chr1;chr1	69531214;69538037;69538582;69538768;69538768;69538768;69542227;69542227;69542227;69542227;69542227;69548599;69548599;69548599;69548599;69548599;69570493;69570493;69570493;69570493;69570493;69577781;69577781;69577859;69577859;69577859;69577890;69681558;69681559;69683210;69683210;69683210;69683210;69683210;69683210;69683210;69684124;69684124;69684124;69684124;69684124;69684124;69684124;69684124;696…	69539492;69539492;69539492;69539492;69539492;69539492;69542370;69542370;69542370;69542370;69542370;69548736;69548736;69548736;69548736;69548736;69570660;69570660;69570660;69570660;69570660;69578047;69578047;69578047;69578047;69578047;69578047;69683314;69683314;69683314;69683314;69683314;69683314;69683314;69683314;69683314;69684172;69684172;69684536;69684157;69684157;69684157;69684172;69684172;696…	-;-;-;-;-;-;-;-;-;-;-;-;-;-;-;-;-;-;-;-;-;-;-;-;-;-;-;-;-;-;-;-;-;-;-;-;-;-;-;-;-;-;-;-;-;-;-;-;-;-;-	11613	7	21	15	15	16	15	12	18	11	22	25	11	10	16	19	13	11	27	42	39	24	16	18	28
Gm29112	chr1	69595036	69598522	-	3487	0	0	0	0	0	0	0	0	0	0	0	0	0	0	0	0	0	0	0	0	0	0	0	0
Gm28112	chr1	69660187	69662061	-	1875	1	0	0	0	2	0	0	0	0	0	0	0	0	0	0	0	0	0	0	0	0	0	0	1
Gm37930	chr1	69770868	69772753	+	1886	0	0	0	0	0	0	0	0	0	0	0	0	0	0	0	0	0	0	0	0	0	0	0	0
Spag16	chr1;chr1;chr1;chr1;chr1;chr1;chr1;chr1;chr1;chr1;chr1;chr1;chr1;chr1;chr1;chr1;chr1;chr1;chr1;chr1;chr1;chr1;chr1;chr1;chr1;chr1;chr1;chr1;chr1;chr1;chr1;chr1;chr1;chr1;chr1;chr1;chr1;chr1;chr1;chr1;chr1;chr1;chr1;chr1;chr1;chr1;chr1;chr1;chr1;chr1;chr1;chr1;chr1;chr1;chr1;chr1;chr1;chr1;chr1;chr1;chr1;chr1;chr1;chr1;chr1;chr1;chr1;chr1;chr1;chr1;chr1;chr1;chr1;chr1	69826970;69826971;69826988;69826992;69831740;69842969;69842969;69842969;69842969;69844279;69844279;69844279;69844279;69844279;69853323;69853323;69853323;69853323;69853323;69858473;69858473;69858473;69858473;69858473;69870264;69870264;69870264;69870264;69870264;69873134;69873134;69873134;69873134;69873134;69873468;69887492;69887492;69887492;69887492;69895227;69895227;69895227;69895227;69896472;698…	69827121;69827121;69827121;69827121;69831850;69843015;69843015;69843015;69843015;69844374;69844374;69844374;69844374;69844374;69853441;69853441;69853441;69853441;69853441;69858610;69858610;69858610;69858610;69858610;69870371;69870371;69870371;69870371;69870371;69873251;69873251;69873251;69873251;69873251;69873760;69887558;69887558;69887558;69887558;69895271;69895271;69895271;69895271;69896581;698…	+;+;+;+;+;+;+;+;+;+;+;+;+;+;+;+;+;+;+;+;+;+;+;+;+;+;+;+;+;+;+;+;+;+;+;+;+;+;+;+;+;+;+;+;+;+;+;+;+;+;+;+;+;+;+;+;+;+;+;+;+;+;+;+;+;+;+;+;+;+;+;+;+;+	6764	0	7	0	0	0	0	0	0	0	0	0	0	0	0	0	0	0	0	0	0	0	0	0	0
Gm22665	chr1	69921473	69921747	-	275	0	0	0	0	0	0	0	0	0	0	0	0	0	0	0	0	0	0	0	0	0	0	0	0
Gm23879	chr1	69955004	69955129	-	126	0	0	0	0	0	0	0	0	0	0	0	0	0	0	0	0	0	0	0	0	0	0	0	0
Gm28580	chr1	70067968	70068055	-	88	0	0	0	0	0	0	1	0	0	0	0	0	1	0	0	0	0	0	0	1	0	0	0	0
Gm38272	chr1	70310512	70312911	-	2400	0	0	0	0	0	0	0	0	0	0	0	0	0	0	0	0	0	0	0	0	0	0	0	0
Gm37456	chr1	70571435	70577271	-	5837	0	0	0	0	0	0	0	0	0	0	0	0	0	0	0	0	0	0	0	0	0	0	0	0
Gm23422	chr1	70596815	70596921	+	107	0	0	0	0	0	0	0	0	0	0	0	0	0	0	0	0	0	0	0	0	0	0	0	0
Vwc2l	chr1;chr1;chr1;chr1;chr1;chr1;chr1;chr1;chr1;chr1;chr1;chr1;chr1;chr1;chr1	70725715;70725752;70725902;70725923;70726253;70728699;70728699;70728699;70728699;70729020;70750937;70750937;70882067;70882067;70882067	70726438;70726438;70726438;70726049;70726438;70728878;70729168;70732202;70729168;70729168;70751066;70751066;70882489;70885382;70885397	+;+;+;+;+;+;+;+;+;+;+;+;+;+;+	7689	0	0	0	0	0	0	0	0	0	0	0	0	0	0	0	0	0	0	0	0	0	0	0	0
Bard1	chr1;chr1;chr1;chr1;chr1;chr1;chr1;chr1;chr1;chr1;chr1	71027498;71031359;71046678;71047640;71053613;71065479;71067108;71074543;71088109;71089471;71102668	71030852;71031456;71046770;71047772;71053721;71065651;71067188;71075480;71088251;71089527;71103146	-;-;-;-;-;-;-;-;-;-;-	5659	14	18	23	16	13	27	35	12	19	21	30	27	21	17	10	16	16	25	9	19	14	4	17	20
Gm16236	chr1	71039652	71040030	-	379	0	0	0	0	0	0	0	0	0	0	0	0	0	0	0	0	0	0	0	0	0	0	0	0
Gm8870	chr1	71155246	71156020	-	775	0	0	0	0	0	0	0	0	0	0	0	0	0	0	0	0	0	0	0	0	0	0	0	0
Abca12	chr1;chr1;chr1;chr1;chr1;chr1;chr1;chr1;chr1;chr1;chr1;chr1;chr1;chr1;chr1;chr1;chr1;chr1;chr1;chr1;chr1;chr1;chr1;chr1;chr1;chr1;chr1;chr1;chr1;chr1;chr1;chr1;chr1;chr1;chr1;chr1;chr1;chr1;chr1;chr1;chr1;chr1;chr1;chr1;chr1;chr1;chr1;chr1;chr1;chr1;chr1;chr1;chr1;chr1;chr1;chr1;chr1;chr1;chr1;chr1;chr1;chr1;chr1;chr1;chr1;chr1;chr1;chr1;chr1;chr1;chr1;chr1;chr1;chr1;chr1;chr1;chr1;chr1;chr1;chr1…	71242276;71244732;71247132;71248345;71249855;71258091;71259358;71259789;71260781;71263412;71264724;71265862;71267429;71268182;71272364;71274413;71276071;71278812;71279375;71280341;71282802;71283945;71285578;71286459;71288538;71290013;71291332;71292414;71292414;71293381;71293381;71293601;71293601;71294727;71294727;71300920;71300920;71302631;71302631;71303466;71303466;71307036;71307036;71309768;713…	71243404;71244869;71247237;71248437;71249958;71258225;71259499;71259898;71260985;71263665;71264883;71265977;71267606;71268236;71272469;71274500;71276198;71278905;71279461;71280593;71282952;71284181;71285738;71286655;71288756;71291518;71291518;71292569;71292569;71293515;71293515;71293670;71293670;71295056;71295056;71301034;71301034;71302946;71302946;71303645;71303645;71307087;71307126;71309887;713…	-;-;-;-;-;-;-;-;-;-;-;-;-;-;-;-;-;-;-;-;-;-;-;-;-;-;-;-;-;-;-;-;-;-;-;-;-;-;-;-;-;-;-;-;-;-;-;-;-;-;-;-;-;-;-;-;-;-;-;-;-;-;-;-;-;-;-;-;-;-;-;-;-;-;-;-;-;-;-;-;-;-;-;-	14808	0	0	0	0	0	0	0	0	0	0	0	0	0	0	0	0	0	0	0	0	0	0	0	0
Gm6947	chr1	71493737	71493814	-	78	0	0	0	0	0	0	0	0	0	0	0	0	0	0	0	0	0	0	0	0	0	0	0	0
Atic	chr1;chr1;chr1;chr1;chr1;chr1;chr1;chr1;chr1;chr1;chr1;chr1;chr1;chr1;chr1;chr1;chr1;chr1;chr1;chr1;chr1;chr1;chr1;chr1;chr1;chr1;chr1;chr1;chr1;chr1;chr1;chr1;chr1;chr1;chr1;chr1;chr1;chr1;chr1;chr1	71557150;71557179;71557179;71557179;71557213;71557497;71557497;71557497;71557497;71559226;71559226;71559226;71560889;71560889;71560889;71560889;71563759;71563759;71564406;71564406;71564811;71564811;71567814;71567814;71568866;71568963;71568963;71569840;71569840;71569840;71570840;71570840;71570840;71572908;71572908;71572908;71576041;71576617;71577786;71578552	71557274;71557274;71559951;71557274;71557274;71557623;71557623;71557623;71557623;71559302;71559302;71559302;71563198;71563198;71560955;71560955;71563847;71563847;71564557;71564557;71564967;71564967;71567939;71567939;71569070;71569070;71569070;71569925;71569925;71569925;71570929;71570929;71570929;71572960;71573363;71573036;71576133;71576799;71577941;71579631	+;+;+;+;+;+;+;+;+;+;+;+;+;+;+;+;+;+;+;+;+;+;+;+;+;+;+;+;+;+;+;+;+;+;+;+;+;+;+;+	7985	1939	2303	1922	2094	1739	1431	2066	1859	2067	2464	2087	2347	1267	1069	1584	1165	1856	1663	1861	2160	1059	1018	1285	1159
Fn1	chr1;chr1;chr1;chr1;chr1;chr1;chr1;chr1;chr1;chr1;chr1;chr1;chr1;chr1;chr1;chr1;chr1;chr1;chr1;chr1;chr1;chr1;chr1;chr1;chr1;chr1;chr1;chr1;chr1;chr1;chr1;chr1;chr1;chr1;chr1;chr1;chr1;chr1;chr1;chr1;chr1;chr1;chr1;chr1;chr1;chr1;chr1;chr1;chr1;chr1;chr1;chr1;chr1;chr1;chr1;chr1;chr1;chr1;chr1;chr1;chr1;chr1;chr1;chr1;chr1;chr1;chr1;chr1;chr1;chr1;chr1;chr1;chr1;chr1;chr1;chr1;chr1;chr1;chr1;chr1…	71585520;71585523;71585523;71585523;71585524;71585524;71585524;71585526;71586830;71586830;71586830;71586830;71586830;71586830;71586830;71586830;71586861;71590097;71590098;71590098;71590098;71590098;71590098;71590098;71590098;71590098;71590098;71590767;71590767;71590767;71590767;71590767;71590767;71590767;71590767;71590767;71590767;71593071;71593071;71593071;71593071;71593071;71593071;71593071;715…	71586283;71586283;71586283;71586283;71586283;71586283;71586283;71586283;71586943;71586943;71586943;71586943;71586943;71586943;71586943;71586943;71586943;71590204;71590204;71590204;71590204;71590204;71590204;71590204;71590204;71590204;71590204;71590892;71591071;71590892;71590892;71590892;71590892;71590892;71590892;71590892;71590892;71593235;71593235;71593235;71593235;71593235;71593235;71593235;715…	-;-;-;-;-;-;-;-;-;-;-;-;-;-;-;-;-;-;-;-;-;-;-;-;-;-;-;-;-;-;-;-;-;-;-;-;-;-;-;-;-;-;-;-;-;-;-;-;-;-;-;-;-;-;-;-;-;-;-;-;-;-;-;-;-;-;-;-;-;-;-;-;-;-;-;-;-;-;-;-;-;-;-;-;-;-;-;-;-;-;-;-;-;-;-;-;-;-;-;-;-;-;-;-;-;-;-;-;-;-;-;-;-;-;-;-;-;-;-;-;-;-;-;-;-;-;-;-;-;-;-;-;-;-;-;-;-;-;-;-;-;-;-;-;-;-;-;-;-;-;-;-;-;-;-;-;-;-;-;-;-;-;-;-;-;-;-;-;-;-;-;-;-;-;-;-;-;-;-;-;-;-;-;-;-;-;-;-;-;-;-;-;-;-;-;-;-;-;-;-…	11685	103938	140070	134337	113986	118019	85730	112470	125509	155462	181609	151615	164564	232491	213602	233186	216793	230516	204431	234215	159273	186917	163510	185851	235324
Apol7d	chr1;chr1;chr1;chr1;chr1;chr1;chr1;chr1;chr1;chr1;chr1;chr1;chr1	71652837;71652888;71653157;71653335;71653339;71654318;71657045;71657045;71657045;71660752;71660752;71662019;71662019	71653019;71653084;71653386;71653386;71653386;71654498;71657166;71657245;71657457;71660945;71660945;71662843;71662053	+;+;+;+;+;+;+;+;+;+;+;+;+	2091	10	26	10	8	8	11	11	18	13	27	5	10	6	1	12	3	3	10	12	4	12	12	11	10
Gm5829	chr1	71709705	71710055	-	351	1	0	0	0	0	0	0	0	0	1	0	0	0	0	1	0	0	0	0	0	0	1	0	0
Gm5256	chr1	71714048	71714924	-	877	2	5	4	5	7	4	0	2	0	0	2	3	2	3	5	3	4	1	1	1	1	0	1	4
Gm37217	chr1	71843090	71846610	-	3521	0	0	0	0	0	0	0	0	0	0	0	0	0	0	0	0	0	0	0	0	0	0	0	0
Gm8883	chr1;chr1;chr1;chr1;chr1;chr1;chr1;chr1;chr1;chr1;chr1;chr1	71888112;71888117;71888402;71888503;71888619;71888619;71888619;71888619;71889632;71890304;71890692;71890692	71888201;71888521;71888521;71888521;71888714;71888714;71888714;71888714;71889869;71890587;71890735;71891204	+;+;+;+;+;+;+;+;+;+;+;+	1541	1246	1500	1513	1106	1528	952	1501	1625	1655	2208	2052	1753	2844	2635	3806	2843	2433	2387	2998	1661	2287	2185	2515	2235
Gm28818	chr1;chr1;chr1;chr1	71894068;71896742;71898858;71916970	71896900;71896900;71898935;71917125	-;-;-;-	3067	56	70	62	49	29	22	36	15	34	37	30	25	68	45	75	68	49	41	47	25	26	14	38	30
4933417E11Rik	chr1;chr1;chr1	71958998;71963514;72005012	71959627;71963792;72005195	-;-;-	1093	0	0	0	0	0	0	1	0	0	0	0	0	1	1	9	2	4	11	23	4	19	13	12	2
4930556G22Rik	chr1;chr1	71983681;72038384	71984073;72038731	-;-	741	0	0	0	0	0	0	0	0	0	0	0	0	0	0	0	0	0	0	0	0	0	0	0	0
Gm5528	chr1	72004288	72004767	+	480	0	0	0	0	0	0	0	0	0	0	0	0	0	0	0	0	0	0	0	0	0	0	0	0
Gm8885	chr1	72087857	72088454	+	598	0	0	2	1	0	0	1	0	0	0	0	2	3	2	2	0	0	0	5	3	1	4	4	0
Gm4319	chr1;chr1;chr1;chr1	72107155;72114496;72121237;72121945	72109017;72114584;72121275;72122001	-;-;-;-	2048	0	0	0	1	0	0	0	0	0	0	0	1	1	0	0	0	0	1	2	4	0	0	7	0
Mreg	chr1;chr1;chr1;chr1;chr1	72159442;72162322;72164072;72192043;72212017	72161019;72162485;72164162;72192202;72212307	-;-;-;-;-	2284	2022	2431	2285	2173	1313	1107	1547	1406	975	1209	1100	1418	542	377	430	280	594	671	743	499	424	267	470	454
Gm25360	chr1	72226240	72226430	+	191	0	0	0	0	0	0	1	0	0	0	1	1	0	0	1	0	1	4	0	7	3	1	5	0
Gm23472	chr1	72236946	72237136	+	191	0	0	0	0	0	0	0	0	0	0	0	0	0	4	2	0	0	1	0	0	0	0	0	0
Gm24497	chr1	72244213	72244403	+	191	0	0	0	0	0	0	0	0	0	0	0	0	0	0	0	0	0	1	2	0	0	0	0	0
Gm25939	chr1	72255008	72255198	+	191	3	1	4	0	0	0	0	2	0	0	0	0	0	0	0	0	0	0	0	0	0	28	2	0
Pecr	chr1;chr1;chr1;chr1;chr1;chr1;chr1;chr1;chr1;chr1;chr1;chr1;chr1;chr1;chr1;chr1;chr1;chr1;chr1;chr1;chr1;chr1;chr1;chr1;chr1;chr1;chr1	72259167;72259172;72259172;72261952;72261952;72261952;72266996;72267407;72267407;72267407;72267407;72270277;72270277;72270277;72274886;72274886;72274886;72275653;72276166;72276166;72277287;72277287;72277287;72284093;72284093;72284093;72284093	72259433;72259433;72259433;72262063;72262063;72262063;72267170;72267517;72267517;72267499;72267517;72270373;72270373;72270373;72274967;72274967;72274967;72275802;72276331;72276331;72277420;72277420;72277420;72284259;72284313;72284314;72284259	-;-;-;-;-;-;-;-;-;-;-;-;-;-;-;-;-;-;-;-;-;-;-;-;-;-;-	1516	14079	17064	15309	16617	12006	10980	12410	14032	15313	16165	13566	19570	8597	9786	12435	6652	6888	6683	8103	5205	9439	6941	8961	8256
Tmem169	chr1;chr1;chr1;chr1;chr1;chr1;chr1	72284369;72284395;72292920;72297770;72297770;72300684;72300684	72284466;72284466;72293045;72298178;72298178;72300773;72303104	+;+;+;+;+;+;+	3054	34	53	52	26	19	25	20	11	12	13	8	15	81	172	157	147	69	194	159	110	128	132	71	145
Xrcc5	chr1;chr1;chr1;chr1;chr1;chr1;chr1;chr1;chr1;chr1;chr1;chr1;chr1;chr1;chr1;chr1;chr1;chr1;chr1;chr1;chr1	72307427;72310435;72312408;72314154;72315459;72318999;72325074;72326216;72329926;72334636;72338960;72339989;72343009;72346228;72354243;72356817;72381619;72383358;72383702;72393896;72394708	72307567;72310548;72312591;72314202;72315581;72319190;72325188;72326354;72330038;72334698;72339097;72340079;72343142;72346424;72354336;72356886;72381728;72383454;72383769;72393967;72394952	+;+;+;+;+;+;+;+;+;+;+;+;+;+;+;+;+;+;+;+;+	2549	1742	2086	1671	1709	1401	1320	1421	1311	1608	1809	1575	1612	1361	1399	1588	1287	1252	1221	1215	844	1005	948	1070	1103
Marchf4	chr1;chr1;chr1;chr1	72427112;72447156;72452442;72534625	72429009;72447348;72452597;72536930	-;-;-;-	4553	0	0	0	0	0	0	0	0	0	0	0	0	0	0	0	0	0	0	0	0	0	0	0	0
Gm15843	chr1	72459499	72460027	+	529	1	0	0	1	0	3	0	0	0	1	0	3	0	0	1	0	0	0	0	0	0	0	1	0
Smarcal1	chr1;chr1;chr1;chr1;chr1;chr1;chr1;chr1;chr1;chr1;chr1;chr1;chr1;chr1;chr1;chr1;chr1;chr1;chr1;chr1;chr1;chr1;chr1;chr1;chr1;chr1;chr1;chr1;chr1;chr1;chr1;chr1;chr1;chr1;chr1;chr1;chr1;chr1;chr1;chr1;chr1;chr1;chr1;chr1;chr1;chr1;chr1;chr1;chr1;chr1;chr1;chr1;chr1;chr1;chr1;chr1;chr1;chr1;chr1;chr1;chr1;chr1;chr1;chr1;chr1;chr1;chr1;chr1;chr1;chr1;chr1;chr1;chr1;chr1;chr1;chr1;chr1;chr1;chr1;chr1…	72583251;72583251;72583251;72583251;72583251;72583251;72583615;72585206;72585638;72585638;72585638;72585638;72585638;72585638;72585638;72585638;72587051;72587051;72587051;72587051;72587051;72587051;72587051;72591063;72591063;72591063;72591063;72591063;72591063;72591063;72591825;72591825;72591825;72591825;72591825;72591825;72591825;72595788;72595788;72595788;72595788;72595788;72595788;72595788;725…	72583438;72583438;72583438;72583438;72583438;72583438;72583737;72585242;72586404;72586404;72586404;72586404;72586404;72586404;72585991;72585918;72587101;72587101;72587101;72587101;72587101;72587101;72587101;72591275;72591275;72591275;72591275;72591275;72591275;72591275;72591875;72591875;72591875;72591875;72591875;72591875;72591875;72595974;72595974;72595974;72595974;72595974;72596271;72595831;725…	+;+;+;+;+;+;+;+;+;+;+;+;+;+;+;+;+;+;+;+;+;+;+;+;+;+;+;+;+;+;+;+;+;+;+;+;+;+;+;+;+;+;+;+;+;+;+;+;+;+;+;+;+;+;+;+;+;+;+;+;+;+;+;+;+;+;+;+;+;+;+;+;+;+;+;+;+;+;+;+;+;+;+;+;+;+;+	5728	912	1221	1143	1089	914	675	870	872	986	969	849	1065	561	512	734	463	654	594	638	614	507	487	503	478
Gm39662	chr1;chr1;chr1;chr1;chr1	72641188;72641243;72642444;72642811;72642811	72642272;72642272;72642487;72642963;72642963	+;+;+;+;+	1282	3	1	0	0	2	0	1	2	0	3	0	2	0	0	2	0	2	0	0	0	4	0	0	0
Ankar	chr1;chr1;chr1;chr1;chr1;chr1;chr1;chr1;chr1;chr1;chr1;chr1;chr1;chr1;chr1;chr1;chr1;chr1;chr1;chr1;chr1;chr1;chr1;chr1;chr1;chr1;chr1;chr1;chr1;chr1;chr1;chr1;chr1;chr1;chr1;chr1;chr1;chr1;chr1;chr1;chr1;chr1;chr1;chr1;chr1;chr1;chr1;chr1;chr1;chr1;chr1;chr1;chr1;chr1;chr1;chr1;chr1;chr1;chr1;chr1;chr1;chr1;chr1;chr1;chr1;chr1;chr1;chr1;chr1;chr1;chr1;chr1;chr1;chr1	72642980;72642982;72642982;72644924;72644924;72644924;72646994;72646994;72646994;72650122;72650122;72650122;72650932;72650932;72650932;72651696;72651696;72651696;72652339;72652339;72652339;72656107;72656107;72656107;72658411;72658411;72658411;72658650;72658650;72658650;72658978;72658978;72658978;72665088;72665088;72665088;72666345;72666345;72666345;72670092;72670092;72670092;72673971;72673971;726…	72643311;72643311;72643311;72644970;72644970;72644970;72647190;72647190;72647190;72650231;72650231;72650231;72651049;72651049;72651049;72651854;72651854;72651854;72652461;72652461;72652461;72656213;72656213;72656213;72658572;72658572;72658572;72658803;72658803;72658803;72659219;72659219;72659219;72665256;72665256;72665256;72666586;72666586;72666586;72670196;72670196;72670196;72674179;72674179;726…	-;-;-;-;-;-;-;-;-;-;-;-;-;-;-;-;-;-;-;-;-;-;-;-;-;-;-;-;-;-;-;-;-;-;-;-;-;-;-;-;-;-;-;-;-;-;-;-;-;-;-;-;-;-;-;-;-;-;-;-;-;-;-;-;-;-;-;-;-;-;-;-;-;-	4588	0	0	0	0	0	0	0	0	0	0	0	0	0	0	0	0	0	0	0	0	0	0	0	0
Gm18035	chr1	72692864	72693452	+	589	0	0	0	0	0	0	0	0	0	0	0	0	0	0	0	0	0	0	0	0	0	0	0	0
Gm45859	chr1	72706289	72706502	-	214	0	0	0	0	0	0	0	0	0	0	0	0	0	0	0	0	0	0	0	0	0	0	0	0
Rpl37a	chr1;chr1;chr1;chr1;chr1;chr1;chr1;chr1;chr1;chr1;chr1;chr1;chr1	72711290;72711314;72711672;72711758;72711781;72712142;72712142;72712142;72712142;72713182;72713502;72713502;72713502	72711323;72711800;72711800;72711800;72711800;72712570;72712224;72712224;72712224;72713339;72713617;72713596;72713813	+;+;+;+;+;+;+;+;+;+;+;+;+	1410	6899	7567	7625	8244	6759	6589	6703	6402	7597	9642	7983	8266	6426	6444	7904	5189	6100	6860	7406	9102	6786	6056	6535	5641
Igfbp2	chr1;chr1;chr1;chr1;chr1;chr1;chr1;chr1;chr1;chr1;chr1	72824503;72825322;72848699;72849086;72849086;72849564;72849564;72849564;72851998;72851998;72851998	72824964;72825474;72849312;72849312;72849312;72849704;72849704;72849704;72852148;72852467;72852474	+;+;+;+;+;+;+;+;+;+;+	1847	16452	18431	11678	11407	17314	27508	34915	36407	24136	33878	34525	30372	7377	5242	7196	12008	11864	15965	34094	13506	13601	17808	11241	9161
Igfbp5	chr1;chr1;chr1;chr1;chr1;chr1;chr1;chr1;chr1;chr1	72857932;72858065;72860049;72862334;72863143;72863143;72863851;72863851;72873806;72873806	72862508;72859209;72862189;72862508;72863262;72863262;72864080;72864080;72874275;72874884	-;-;-;-;-;-;-;-;-;-	6006	374	368	639	695	1005	563	625	762	998	1179	568	1435	104	122	174	226	78	78	83	45	127	42	66	162
1700027A15Rik	chr1;chr1;chr1;chr1;chr1;chr1;chr1;chr1;chr1;chr1;chr1;chr1;chr1	72984844;73015691;73016036;73017506;73017929;73022554;73022832;73024569;73024698;73025322;73025322;73025322;73025322	72985078;73015764;73016094;73017601;73017989;73022992;73022992;73024814;73024724;73025499;73025507;73025507;73025498	+;+;+;+;+;+;+;+;+;+;+;+;+	1396	0	0	0	0	0	0	0	0	0	0	0	0	0	0	0	0	0	0	0	0	0	0	0	0
Tnp1	chr1;chr1	73015074;73015725	73015325;73015909	-;-	437	0	0	0	0	0	0	0	0	0	0	0	0	0	0	0	0	0	0	0	0	0	0	0	0
Gm38106	chr1	73206890	73209423	-	2534	0	0	0	0	0	0	0	0	0	0	0	0	0	0	0	0	0	0	0	0	0	0	0	0
Gm29185	chr1;chr1;chr1	73269064;73269765;73306053	73269169;73269866;73306360	+;+;+	516	0	0	0	0	0	0	0	0	0	0	0	0	0	0	0	0	0	0	0	0	0	0	0	0
Gm29184	chr1	73311717	73312050	-	334	0	0	0	0	0	0	0	0	0	0	0	0	0	0	0	0	0	0	0	0	0	0	0	0
Pinc	chr1;chr1;chr1;chr1;chr1;chr1;chr1;chr1;chr1;chr1;chr1	73390775;73395334;73397007;73397031;73400204;73400204;73400835;73404996;73404996;73407341;73407341	73392400;73395562;73397214;73397214;73400276;73400276;73400998;73405053;73405053;73407569;73407569	-;-;-;-;-;-;-;-;-;-;-	2587	0	0	0	0	0	0	0	0	0	0	0	0	0	0	0	0	0	0	0	0	0	0	0	0
Gm27315	chr1	73392246	73392399	+	154	0	0	0	0	0	0	0	0	0	0	0	0	0	0	0	0	0	0	0	0	0	0	0	0
D530049I02Rik	chr1;chr1;chr1	73398968;73402587;73430492	73399101;73402715;73430790	+;+;+	562	0	0	0	0	0	0	0	0	0	0	0	0	0	0	0	0	0	0	0	0	0	0	0	0
Gm9553	chr1	73512046	73513041	+	996	0	0	0	0	0	0	0	0	0	0	0	0	0	0	0	0	0	0	0	0	0	0	0	0
C530043A13Rik	chr1;chr1;chr1;chr1;chr1;chr1;chr1;chr1	73522095;73522097;73523201;73525241;73525241;73525840;73528725;73529673	73523219;73525460;73523219;73525334;73525627;73525948;73528934;73529790	-;-;-;-;-;-;-;-	3970	0	0	1	0	4	7	5	0	7	6	0	5	0	0	0	0	0	0	0	0	0	0	0	0
Gm29186	chr1;chr1	73528937;73535749	73528995;73536349	+;+	660	0	0	0	0	0	0	0	0	0	0	0	0	0	0	0	0	0	0	0	0	0	0	0	0
6030407O03Rik	chr1;chr1;chr1;chr1;chr1;chr1;chr1;chr1;chr1;chr1;chr1;chr1;chr1	73618088;73618088;73620196;73620196;73672996;73672996;73743600;73858065;73858564;73859617;73860969;73862659;73864375	73618666;73618666;73620424;73620424;73673066;73673066;73743947;73858097;73858860;73859867;73861052;73863116;73864466	-;-;-;-;-;-;-;-;-;-;-;-;-	2442	5	34	8	17	22	20	24	31	33	18	19	35	0	0	0	0	2	2	1	0	4	1	1	3
Gm29183	chr1;chr1;chr1;chr1;chr1;chr1;chr1;chr1	73750321;73817217;73817430;73822396;73823899;73825887;73829786;73841808	73750410;73817289;73817508;73822517;73823995;73825924;73829966;73841917	-;-;-;-;-;-;-;-	790	0	0	0	0	0	0	0	0	0	0	0	0	0	0	3	0	0	0	0	0	1	0	0	0
Gm25329	chr1	73763710	73763835	+	126	0	0	0	0	0	0	0	0	0	0	0	0	0	0	0	0	0	0	0	0	0	0	0	0
Mir6351	chr1	73855477	73855575	-	99	0	0	0	0	0	0	0	0	0	0	0	0	0	0	0	0	0	0	0	0	0	0	0	0
Tns1	chr1;chr1;chr1;chr1;chr1;chr1;chr1;chr1;chr1;chr1;chr1;chr1;chr1;chr1;chr1;chr1;chr1;chr1;chr1;chr1;chr1;chr1;chr1;chr1;chr1;chr1;chr1;chr1;chr1;chr1;chr1;chr1;chr1;chr1;chr1;chr1;chr1;chr1;chr1;chr1;chr1;chr1;chr1;chr1;chr1;chr1;chr1;chr1;chr1;chr1;chr1;chr1;chr1;chr1;chr1;chr1;chr1;chr1;chr1;chr1;chr1;chr1;chr1;chr1;chr1;chr1;chr1;chr1;chr1;chr1;chr1;chr1;chr1;chr1;chr1;chr1;chr1;chr1;chr1;chr1…	73910231;73910232;73910232;73913911;73914093;73914117;73914530;73914530;73916439;73916439;73916439;73916439;73916439;73916439;73916439;73916439;73916866;73916866;73916866;73916866;73916866;73916866;73916866;73916866;73917633;73917633;73917633;73917633;73917633;73917633;73917633;73917633;73917998;73917998;73917998;73917998;73917998;73917998;73917998;73917998;73919654;73919654;73919654;73919654;739…	73914674;73914674;73914674;73914674;73914674;73914674;73914674;73914674;73916471;73916471;73916471;73916471;73916471;73916471;73916471;73916471;73916934;73916934;73916934;73916934;73916934;73916934;73916934;73916934;73917801;73917801;73917801;73917801;73917801;73917801;73917801;73917801;73918069;73918069;73918069;73918069;73918069;73918069;73918069;73918069;73919731;73919731;73919731;73919731;739…	-;-;-;-;-;-;-;-;-;-;-;-;-;-;-;-;-;-;-;-;-;-;-;-;-;-;-;-;-;-;-;-;-;-;-;-;-;-;-;-;-;-;-;-;-;-;-;-;-;-;-;-;-;-;-;-;-;-;-;-;-;-;-;-;-;-;-;-;-;-;-;-;-;-;-;-;-;-;-;-;-;-;-;-;-;-;-;-;-;-;-;-;-;-;-;-;-;-;-;-;-;-;-;-;-;-;-;-;-;-;-;-;-;-;-;-;-;-;-;-;-;-;-;-;-;-;-;-;-;-;-;-;-;-;-;-;-;-;-;-;-;-;-;-;-;-;-;-;-;-;-;-;-;-;-;-;-;-;-;-;-;-;-;-;-;-;-;-;-;-;-;-;-;-;-;-;-;-;-;-;-;-;-;-;-;-;-;-;-;-;-;-;-;-;-;-;-;-;-;-…	16465	6381	8110	7500	7432	9518	7211	8482	8857	10868	11154	8941	10109	5114	4202	6114	6739	5293	6239	7244	5028	5123	3627	4661	4828
Rufy4	chr1;chr1;chr1;chr1;chr1;chr1;chr1;chr1;chr1;chr1;chr1;chr1;chr1;chr1;chr1;chr1;chr1;chr1;chr1;chr1;chr1;chr1;chr1;chr1	74125541;74125579;74127592;74127592;74127846;74127869;74128948;74128948;74129339;74129339;74129698;74129698;74131178;74131178;74132720;74132720;74134104;74134104;74140919;74140919;74146654;74146654;74147644;74147644	74125614;74125614;74127723;74127723;74127952;74127952;74129073;74129073;74129445;74129445;74129841;74129841;74131247;74131247;74133346;74133346;74134207;74134207;74141065;74141065;74146764;74146764;74147773;74148223	+;+;+;+;+;+;+;+;+;+;+;+;+;+;+;+;+;+;+;+;+;+;+;+	2329	73	86	85	55	30	30	36	91	17	33	92	41	31	8	17	31	24	30	21	10	4	3	3	8
Cxcr2	chr1;chr1;chr1;chr1;chr1	74153989;74153991;74158330;74158330;74160070	74154119;74154119;74161246;74159877;74160610	+;+;+;+;+	3048	16	34	21	16	12	6	2	13	9	7	5	9	393	439	477	418	509	711	398	944	542	414	629	419
Cxcr1	chr1;chr1;chr1	74191785;74191785;74194592	74193235;74192869;74194631	-;-;-	1491	4	5	7	7	0	0	0	0	0	2	0	3	1	7	5	5	2	4	1	34	2	5	3	0
Mir1928	chr1	74206554	74206620	-	67	0	0	0	0	0	0	0	0	0	0	0	0	0	0	0	0	0	0	0	0	0	0	0	0
Gm25524	chr1	74212813	74212919	+	107	0	0	0	0	0	0	0	0	0	0	0	0	0	0	0	0	0	0	0	0	0	0	0	0
Arpc2	chr1;chr1;chr1;chr1;chr1;chr1;chr1;chr1;chr1;chr1;chr1;chr1;chr1;chr1;chr1;chr1;chr1;chr1;chr1;chr1;chr1;chr1;chr1;chr1;chr1;chr1;chr1;chr1;chr1;chr1;chr1;chr1;chr1;chr1	74236084;74236497;74236517;74236550;74236818;74236818;74236818;74246080;74246080;74246080;74248132;74248132;74248132;74251254;74251254;74251254;74254828;74254828;74254828;74255958;74255958;74255958;74262459;74262459;74262459;74263743;74263743;74263743;74264353;74264353;74264353;74267771;74267771;74267771	74236322;74236610;74236899;74236610;74237047;74236888;74236899;74246114;74246114;74246114;74248244;74248244;74248244;74251299;74251299;74251299;74255014;74255014;74255014;74256051;74256051;74256051;74262585;74262585;74262585;74263843;74263843;74263843;74264453;74264453;74264453;74267988;74267987;74268209	+;+;+;+;+;+;+;+;+;+;+;+;+;+;+;+;+;+;+;+;+;+;+;+;+;+;+;+;+;+;+;+;+;+	2033	5822	7437	6442	6917	6164	5517	5979	6079	7142	8228	7124	8031	5160	4886	6133	5223	6354	6820	7096	7026	6173	4708	6354	5563
Gpbar1	chr1	74278550	74279624	+	1075	0	2	0	1	0	0	0	0	1	1	0	1	0	0	0	0	1	0	0	0	0	0	0	0
Aamp	chr1;chr1;chr1;chr1;chr1;chr1;chr1;chr1;chr1;chr1;chr1;chr1;chr1;chr1;chr1;chr1;chr1;chr1;chr1;chr1;chr1;chr1;chr1;chr1;chr1;chr1;chr1;chr1;chr1;chr1;chr1;chr1;chr1;chr1;chr1;chr1;chr1;chr1;chr1;chr1;chr1;chr1	74279840;74279846;74279846;74280783;74280783;74280783;74280933;74281060;74281089;74281089;74281089;74281089;74281329;74281329;74281329;74281329;74281527;74281527;74281736;74281736;74281736;74281736;74282027;74282027;74282027;74282411;74282411;74282411;74282441;74283094;74283094;74283094;74283094;74283094;74283196;74283886;74283886;74283886;74283886;74284174;74284503;74284503	74280309;74280309;74280309;74280937;74280937;74280937;74280937;74281642;74281179;74281179;74281179;74281179;74281432;74281432;74281642;74281432;74281642;74281642;74281819;74281819;74282550;74281819;74282171;74282171;74282171;74282550;74282550;74282550;74282550;74283142;74283213;74283213;74284016;74283213;74283213;74284041;74283979;74284044;74284041;74284421;74284680;74284738	-;-;-;-;-;-;-;-;-;-;-;-;-;-;-;-;-;-;-;-;-;-;-;-;-;-;-;-;-;-;-;-;-;-;-;-;-;-;-;-;-;-	3458	7873	9391	8653	9476	8291	7584	7598	8326	9337	11008	9716	10566	7046	6198	7734	5959	6564	8291	7831	7388	6549	6089	6920	5999
Gm28364	chr1;chr1	74281161;74281811	74281438;74281866	+;+	334	0	0	0	0	0	0	0	0	2	0	5	0	0	5	6	0	0	0	0	0	0	0	0	0
Pnkd	chr1;chr1;chr1;chr1;chr1;chr1;chr1;chr1;chr1;chr1;chr1;chr1;chr1;chr1;chr1;chr1;chr1;chr1;chr1;chr1;chr1;chr1;chr1;chr1;chr1;chr1;chr1;chr1;chr1;chr1;chr1;chr1;chr1;chr1;chr1;chr1;chr1;chr1;chr1;chr1;chr1	74284930;74285045;74285050;74285054;74285055;74285777;74285842;74285842;74285842;74285842;74285842;74287092;74287092;74287092;74332610;74332663;74347385;74347385;74347385;74347385;74347652;74347652;74347652;74348763;74348763;74348763;74349308;74349308;74349308;74349714;74349714;74349714;74350617;74350617;74350617;74351537;74351537;74351537;74351758;74351758;74351758	74285137;74285137;74285137;74285137;74285137;74286010;74286010;74286010;74286634;74286010;74286010;74287273;74287208;74287454;74332791;74336261;74347500;74347566;74347500;74347500;74347764;74347764;74347764;74348821;74348821;74348821;74349400;74349400;74349400;74349877;74349877;74349877;74350703;74350703;74350703;74351652;74351652;74351652;74353686;74353694;74353684	+;+;+;+;+;+;+;+;+;+;+;+;+;+;+;+;+;+;+;+;+;+;+;+;+;+;+;+;+;+;+;+;+;+;+;+;+;+;+;+;+	7832	4099	4975	4759	4144	6048	2848	6280	3853	4596	4218	3581	3884	1125	1294	1950	1026	1790	1697	1466	1201	1059	868	1397	1218
Gm37503	chr1	74287542	74287860	-	319	2	3	1	4	4	5	3	1	10	7	0	4	2	4	0	0	2	3	1	2	1	1	0	4
Tmbim1	chr1;chr1;chr1;chr1;chr1;chr1;chr1;chr1;chr1;chr1;chr1;chr1;chr1;chr1;chr1;chr1;chr1;chr1;chr1;chr1;chr1;chr1;chr1;chr1;chr1;chr1;chr1;chr1;chr1;chr1;chr1;chr1;chr1;chr1;chr1;chr1;chr1;chr1;chr1;chr1;chr1;chr1;chr1;chr1;chr1;chr1;chr1;chr1;chr1;chr1;chr1;chr1;chr1;chr1;chr1;chr1;chr1;chr1	74288247;74288251;74288251;74288253;74289300;74289871;74289871;74289871;74289871;74289871;74290752;74290752;74290752;74290752;74290752;74291200;74291200;74291200;74291200;74291200;74291431;74291431;74291431;74291431;74291695;74291695;74291695;74292457;74292457;74292457;74292835;74292835;74292835;74293005;74293005;74293005;74293005;74293562;74293908;74293908;74293908;74293908;74293908;74293910;742…	74289518;74289518;74289518;74289518;74289518;74290068;74289924;74289924;74289924;74289924;74290847;74290847;74290847;74290847;74290847;74291287;74291228;74291287;74291287;74291287;74291468;74291734;74291468;74291468;74291734;74292888;74291734;74292507;74292507;74292507;74292888;74292888;74292888;74293069;74293069;74293069;74293069;74293630;74294002;74294002;74294002;74294002;74294002;74294002;742…	-;-;-;-;-;-;-;-;-;-;-;-;-;-;-;-;-;-;-;-;-;-;-;-;-;-;-;-;-;-;-;-;-;-;-;-;-;-;-;-;-;-;-;-;-;-;-;-;-;-;-;-;-;-;-;-;-;-	12659	3414	4261	3571	3870	3416	2733	3242	3268	3229	4262	3866	3974	1799	1778	2629	2021	2315	2586	2412	2495	1666	1560	1986	1612
Gm29358	chr1;chr1;chr1	74295603;74295641;74296356	74295786;74298867;74297905	+;+;+	3265	2	0	5	3	5	3	2	1	2	1	0	10	0	1	5	0	0	0	1	0	0	0	4	7
Gm37931	chr1	74307848	74310713	+	2866	0	18	1	0	0	0	1	0	1	1	2	1	0	0	3	0	3	0	4	0	0	0	1	0
Catip	chr1;chr1;chr1;chr1;chr1;chr1;chr1;chr1;chr1;chr1;chr1;chr1;chr1;chr1;chr1;chr1;chr1;chr1;chr1;chr1;chr1;chr1;chr1;chr1;chr1;chr1;chr1	74362108;74362366;74362367;74362442;74362750;74362750;74363252;74363252;74363252;74364317;74364317;74364317;74364531;74364549;74364549;74364549;74366617;74366617;74366617;74366617;74367787;74367787;74367787;74368134;74368134;74368393;74368393	74362186;74362522;74362659;74362947;74362947;74362947;74363307;74363307;74363307;74364403;74364403;74364403;74364716;74364716;74364716;74364716;74366742;74366741;74366741;74366741;74367863;74367798;74367863;74368222;74368222;74369150;74369321	+;+;+;+;+;+;+;+;+;+;+;+;+;+;+;+;+;+;+;+;+;+;+;+;+;+;+	2211	2	2	2	2	0	3	2	1	8	4	4	6	0	0	0	0	7	0	0	5	1	2	2	3
Slc11a1	chr1;chr1;chr1;chr1;chr1;chr1;chr1;chr1;chr1;chr1;chr1;chr1;chr1;chr1;chr1;chr1;chr1;chr1;chr1;chr1;chr1;chr1;chr1;chr1;chr1;chr1;chr1;chr1;chr1;chr1;chr1;chr1;chr1;chr1;chr1;chr1;chr1;chr1;chr1;chr1;chr1;chr1;chr1;chr1;chr1;chr1;chr1;chr1;chr1;chr1;chr1;chr1;chr1;chr1;chr1;chr1;chr1;chr1;chr1;chr1;chr1;chr1;chr1;chr1;chr1;chr1;chr1;chr1;chr1;chr1;chr1;chr1;chr1;chr1;chr1;chr1;chr1;chr1;chr1;chr1…	74375195;74375203;74375203;74375225;74375253;74375572;74375602;74375718;74375718;74375718;74375770;74376657;74376793;74376793;74376793;74376793;74376793;74377157;74377157;74377157;74377157;74377157;74377157;74379783;74379783;74379783;74379783;74379783;74379783;74380197;74380197;74380197;74380197;74380609;74380609;74380609;74380609;74380609;74380842;74380842;74380842;74380842;74380842;74381651;743…	74375321;74375321;74375321;74375321;74375321;74375851;74375851;74375851;74375851;74375851;74375851;74376793;74376890;74376915;74376915;74376915;74376915;74377276;74377276;74377276;74377276;74377276;74377276;74379856;74379889;74380267;74379889;74379889;74379889;74380267;74380267;74380267;74380267;74380676;74380676;74380676;74380676;74380676;74380997;74380997;74380997;74380997;74380997;74381894;743…	+;+;+;+;+;+;+;+;+;+;+;+;+;+;+;+;+;+;+;+;+;+;+;+;+;+;+;+;+;+;+;+;+;+;+;+;+;+;+;+;+;+;+;+;+;+;+;+;+;+;+;+;+;+;+;+;+;+;+;+;+;+;+;+;+;+;+;+;+;+;+;+;+;+;+;+;+;+;+;+;+;+	3705	468	574	639	481	823	651	727	900	1108	727	682	1093	1071	787	1001	1001	1900	1132	1068	1967	1245	744	1162	1229
Ctdsp1	chr1;chr1;chr1;chr1;chr1;chr1;chr1;chr1;chr1;chr1;chr1;chr1;chr1;chr1;chr1;chr1;chr1	74391509;74391795;74392162;74393278;74393278;74393278;74393797;74393797;74394019;74394019;74394019;74394640;74394640;74394837;74394837;74395456;74395456	74391964;74391964;74392249;74393426;74393901;74393426;74393901;74393901;74394069;74394075;74394075;74394732;74394732;74395022;74395022;74397282;74397285	+;+;+;+;+;+;+;+;+;+;+;+;+;+;+;+;+	3334	9385	11512	10750	10996	10629	9203	9971	9443	10869	12438	11096	12367	4166	3895	5118	3896	5291	6812	5897	6370	4743	3925	4888	4241
Mir26b	chr1	74394310	74394394	+	85	0	0	0	0	3	1	0	0	0	3	3	2	0	0	1	0	0	3	3	0	0	0	0	0
Vil1	chr1;chr1;chr1;chr1;chr1;chr1;chr1;chr1;chr1;chr1;chr1;chr1;chr1;chr1;chr1;chr1;chr1;chr1;chr1;chr1;chr1;chr1;chr1;chr1;chr1;chr1;chr1;chr1;chr1;chr1;chr1;chr1;chr1	74409376;74415069;74415966;74418360;74419053;74419569;74419569;74419795;74419795;74421253;74421253;74421416;74421561;74421561;74421779;74421779;74421779;74422927;74422927;74422927;74423675;74423686;74423863;74423863;74425537;74425537;74426552;74427240;74427479;74428067;74430617;74432291;74434878	74409436;74415154;74416040;74418556;74419103;74419677;74419677;74419905;74419905;74421455;74421455;74421639;74421639;74421639;74421877;74421877;74421877;74423011;74423018;74423080;74423775;74423775;74424000;74424000;74425966;74425695;74426731;74427385;74427623;74428255;74430685;74432431;74435559	+;+;+;+;+;+;+;+;+;+;+;+;+;+;+;+;+;+;+;+;+;+;+;+;+;+;+;+;+;+;+;+;+	3551	14	6	5	7	5	23	12	21	9	7	11	11	5	4	7	6	7	26	25	11	16	5	2	10
Usp37	chr1;chr1;chr1;chr1;chr1;chr1;chr1;chr1;chr1;chr1;chr1;chr1;chr1;chr1;chr1;chr1;chr1;chr1;chr1;chr1;chr1;chr1;chr1;chr1;chr1;chr1;chr1;chr1;chr1;chr1;chr1;chr1;chr1;chr1;chr1;chr1;chr1;chr1;chr1;chr1;chr1;chr1;chr1;chr1;chr1;chr1;chr1;chr1;chr1;chr1;chr1;chr1;chr1;chr1;chr1;chr1;chr1;chr1;chr1;chr1;chr1;chr1;chr1;chr1;chr1;chr1;chr1;chr1;chr1;chr1;chr1;chr1;chr1;chr1;chr1;chr1;chr1;chr1;chr1;chr1…	74435511;74437730;74439127;74439960;74439960;74439960;74441532;74441532;74441532;74444413;74444413;74444413;74449502;74450495;74450495;74450495;74452687;74452687;74452687;74452687;74453828;74453828;74453828;74453828;74456079;74456079;74456079;74456079;74459915;74459915;74459915;74461566;74461566;74461566;74461566;74466915;74466915;74466915;74466915;74467353;74468267;74468267;74468267;74470537;744…	74439478;74439478;74439478;74440098;74440098;74440098;74441601;74441601;74441601;74444528;74444528;74444528;74450555;74450555;74450555;74450555;74452853;74452853;74452853;74452853;74454083;74454083;74454083;74454083;74456220;74456220;74456220;74456220;74459980;74459980;74459980;74461730;74461730;74461730;74461730;74466994;74466994;74466994;74466994;74467574;74470727;74468384;74468384;74470727;744…	-;-;-;-;-;-;-;-;-;-;-;-;-;-;-;-;-;-;-;-;-;-;-;-;-;-;-;-;-;-;-;-;-;-;-;-;-;-;-;-;-;-;-;-;-;-;-;-;-;-;-;-;-;-;-;-;-;-;-;-;-;-;-;-;-;-;-;-;-;-;-;-;-;-;-;-;-;-;-;-;-;-;-;-;-;-;-;-;-;-	11081	330	403	334	399	433	355	508	459	314	382	398	431	700	585	657	674	937	1129	841	1048	925	780	856	810
Gm37733	chr1	74500340	74503301	-	2962	0	0	0	0	1	0	0	0	2	0	0	1	2	0	0	0	0	0	0	1	0	0	0	0
Cnot9	chr1;chr1;chr1;chr1;chr1;chr1;chr1;chr1;chr1;chr1;chr1;chr1;chr1;chr1;chr1;chr1;chr1;chr1	74506058;74506060;74517070;74517070;74518901;74518901;74522318;74522318;74523504;74523504;74523527;74525030;74526992;74526992;74526992;74527592;74527592;74528686	74506461;74506214;74517249;74517249;74519016;74519016;74522427;74522427;74523613;74523613;74523613;74525093;74527090;74527087;74527090;74528177;74527683;74530842	+;+;+;+;+;+;+;+;+;+;+;+;+;+;+;+;+;+	3826	1241	1459	1302	1414	1168	1018	1298	1160	1277	1517	1317	1365	1006	878	1171	1060	1270	1591	1277	1188	1166	1101	1096	1129
[truncated: 54,085 more rows]
