# Supplementary material for: Reverse transcriptase inhibitors prevent liver abscess formation during Escherichia coli bloodstream infection
Source: Proc Natl Acad Sci U S A. 2024 Jan 16;121(4):e2319162121. doi: 10.1073/pnas.2319162121 (PMC10823173; doi:10.1073/pnas.2319162121)
Supplement: Supplementary file 3 — Dataset S02 (XLSX) [file pnas.2319162121.sd02.xlsx]

## Sheet: Filtered
GeneID	c2a	c2b	c3	c4	j5	j6	j7	j8	n9	n10	n11	n12	c13	c14	c15	c16	j17	j18	j19	j20	n21	n22	n23	n24
Mmus38.chr11.6006689.6007147.+	1	2	0	0	52	99	114	53	980	1659	1159	1494	0	0	0	4	579	1179	694	285	7853	6351	6350	8420
Mmus38.chr11.6007151.6007507.+	0	0	0	0	61	72	120	23	722	1238	908	1090	0	0	0	0	428	919	494	249	5907	4971	4797	6432
Mmus38.chr11.6007511.6008311.+	2	0	0	0	342	381	783	255	4091	6806	5141	6513	1	0	0	1	2472	4858	2775	981	30488	25358	25047	33264
Mmus38.chr11.6008217.6008561.+	1	4	1	0	125	156	316	128	1436	2698	2082	2504	4	6	2	4	1013	1697	983	381	11703	9398	10154	12785
Mmus38.chr11.6008565.6009476.+	0	2	2	0	385	507	1077	261	5286	8562	6554	8007	2	1	0	0	3209	6202	3426	1395	36929	31916	31037	40799
Mmus38.chr11.6009311.6009811.+	1	6	6	1	43	57	79	35	576	1080	786	954	11	7	6	12	380	732	406	146	4169	3656	3776	4661
Mmus38.chr11.6009709.6010152.+	76	88	77	104	108	176	362	101	1768	2928	2207	2712	146	247	103	256	1032	2296	1438	605	14621	13683	11946	15163
Mmus38.chr13.67887346.67890933.-	0	0	0	0	5	0	0	1	9	2	20	26	0	0	0	0	52	50	43	30	1038	393	343	47
Mmus38.chr13.67890937.67892859.-	0	0	0	0	2	0	0	1	7	1	7	6	0	0	0	0	19	7	18	7	543	256	217	29
Mmus38.chr14.54293376.54295133.-	1	0	0	0	205	80	131	69	312	498	110	620	0	0	0	0	5744	2268	17287	2940	49847	36115	10121	54373
Mmus38.chr14.54532119.54535706.+	0	0	0	0	1	2	0	1	2	1	0	0	0	0	0	0	22	13	19	15	43	25	18	463
Mmus38.chr19.60927780.60931367.-	0	0	0	0	0	0	1	1	15	3	9	31	0	0	0	0	14	12	14	6	2261	1641	1257	352
Mmus38.chr2.156357095.156359161.-	0	0	0	0	11	16	22	13	387	144	90	401	0	0	0	0	441	32	336	35	2028	1601	1088	1586
Mmus38.chr2.156359026.156360903.-	0	3	0	0	25	10	3	5	112	35	28	104	0	0	0	0	162	25	108	32	659	448	275	410
Mmus38.chr2.156361013.156362935.-	6	0	0	0	4	5	0	3	50	21	23	67	0	0	0	0	91	46	78	32	460	297	211	232
Mmus38.chr4.32794891.32796090.-	0	0	0	0	3	1	2	1	18	33	16	26	0	4	0	8	12	27	9	33	119	102	130	206
Mmus38.chr5.24217932.24218858.+	0	0	0	0	2	0	0	2	4	2	5	7	0	0	0	0	7	9	17	21	1450	640	518	1031
Mmus38.chr8.43314211.43317798.-	0	0	0	0	0	0	0	0	0	0	0	1	0	0	0	0	3	3	9	2	29	38	41	42
Mmus38.chr8.85126740.85129583.-	1	0	1	1	1	3	4	3	113	68	71	98	1	1	0	0	46	29	69	30	24725	7655	10219	15033
Mmus38.chr8.85129579.85131291.-	0	0	0	1	0	1	1	0	41	21	9	47	3	8	1	1	11	10	34	25	7688	2198	3043	4694
Mmus38.chr9.62441827.62445417.+	1	3	0	0	0	0	3	0	13	20	7	29	0	0	1	0	49	45	85	29	4375	2315	1799	2681
		Sample ID	Condition
		c2a	BALB/cJ uninfected
		c2b	BALB/cJ uninfected
		c3	BALB/cJ uninfected
		c4	BALB/cJ uninfected
		j5	B6J uninfected
		j6	B6J uninfected
		j7	B6J uninfected
		j8	B6J uninfected
		n9	B6N uninfected
		n10	B6N uninfected
		n11	B6N uninfected
		n12	B6N uninfected
		c13	BALB/cJ infected (4hpi)
		c14	BALB/cJ infected (4hpi)
		c15	BALB/cJ infected (4hpi)
		c16	BALB/cJ infected (4hpi)
		j17	B6J infected (4hpi)
		j18	B6J infected (4hpi)
		j19	B6J infected (4hpi)
		j20	B6J infected (4hpi)
		n21	B6N infected (4hpi)
		n22	B6N infected (4hpi)
		n23	B6N infected (4hpi)
		n24	B6N infected (4hpi)

## Sheet: All genes
Geneid	Chr	Start	End	Strand	Length	c2a	c2b	c3	c4	j5	j6	j7	j8	n9	n10	n11	n12	c13	c14	c15	c16	j17	j18	j19	j20	n21	n22	n23	n24
Mmus38.chr1.100180308.100180742.+	chr1	100180308	100180742	+	435	0	0	0	0	0	0	0	0	0	0	0	0	0	0	0	0	0	0	0	0	0	0	0	0
Mmus38.chr1.100224565.100226208.-	chr1	100224565	100226208	-	1644	0	0	0	0	4	9	1	3	0	14	2	1	0	0	1	0	2	1	0	0	0	6	1	0
Mmus38.chr1.100226257.100228893.-	chr1	100226257	100228893	-	2637	0	0	0	0	3	0	0	1	0	0	0	0	0	0	0	0	3	0	1	0	0	0	1	0
Mmus38.chr1.100228869.100229783.-	chr1	100228869	100229783	-	915	0	0	0	0	0	0	0	0	0	0	0	0	0	0	0	0	0	0	0	0	0	0	0	0
Mmus38.chr1.100229636.100231468.-	chr1	100229636	100231468	-	1833	0	0	0	0	0	1	0	0	0	0	0	0	0	0	0	0	0	0	0	1	0	0	0	0
Mmus38.chr1.100281908.100282162.-	chr1	100281908	100282162	-	255	1	0	2	2	0	3	1	0	1	1	0	1	0	0	0	0	2	0	2	0	0	0	0	1
Mmus38.chr1.100313592.100314005.+	chr1	100313592	100314005	+	414	0	0	0	0	0	0	0	0	0	0	0	0	0	0	0	0	0	0	0	0	0	0	0	0
Mmus38.chr1.100314977.100318861.-	chr1	100314977	100318861	-	3885	0	0	0	0	0	0	0	0	0	0	0	0	0	0	0	0	0	0	0	0	0	0	0	0
Mmus38.chr1.100406240.100406683.+	chr1	100406240	100406683	+	444	0	0	0	0	0	0	0	0	0	0	0	0	0	0	0	0	0	0	0	0	0	0	0	0
Mmus38.chr1.100472028.100472771.-	chr1	100472028	100472771	-	744	0	0	0	0	0	0	0	0	0	0	0	0	0	0	0	0	0	0	0	0	0	0	0	0
Mmus38.chr1.100499543.100499992.-	chr1	100499543	100499992	-	450	0	0	0	0	0	0	0	0	0	0	0	0	0	0	0	0	0	0	0	0	0	0	0	0
Mmus38.chr1.100499992.100500384.-	chr1	100499992	100500384	-	393	0	0	0	0	0	0	0	0	0	0	0	0	0	0	0	0	0	0	0	0	0	0	0	0
Mmus38.chr1.100501340.100501696.-	chr1	100501340	100501696	-	357	0	0	0	0	0	0	0	0	0	0	0	0	0	0	0	0	0	0	0	0	0	0	0	0
Mmus38.chr1.100562981.100563766.+	chr1	100562981	100563766	+	786	0	0	0	0	0	0	0	0	0	0	0	0	0	0	0	0	0	0	0	0	0	0	0	0
Mmus38.chr1.100612063.100612614.-	chr1	100612063	100612614	-	552	0	0	0	0	0	0	0	0	0	0	0	0	0	0	0	0	0	0	0	0	0	0	0	0
Mmus38.chr1.100639313.100640719.+	chr1	100639313	100640719	+	1407	0	0	0	0	0	0	0	0	0	0	0	0	0	0	0	0	0	0	0	0	0	0	0	0
Mmus38.chr1.100658401.100658790.+	chr1	100658401	100658790	+	390	0	0	0	0	0	0	0	0	0	0	0	0	0	0	0	0	0	0	0	0	0	0	0	0
Mmus38.chr1.100680174.100680488.-	chr1	100680174	100680488	-	315	0	0	0	0	0	0	0	0	0	0	0	0	0	0	0	0	0	0	0	0	0	0	0	0
Mmus38.chr1.100748779.100750785.-	chr1	100748779	100750785	-	2007	0	0	0	0	0	0	0	0	0	0	0	0	0	0	0	0	0	0	0	0	0	0	0	0
Mmus38.chr1.100756730.100760518.+	chr1	100756730	100760518	+	3789	0	0	0	0	0	0	0	0	0	0	0	0	0	0	0	0	0	0	0	0	0	0	0	0
Mmus38.chr1.100773299.100773598.-	chr1	100773299	100773598	-	300	0	0	0	0	0	0	0	0	0	0	0	0	0	0	0	0	0	0	0	0	0	0	0	0
Mmus38.chr1.100773839.100774177.-	chr1	100773839	100774177	-	339	0	0	0	0	0	0	0	0	0	0	0	0	0	0	0	0	0	0	0	0	0	0	0	0
Mmus38.chr1.100776424.100777806.-	chr1	100776424	100777806	-	1383	0	0	0	0	0	0	0	0	0	0	0	0	0	0	0	0	0	0	0	0	0	0	0	0
Mmus38.chr1.100778413.100778895.-	chr1	100778413	100778895	-	483	0	0	0	0	0	0	0	0	0	0	0	0	0	0	0	0	0	0	0	0	0	0	0	0
Mmus38.chr1.100778899.100779171.-	chr1	100778899	100779171	-	273	0	0	0	0	0	0	0	0	0	0	0	0	0	0	0	0	0	0	0	0	0	0	0	0
Mmus38.chr1.100779167.100780045.-	chr1	100779167	100780045	-	879	0	0	0	0	0	0	0	0	0	0	0	0	0	0	0	0	0	0	0	0	0	0	0	0
Mmus38.chr1.100780467.100780916.-	chr1	100780467	100780916	-	450	0	0	0	0	0	0	0	0	0	0	0	0	0	0	0	0	0	0	0	0	0	0	0	0
Mmus38.chr1.100780826.100781116.-	chr1	100780826	100781116	-	291	0	0	0	0	0	0	0	0	0	0	0	0	0	0	0	0	0	0	0	0	0	0	0	0
Mmus38.chr1.100781120.100781800.-	chr1	100781120	100781800	-	681	0	0	0	0	0	0	0	0	0	0	0	0	0	0	0	0	0	0	0	0	0	0	0	0
Mmus38.chr1.100781804.100783273.-	chr1	100781804	100783273	-	1470	0	0	0	0	0	0	0	0	0	0	0	0	0	0	0	0	0	0	0	0	0	0	0	0
Mmus38.chr1.100794315.100794875.+	chr1	100794315	100794875	+	561	0	0	0	0	0	0	0	0	0	0	0	0	0	0	0	0	0	0	0	0	0	0	0	0
Mmus38.chr1.100804138.100804626.+	chr1	100804138	100804626	+	489	0	0	0	0	0	0	0	0	0	0	0	0	0	0	0	0	0	0	0	0	0	0	0	0
Mmus38.chr1.100833209.100834402.-	chr1	100833209	100834402	-	1194	0	0	0	0	0	0	0	0	0	0	0	0	0	0	0	0	0	0	0	0	0	0	0	0
Mmus38.chr1.100982895.100984775.-	chr1	100982895	100984775	-	1881	0	0	0	0	0	0	0	0	0	0	0	0	0	0	0	0	0	0	0	0	0	0	0	0
Mmus38.chr1.100991334.100992287.-	chr1	100991334	100992287	-	954	0	0	0	0	0	0	0	0	0	0	0	0	0	0	0	0	0	0	0	0	0	0	0	0
Mmus38.chr1.100992098.100992946.-	chr1	100992098	100992946	-	849	0	0	0	0	0	1	0	1	0	0	2	0	0	0	2	0	0	0	0	0	0	0	0	0
Mmus38.chr1.100994920.100995201.-	chr1	100994920	100995201	-	282	0	0	0	0	0	0	0	0	0	0	0	0	0	0	0	0	0	0	0	0	0	0	0	0
Mmus38.chr1.101041686.101044043.+	chr1	101041686	101044043	+	2358	0	0	0	0	0	0	0	0	0	0	0	0	0	0	0	0	0	0	0	0	0	0	0	0
Mmus38.chr1.101088663.101089250.+	chr1	101088663	101089250	+	588	0	0	0	0	0	0	0	0	0	0	0	0	0	0	0	0	0	0	0	0	0	0	0	0
Mmus38.chr1.101091426.101091773.-	chr1	101091426	101091773	-	348	0	0	0	0	0	0	0	0	0	0	0	0	0	0	0	0	0	0	0	0	0	0	0	0
Mmus38.chr1.101091724.101092407.-	chr1	101091724	101092407	-	684	0	0	0	0	0	0	0	0	0	0	0	0	0	0	0	0	0	0	0	0	0	0	0	0
Mmus38.chr1.101109433.101110212.-	chr1	101109433	101110212	-	780	0	0	0	0	0	0	0	0	0	0	0	0	0	0	0	0	0	0	0	0	0	0	0	0
Mmus38.chr1.101110169.101110738.-	chr1	101110169	101110738	-	570	0	0	0	0	0	0	0	0	0	0	0	0	0	0	0	0	0	0	0	0	0	0	0	0
Mmus38.chr1.101119739.101121316.-	chr1	101119739	101121316	-	1578	0	0	0	0	0	0	0	0	0	0	0	0	0	0	0	1	0	0	0	0	0	0	0	0
Mmus38.chr1.101172654.101173031.-	chr1	101172654	101173031	-	378	0	0	0	0	0	0	0	0	0	0	0	0	0	0	0	0	0	0	0	0	0	0	0	0
Mmus38.chr1.101176029.101176934.+	chr1	101176029	101176934	+	906	0	0	0	0	0	0	0	0	0	0	0	0	0	0	0	0	0	0	0	0	0	0	0	0
Mmus38.chr1.101240890.101241276.+	chr1	101240890	101241276	+	387	0	0	0	0	0	0	0	0	0	0	0	0	0	0	0	0	0	0	0	0	0	0	0	0
Mmus38.chr1.101245085.101246899.+	chr1	101245085	101246899	+	1815	0	0	0	0	0	0	0	0	0	0	0	0	0	0	0	0	0	0	0	0	0	0	0	0
Mmus38.chr1.101265319.101266320.-	chr1	101265319	101266320	-	1002	0	0	0	0	0	0	0	0	0	0	0	0	0	0	0	0	0	0	0	0	0	0	0	0
Mmus38.chr1.101288046.101288390.-	chr1	101288046	101288390	-	345	0	0	0	0	0	0	0	0	0	0	0	0	0	0	0	0	0	0	0	0	0	0	0	0
Mmus38.chr1.101304277.101308176.+	chr1	101304277	101308176	+	3900	0	0	0	0	0	0	0	0	0	0	0	0	0	0	0	1	0	0	0	0	0	0	0	0
Mmus38.chr1.101331290.101335189.-	chr1	101331290	101335189	-	3900	0	0	0	0	0	0	0	0	0	0	0	0	0	0	0	0	0	0	0	0	0	0	0	0
Mmus38.chr1.101361885.101362619.-	chr1	101361885	101362619	-	735	0	0	0	0	0	0	0	0	0	0	0	0	0	0	0	0	0	0	0	0	0	0	0	0
Mmus38.chr1.101377513.101378088.+	chr1	101377513	101378088	+	576	0	0	0	0	0	0	0	0	0	0	0	0	0	0	0	0	0	0	0	0	0	0	0	0
Mmus38.chr1.101459129.101459611.+	chr1	101459129	101459611	+	483	0	0	0	0	0	0	0	0	0	0	0	0	0	0	0	0	0	0	0	0	0	0	0	0
Mmus38.chr1.101483208.101483990.-	chr1	101483208	101483990	-	783	0	0	0	0	0	0	0	0	0	0	0	0	0	0	0	0	0	0	0	0	0	0	0	0
Mmus38.chr1.101557448.101557753.+	chr1	101557448	101557753	+	306	0	0	0	0	0	0	0	0	0	0	0	0	0	0	0	0	0	0	0	0	0	0	0	0
Mmus38.chr1.101590190.101590528.-	chr1	101590190	101590528	-	339	0	0	0	0	0	0	0	0	0	0	0	0	0	0	0	0	0	0	0	0	0	0	0	0
Mmus38.chr1.101603194.101605356.-	chr1	101603194	101605356	-	2163	0	0	0	0	0	0	0	0	0	0	1	0	0	0	0	0	0	0	0	0	0	0	0	0
Mmus38.chr1.101640012.101640620.-	chr1	101640012	101640620	-	609	0	0	0	0	0	0	0	0	0	0	0	0	0	0	0	0	0	0	0	0	0	0	0	0
Mmus38.chr1.101667332.101668501.-	chr1	101667332	101668501	-	1170	0	0	0	0	0	0	0	0	0	0	0	0	0	0	0	0	0	0	0	0	0	0	0	0
Mmus38.chr1.101706541.101707185.-	chr1	101706541	101707185	-	645	0	0	0	0	0	0	0	0	0	0	0	0	0	0	0	0	0	0	0	0	0	0	0	0
Mmus38.chr1.101714550.101715338.+	chr1	101714550	101715338	+	789	0	0	0	0	0	0	0	0	0	0	0	0	0	0	0	0	0	0	0	0	0	0	0	0
Mmus38.chr1.101759052.101762951.-	chr1	101759052	101762951	-	3900	0	0	0	0	0	0	0	0	0	0	0	0	0	0	0	0	0	0	0	0	0	0	0	0
Mmus38.chr1.101774232.101774828.-	chr1	101774232	101774828	-	597	0	0	0	0	0	0	0	0	0	0	0	0	0	0	0	0	0	0	0	0	0	0	0	0
Mmus38.chr1.101775812.101776600.-	chr1	101775812	101776600	-	789	0	0	0	0	0	0	0	0	0	0	0	0	0	0	0	0	0	0	0	0	0	0	0	0
Mmus38.chr1.101801813.101802139.-	chr1	101801813	101802139	-	327	0	0	0	0	0	0	0	0	0	0	0	0	0	0	0	0	0	0	0	0	0	0	0	0
Mmus38.chr1.101802174.101802845.-	chr1	101802174	101802845	-	672	0	0	0	0	0	0	0	0	0	0	0	0	0	0	0	0	0	0	0	0	0	0	0	0
Mmus38.chr1.101802930.101803286.-	chr1	101802930	101803286	-	357	0	0	0	0	0	0	0	0	0	0	0	0	0	0	0	0	0	0	0	0	0	0	0	0
Mmus38.chr1.101803389.101803733.-	chr1	101803389	101803733	-	345	0	0	0	0	0	0	0	0	0	0	0	0	0	0	0	0	0	0	0	0	0	0	0	0
Mmus38.chr1.101889891.101890331.-	chr1	101889891	101890331	-	441	1	0	0	0	0	3	0	0	1	0	1	1	0	0	0	0	0	0	0	0	0	0	0	1
Mmus38.chr1.101900336.101900611.-	chr1	101900336	101900611	-	276	0	0	0	0	0	0	0	0	0	0	0	0	0	0	0	0	0	0	0	0	0	4	0	0
Mmus38.chr1.101900619.101900945.-	chr1	101900619	101900945	-	327	0	0	0	0	0	0	0	0	0	0	0	0	0	0	0	0	0	0	0	0	0	0	0	0
Mmus38.chr1.101900960.101901697.-	chr1	101900960	101901697	-	738	0	0	0	0	0	0	0	0	0	0	0	0	0	0	0	0	0	0	0	0	0	0	0	0
Mmus38.chr1.101930453.101933080.-	chr1	101930453	101933080	-	2628	0	0	0	0	0	0	0	0	0	0	0	0	0	0	0	0	0	0	0	0	0	0	0	0
Mmus38.chr1.101935946.101937745.-	chr1	101935946	101937745	-	1800	0	0	0	0	0	0	0	0	0	0	0	0	0	0	0	0	0	0	0	0	0	0	0	0
Mmus38.chr1.101979525.101982212.-	chr1	101979525	101982212	-	2688	0	0	0	0	1	0	0	0	0	0	0	0	0	0	0	0	0	0	0	0	0	0	0	0
Mmus38.chr1.101982179.101983111.-	chr1	101982179	101983111	-	933	0	0	0	0	0	0	0	0	0	0	0	0	0	0	0	0	0	0	0	0	0	0	0	0
Mmus38.chr1.101982955.101984826.-	chr1	101982955	101984826	-	1872	0	0	0	0	0	0	0	0	0	0	0	0	0	0	0	0	0	0	0	0	0	0	0	0
Mmus38.chr1.102005349.102007052.+	chr1	102005349	102007052	+	1704	0	0	0	0	0	0	0	0	0	0	0	0	0	0	0	0	0	0	0	0	0	0	0	0
Mmus38.chr1.102011646.102014195.+	chr1	102011646	102014195	+	2550	0	0	0	0	0	1	0	0	0	0	0	0	0	1	0	0	0	0	0	0	0	0	0	0
Mmus38.chr1.102016048.102016302.+	chr1	102016048	102016302	+	255	0	0	0	0	0	0	0	0	0	0	0	0	0	0	0	0	0	0	0	0	0	0	0	0
Mmus38.chr1.102045569.102045880.-	chr1	102045569	102045880	-	312	0	0	0	0	0	0	0	0	0	0	0	0	0	0	0	0	0	0	0	0	0	0	0	0
Mmus38.chr1.102086856.102088946.-	chr1	102086856	102088946	-	2091	0	0	0	0	0	0	0	0	0	0	0	0	0	0	0	0	0	0	0	0	0	0	0	0
Mmus38.chr1.102125780.102126658.+	chr1	102125780	102126658	+	879	0	0	0	0	0	0	0	0	0	0	0	0	0	0	0	0	0	0	0	0	0	0	0	0
Mmus38.chr1.102126662.102127984.+	chr1	102126662	102127984	+	1323	0	0	0	0	0	0	0	0	0	0	0	0	0	0	0	0	0	0	0	0	0	0	0	0
Mmus38.chr1.102150886.102151155.+	chr1	102150886	102151155	+	270	0	0	0	0	0	0	0	0	0	0	0	0	0	0	0	0	0	0	0	0	0	0	0	0
Mmus38.chr1.102238314.102239561.+	chr1	102238314	102239561	+	1248	0	0	0	0	0	0	0	0	0	0	0	0	0	0	0	0	0	0	0	0	0	0	0	0
Mmus38.chr1.102245575.102246648.-	chr1	102245575	102246648	-	1074	0	0	0	0	0	0	0	0	0	0	0	0	0	0	0	0	0	0	0	0	0	0	0	0
Mmus38.chr1.102251251.102254136.-	chr1	102251251	102254136	-	2886	0	0	0	0	0	0	0	0	0	0	0	0	0	0	0	0	0	0	0	0	0	0	0	0
Mmus38.chr1.102297958.102298761.-	chr1	102297958	102298761	-	804	0	0	0	0	0	0	0	0	0	0	0	0	0	0	0	0	0	0	0	0	0	0	0	0
Mmus38.chr1.102304106.102305161.-	chr1	102304106	102305161	-	1056	0	0	0	0	0	0	0	0	0	0	0	0	0	0	0	0	0	0	0	0	0	0	0	0
Mmus38.chr1.102305641.102306195.-	chr1	102305641	102306195	-	555	0	0	0	0	0	0	0	0	0	0	0	0	0	0	0	0	0	0	0	0	0	0	0	0
Mmus38.chr1.102306658.102307098.-	chr1	102306658	102307098	-	441	0	0	0	0	0	0	0	0	0	0	0	0	0	0	0	0	0	0	0	0	0	0	0	0
Mmus38.chr1.102307656.102307946.-	chr1	102307656	102307946	-	291	0	0	0	0	0	0	0	0	0	0	0	0	0	0	0	0	0	0	0	0	0	0	0	0
Mmus38.chr1.102361749.102362288.+	chr1	102361749	102362288	+	540	0	0	0	0	0	0	0	0	0	0	0	0	0	0	0	0	0	0	0	0	0	0	0	0
Mmus38.chr1.102362206.102363663.+	chr1	102362206	102363663	+	1458	0	0	0	0	0	0	0	0	0	0	0	0	0	0	0	0	0	0	0	0	0	0	0	0
Mmus38.chr1.102363727.102363978.+	chr1	102363727	102363978	+	252	0	0	0	0	0	0	0	0	0	0	0	0	0	0	0	0	0	0	0	0	0	0	0	0
Mmus38.chr1.102382790.102383095.-	chr1	102382790	102383095	-	306	0	0	0	0	0	0	0	0	0	0	0	0	0	0	0	0	0	0	0	0	0	0	0	0
Mmus38.chr1.102383194.102383460.-	chr1	102383194	102383460	-	267	0	0	0	0	0	0	0	0	0	0	0	0	0	0	0	0	0	0	0	0	0	0	0	0
Mmus38.chr1.102384121.102384501.-	chr1	102384121	102384501	-	381	0	0	0	0	0	0	0	0	0	0	0	0	0	0	0	0	0	0	0	0	0	0	0	0
Mmus38.chr1.102385790.102386077.-	chr1	102385790	102386077	-	288	0	0	0	0	0	0	0	0	0	0	0	0	0	0	0	0	0	0	0	0	0	0	0	0
Mmus38.chr1.102387499.102387753.-	chr1	102387499	102387753	-	255	0	0	0	0	0	0	0	0	0	0	0	0	0	0	0	0	0	0	0	0	0	0	0	0
Mmus38.chr1.102392072.102392962.+	chr1	102392072	102392962	+	891	0	0	0	0	0	0	0	0	0	0	0	0	0	0	0	0	0	0	0	0	0	0	0	0
Mmus38.chr1.102462631.102465060.-	chr1	102462631	102465060	-	2430	0	0	0	0	0	0	0	0	0	0	0	0	0	0	0	0	0	0	0	1	0	0	0	0
Mmus38.chr1.102522092.102525133.-	chr1	102522092	102525133	-	3042	0	0	0	0	0	0	0	0	0	0	0	0	0	0	0	0	0	0	0	0	0	0	0	0
Mmus38.chr1.10252662.10253348.+	chr1	10252662	10253348	+	687	0	0	0	0	0	0	0	0	0	0	0	0	0	0	0	0	0	0	0	0	0	0	0	0
Mmus38.chr1.102595855.102597714.-	chr1	102595855	102597714	-	1860	0	0	0	0	0	0	0	0	0	0	0	0	0	0	0	0	0	0	0	0	0	0	0	0
Mmus38.chr1.102599914.102602019.-	chr1	102599914	102602019	-	2106	0	0	0	0	0	0	0	0	0	0	0	0	0	0	0	0	0	0	0	0	0	0	0	0
Mmus38.chr1.102682243.102682575.-	chr1	102682243	102682575	-	333	0	0	0	0	0	0	0	0	0	0	0	0	0	0	0	0	0	0	0	0	0	0	0	0
Mmus38.chr1.102742193.102742435.+	chr1	102742193	102742435	+	243	0	0	0	0	0	0	0	0	0	0	0	0	0	0	0	0	0	0	0	0	0	0	0	0
Mmus38.chr1.102763460.102763765.+	chr1	102763460	102763765	+	306	0	0	0	0	0	0	0	0	0	0	0	0	0	0	0	0	0	0	0	0	0	0	0	0
Mmus38.chr1.102763794.102764345.+	chr1	102763794	102764345	+	552	0	0	0	0	0	0	0	0	0	0	0	0	0	0	0	0	0	0	0	0	0	0	0	0
Mmus38.chr1.102776589.102777311.+	chr1	102776589	102777311	+	723	0	0	0	0	0	0	0	0	0	0	0	0	0	0	0	0	0	0	0	0	0	0	0	0
Mmus38.chr1.102802882.102803223.+	chr1	102802882	102803223	+	342	0	0	0	0	0	0	0	0	0	0	0	0	0	0	0	0	0	0	0	0	0	0	0	0
Mmus38.chr1.102803449.102803781.+	chr1	102803449	102803781	+	333	0	0	0	0	0	0	0	0	0	0	0	0	0	0	0	0	0	0	0	0	0	0	0	0
Mmus38.chr1.102803645.102803887.+	chr1	102803645	102803887	+	243	0	0	0	0	0	0	0	0	0	0	0	0	0	0	0	0	0	0	0	0	0	0	0	0
Mmus38.chr1.102804165.102804479.+	chr1	102804165	102804479	+	315	0	0	0	0	0	0	0	0	0	0	0	0	0	0	0	0	0	0	0	0	0	0	0	0
Mmus38.chr1.102804483.102805664.+	chr1	102804483	102805664	+	1182	0	0	0	0	0	0	0	0	0	0	0	0	0	0	0	0	0	0	0	0	0	0	0	0
Mmus38.chr1.102805668.102805988.+	chr1	102805668	102805988	+	321	0	0	0	0	0	0	0	0	0	0	0	0	0	0	0	0	0	0	0	0	0	0	0	0
Mmus38.chr1.102806382.102806630.+	chr1	102806382	102806630	+	249	0	0	0	0	0	0	0	0	0	0	0	0	0	0	0	0	0	0	0	0	0	0	0	0
Mmus38.chr1.102806543.102806908.+	chr1	102806543	102806908	+	366	0	0	0	0	0	0	0	0	0	0	0	0	0	0	0	0	0	0	0	0	0	0	0	0
Mmus38.chr1.102807280.102807678.+	chr1	102807280	102807678	+	399	0	0	0	0	0	0	0	0	0	0	0	0	0	0	0	0	0	0	0	0	0	0	0	0
Mmus38.chr1.102808704.102809129.+	chr1	102808704	102809129	+	426	0	0	0	0	0	0	0	0	0	0	0	0	0	0	0	0	0	0	0	0	0	0	0	0
Mmus38.chr1.102809189.102809635.+	chr1	102809189	102809635	+	447	0	0	0	0	0	0	0	0	0	0	0	0	0	0	0	0	0	0	0	0	0	0	0	0
Mmus38.chr1.102830939.102831295.-	chr1	102830939	102831295	-	357	0	0	0	0	0	0	0	0	0	0	0	0	0	0	0	0	0	0	0	0	0	0	0	0
Mmus38.chr1.102966637.102967275.+	chr1	102966637	102967275	+	639	0	0	0	0	0	0	0	0	0	0	0	0	0	0	0	0	0	0	0	0	0	0	0	0
Mmus38.chr1.102997682.102998206.+	chr1	102997682	102998206	+	525	0	0	0	0	0	0	0	0	0	0	0	0	0	0	0	0	0	0	0	0	0	0	0	0
Mmus38.chr1.103004244.103005155.+	chr1	103004244	103005155	+	912	0	0	0	0	0	0	0	0	0	0	0	0	0	0	0	0	0	0	0	0	0	0	0	0
Mmus38.chr1.103029601.103030338.+	chr1	103029601	103030338	+	738	0	0	0	0	0	0	0	0	0	0	0	0	0	0	0	0	0	0	0	0	0	0	0	0
Mmus38.chr1.103033134.103033970.+	chr1	103033134	103033970	+	837	0	0	0	0	0	0	0	0	0	0	0	0	0	0	0	0	0	0	0	0	0	0	0	0
Mmus38.chr1.103033826.103034746.+	chr1	103033826	103034746	+	921	0	0	0	0	0	0	0	0	0	0	0	0	0	0	0	0	0	0	0	0	0	0	0	0
Mmus38.chr1.103034713.103035042.+	chr1	103034713	103035042	+	330	0	0	0	0	0	0	0	0	0	0	0	0	0	0	0	0	0	0	0	0	0	0	0	0
Mmus38.chr1.103035172.103036659.+	chr1	103035172	103036659	+	1488	0	0	0	0	0	0	0	0	0	0	0	1	0	0	0	0	0	0	0	0	0	0	0	0
Mmus38.chr1.103036663.103037397.+	chr1	103036663	103037397	+	735	0	0	0	0	0	0	0	0	0	0	0	0	0	0	0	0	0	0	0	0	0	0	0	0
Mmus38.chr1.103079953.103080615.-	chr1	103079953	103080615	-	663	0	0	0	0	0	0	0	0	0	0	0	0	0	0	0	0	0	0	0	0	0	0	0	0
Mmus38.chr1.103112826.103115786.-	chr1	103112826	103115786	-	2961	0	0	0	0	0	0	0	0	0	5	0	0	1	0	0	0	0	2	0	0	0	0	1	1
Mmus38.chr1.103148474.103152373.-	chr1	103148474	103152373	-	3900	0	0	0	0	0	0	0	0	0	0	0	0	0	0	0	0	0	0	0	0	0	0	0	0
Mmus38.chr1.10319316.10319816.+	chr1	10319316	10319816	+	501	0	0	0	0	0	0	0	0	0	0	0	0	0	0	0	0	0	5	0	1	4	0	0	2
Mmus38.chr1.10320181.10320567.+	chr1	10320181	10320567	+	387	0	0	0	0	0	0	0	0	0	0	0	0	0	0	0	0	2	7	0	2	3	1	2	0
Mmus38.chr1.103206557.103209241.-	chr1	103206557	103209241	-	2685	0	0	0	0	0	0	0	0	0	0	0	0	0	0	0	0	0	0	0	0	0	0	0	0
Mmus38.chr1.103209208.103210128.-	chr1	103209208	103210128	-	921	0	0	0	0	0	0	0	0	0	0	0	0	0	0	0	0	0	0	0	0	0	0	0	0
Mmus38.chr1.103209984.103211801.-	chr1	103209984	103211801	-	1818	0	0	0	0	0	0	0	0	0	0	0	0	0	0	0	0	0	0	0	0	0	0	0	0
Mmus38.chr1.103213012.103213419.-	chr1	103213012	103213419	-	408	0	0	0	0	0	0	0	0	0	0	0	0	0	0	0	0	0	0	0	0	0	0	0	0
Mmus38.chr1.10322384.10323019.+	chr1	10322384	10323019	+	636	0	0	0	0	0	0	0	0	0	0	0	0	1	0	2	0	5	21	4	3	1	1	16	9
Mmus38.chr1.103243406.103243687.-	chr1	103243406	103243687	-	282	0	0	0	0	0	0	0	0	0	0	0	0	0	0	0	0	0	0	0	0	0	0	0	0
Mmus38.chr1.103277670.103277981.-	chr1	103277670	103277981	-	312	0	0	0	0	0	0	0	0	0	0	0	0	0	0	0	0	0	0	0	0	0	0	0	0
Mmus38.chr1.103314295.103314753.+	chr1	103314295	103314753	+	459	0	0	0	0	0	0	0	0	0	0	0	0	0	0	0	0	0	0	0	0	0	0	0	0
Mmus38.chr1.103320373.103320990.-	chr1	103320373	103320990	-	618	0	0	0	0	0	0	0	0	0	0	0	0	0	0	0	0	0	0	0	0	0	0	0	0
Mmus38.chr1.103320994.103321395.-	chr1	103320994	103321395	-	402	0	0	0	0	0	0	0	0	0	0	0	0	0	0	0	0	0	0	0	0	0	0	0	0
Mmus38.chr1.103321752.103322561.-	chr1	103321752	103322561	-	810	0	0	0	0	0	0	0	0	0	0	0	0	0	0	0	0	0	0	0	0	0	0	0	0
Mmus38.chr1.103322565.103322915.-	chr1	103322565	103322915	-	351	0	0	0	0	0	0	0	0	0	0	0	0	0	0	0	0	0	0	0	0	0	0	0	0
Mmus38.chr1.103323190.103323783.-	chr1	103323190	103323783	-	594	0	0	0	0	0	0	0	0	0	0	0	0	0	0	0	0	0	0	0	0	0	0	0	0
Mmus38.chr1.103323904.103325085.-	chr1	103323904	103325085	-	1182	0	0	0	0	0	0	0	0	0	0	0	0	0	0	0	0	0	0	0	0	0	0	0	0
Mmus38.chr1.103372192.103372446.+	chr1	103372192	103372446	+	255	0	0	0	0	0	0	0	0	0	0	0	0	0	0	0	0	0	0	0	0	0	0	0	0
Mmus38.chr1.103372461.103372889.+	chr1	103372461	103372889	+	429	0	0	0	0	0	0	0	0	0	0	0	0	0	0	0	0	0	0	0	0	0	0	0	0
Mmus38.chr1.103405113.103406141.-	chr1	103405113	103406141	-	1029	0	0	0	0	0	0	0	0	0	0	0	0	0	0	0	0	0	0	0	0	0	0	0	0
Mmus38.chr1.103406108.103406779.-	chr1	103406108	103406779	-	672	0	0	0	0	0	0	0	0	0	0	0	0	0	0	0	0	0	0	0	0	0	0	0	0
Mmus38.chr1.10341361.10341975.-	chr1	10341361	10341975	-	615	0	0	0	0	0	0	0	0	0	0	0	0	0	0	0	0	0	0	0	0	0	0	0	0
Mmus38.chr1.103414726.103416036.-	chr1	103414726	103416036	-	1311	0	0	0	0	0	0	0	0	0	0	0	0	0	0	0	0	0	0	0	0	0	0	0	0
Mmus38.chr1.10341957.10342238.-	chr1	10341957	10342238	-	282	0	0	0	0	0	0	0	0	0	0	0	0	0	0	0	0	0	0	0	0	0	0	0	0
Mmus38.chr1.103479825.103480331.+	chr1	103479825	103480331	+	507	0	0	0	0	0	0	0	0	0	0	0	0	0	0	0	0	0	0	0	0	0	0	0	0
Mmus38.chr1.103509501.103509812.+	chr1	103509501	103509812	+	312	0	0	0	0	0	0	0	0	0	0	0	0	0	0	0	0	0	0	0	0	0	0	0	0
Mmus38.chr1.103520068.103520496.+	chr1	103520068	103520496	+	429	0	0	0	0	0	0	0	0	0	0	0	0	0	0	0	0	0	0	0	0	0	0	0	0
Mmus38.chr1.103534254.103534604.+	chr1	103534254	103534604	+	351	0	0	0	0	0	0	0	0	0	0	0	0	0	0	0	0	0	0	0	0	0	0	0	0
Mmus38.chr1.103538603.103539079.-	chr1	103538603	103539079	-	477	0	0	0	0	0	0	0	0	0	0	0	0	0	0	0	0	0	0	0	0	0	0	0	0
Mmus38.chr1.103540272.103540607.+	chr1	103540272	103540607	+	336	0	0	0	0	0	0	0	0	0	0	0	0	0	0	0	0	0	0	0	0	0	0	0	0
Mmus38.chr1.103540637.103541452.+	chr1	103540637	103541452	+	816	0	0	0	0	0	0	0	0	0	0	0	0	0	0	0	0	0	0	0	0	0	0	0	0
Mmus38.chr1.103542254.103543096.+	chr1	103542254	103543096	+	843	0	0	0	0	0	0	0	0	0	0	0	0	0	0	0	0	0	0	0	0	0	0	0	0
Mmus38.chr1.103546591.103547427.+	chr1	103546591	103547427	+	837	0	0	0	0	0	0	0	0	0	0	0	0	0	0	0	0	0	0	0	0	0	0	0	0
Mmus38.chr1.103586883.103587476.-	chr1	103586883	103587476	-	594	0	0	0	0	0	0	0	0	0	0	0	0	0	0	0	0	0	0	0	0	0	0	0	0
Mmus38.chr1.103589348.103592656.+	chr1	103589348	103592656	+	3309	0	1	0	0	0	0	0	0	0	0	0	0	0	0	0	0	0	0	0	0	0	0	0	1
Mmus38.chr1.103664655.103665137.-	chr1	103664655	103665137	-	483	0	0	0	0	0	0	0	0	0	0	0	0	0	0	0	0	0	0	0	0	0	0	0	0
Mmus38.chr1.103665109.103665462.-	chr1	103665109	103665462	-	354	0	0	0	0	0	0	0	0	0	0	0	0	0	0	0	0	0	0	0	0	0	0	0	0
Mmus38.chr1.103678898.103679332.+	chr1	103678898	103679332	+	435	0	0	0	0	0	0	0	0	0	0	0	0	0	0	0	0	0	0	0	0	0	0	0	0
Mmus38.chr1.103679277.103680524.+	chr1	103679277	103680524	+	1248	0	0	0	0	0	0	0	0	0	0	0	0	0	0	0	0	0	0	0	0	0	0	0	0
Mmus38.chr1.103744048.103744464.-	chr1	103744048	103744464	-	417	0	0	0	0	0	0	0	0	0	0	0	0	0	0	0	0	0	0	0	0	0	0	0	0
Mmus38.chr1.103744468.103745568.-	chr1	103744468	103745568	-	1101	0	0	0	0	0	0	0	0	0	0	0	0	0	0	0	1	0	0	0	0	0	0	0	0
Mmus38.chr1.10384985.10386580.+	chr1	10384985	10386580	+	1596	0	0	0	0	0	0	0	0	0	0	0	0	0	0	0	0	0	0	0	0	0	0	0	0
Mmus38.chr1.10386584.10387108.+	chr1	10386584	10387108	+	525	0	0	0	0	0	0	0	0	0	0	0	0	0	0	0	0	0	0	0	0	0	0	0	0
Mmus38.chr1.103883031.103883312.+	chr1	103883031	103883312	+	282	0	0	0	0	0	0	0	0	0	0	0	0	0	0	0	0	0	0	0	0	0	0	0	0
Mmus38.chr1.103883216.103883524.+	chr1	103883216	103883524	+	309	0	0	0	0	0	0	0	0	0	0	0	0	0	0	0	0	0	0	0	0	0	0	0	0
Mmus38.chr1.103883789.103884214.+	chr1	103883789	103884214	+	426	0	0	0	0	0	0	0	0	0	0	0	0	0	0	0	0	0	0	0	0	0	0	0	0
Mmus38.chr1.103884043.103884396.+	chr1	103884043	103884396	+	354	0	0	0	0	0	0	0	0	0	0	0	0	0	0	0	0	0	0	0	0	0	0	0	0
Mmus38.chr1.103884372.103884713.+	chr1	103884372	103884713	+	342	0	0	0	0	0	0	0	0	0	0	0	0	0	0	0	0	0	0	0	0	0	0	0	0
Mmus38.chr1.103894794.103895279.-	chr1	103894794	103895279	-	486	0	0	0	0	0	0	0	0	0	0	0	0	0	0	0	0	0	0	0	0	0	0	0	0
Mmus38.chr1.10389581.10389967.-	chr1	10389581	10389967	-	387	0	0	0	0	0	0	0	0	0	0	0	0	0	0	0	0	0	0	0	0	0	0	0	0
Mmus38.chr1.103920615.103923062.-	chr1	103920615	103923062	-	2448	0	0	0	1	0	0	0	0	0	0	0	0	0	0	0	1	0	0	0	0	0	0	0	0
Mmus38.chr1.104070207.104070539.-	chr1	104070207	104070539	-	333	0	0	0	0	0	0	0	0	0	0	0	0	0	0	0	0	0	0	0	0	0	0	0	0
Mmus38.chr1.104086059.104086661.+	chr1	104086059	104086661	+	603	0	0	0	0	0	0	0	0	0	0	0	0	0	0	0	0	0	0	0	0	0	0	0	0
Mmus38.chr1.104101126.104102532.+	chr1	104101126	104102532	+	1407	0	0	0	0	0	0	0	0	0	0	0	0	0	0	0	0	0	0	0	0	0	0	0	0
Mmus38.chr1.104119968.104120567.+	chr1	104119968	104120567	+	600	0	0	0	0	0	0	0	0	0	0	0	0	0	0	0	0	0	0	0	0	0	0	0	0
Mmus38.chr1.104149367.104150296.-	chr1	104149367	104150296	-	930	0	0	0	0	0	0	0	0	0	0	0	0	0	0	0	0	0	0	0	0	0	0	0	0
Mmus38.chr1.104162456.104163103.+	chr1	104162456	104163103	+	648	0	0	0	0	0	0	0	0	0	0	0	0	0	0	0	0	0	0	0	0	0	0	0	0
Mmus38.chr1.104183710.104184498.+	chr1	104183710	104184498	+	789	0	0	0	0	0	0	0	0	0	0	0	0	0	0	0	0	0	0	0	0	0	0	0	0
Mmus38.chr1.104195456.104195785.-	chr1	104195456	104195785	-	330	0	0	0	0	0	0	0	0	0	0	0	0	0	0	0	0	0	0	0	0	0	0	0	0
Mmus38.chr1.104219508.104223407.+	chr1	104219508	104223407	+	3900	0	0	0	0	0	0	0	0	0	0	0	0	0	0	0	0	0	0	0	0	0	0	0	0
Mmus38.chr1.10423965.10424780.-	chr1	10423965	10424780	-	816	0	0	0	0	0	0	0	0	0	0	0	0	0	0	0	0	0	0	0	0	0	0	0	0
Mmus38.chr1.104245624.104246211.+	chr1	104245624	104246211	+	588	0	0	0	0	0	0	0	0	0	0	0	0	0	0	0	0	0	0	0	0	0	0	0	0
Mmus38.chr1.104268424.104269398.-	chr1	104268424	104269398	-	975	0	0	0	0	0	0	0	0	0	0	0	0	0	0	0	0	0	0	0	0	0	0	0	0
Mmus38.chr1.104269358.104271406.-	chr1	104269358	104271406	-	2049	0	0	0	0	0	0	0	0	0	0	0	0	0	0	0	0	0	0	0	0	0	0	0	0
Mmus38.chr1.104274457.104278356.-	chr1	104274457	104278356	-	3900	0	0	0	0	0	0	0	0	0	0	0	0	0	0	0	0	0	0	0	0	0	0	0	0
Mmus38.chr1.104290950.104294237.-	chr1	104290950	104294237	-	3288	0	0	0	0	0	0	0	0	0	1	0	0	2	0	0	0	0	0	0	0	0	0	0	0
Mmus38.chr1.104344052.104344696.-	chr1	104344052	104344696	-	645	0	0	0	0	0	0	0	0	0	0	0	0	0	0	0	0	0	0	0	0	0	0	0	0
Mmus38.chr1.10436380.10436631.+	chr1	10436380	10436631	+	252	0	0	0	0	0	0	0	0	0	0	0	0	0	0	0	0	0	0	0	0	0	0	0	0
Mmus38.chr1.104364990.104366468.+	chr1	104364990	104366468	+	1479	0	0	0	0	0	0	0	0	0	0	0	0	0	0	0	0	0	0	0	0	0	0	0	0
Mmus38.chr1.104385330.104386061.-	chr1	104385330	104386061	-	732	0	0	0	0	0	0	0	0	0	0	0	0	0	0	0	0	0	0	0	0	0	0	0	0
Mmus38.chr1.104401844.104402230.-	chr1	104401844	104402230	-	387	0	0	0	0	0	0	0	0	0	0	0	0	0	0	0	0	0	0	0	0	0	0	0	0
Mmus38.chr1.104402366.104402665.-	chr1	104402366	104402665	-	300	0	0	0	0	0	0	0	0	0	0	0	0	0	0	0	0	0	0	0	0	0	0	0	0
Mmus38.chr1.104405508.104405831.+	chr1	104405508	104405831	+	324	0	0	0	0	0	0	0	0	0	0	0	0	0	0	0	0	0	0	0	0	0	0	0	0
Mmus38.chr1.104405835.104406227.+	chr1	104405835	104406227	+	393	0	0	0	0	0	0	0	0	0	0	0	0	0	0	0	0	0	0	0	0	0	0	0	0
Mmus38.chr1.104406170.104406502.+	chr1	104406170	104406502	+	333	0	0	0	0	0	0	0	0	0	0	0	0	0	0	0	0	0	0	0	0	0	0	0	0
Mmus38.chr1.104440528.104440899.+	chr1	104440528	104440899	+	372	0	0	0	0	0	0	0	0	0	0	0	0	0	0	0	0	0	0	0	0	0	0	0	0
Mmus38.chr1.104456592.104457011.-	chr1	104456592	104457011	-	420	0	0	0	0	0	0	0	0	0	0	0	0	0	0	0	0	0	0	0	0	0	0	0	0
Mmus38.chr1.104456935.104457327.-	chr1	104456935	104457327	-	393	0	0	0	0	0	0	0	0	0	0	0	0	0	0	0	0	0	0	0	0	0	0	0	0
Mmus38.chr1.104510476.104511081.+	chr1	104510476	104511081	+	606	0	0	0	0	0	0	0	0	0	0	0	0	0	0	0	0	0	0	0	0	0	0	0	0
Mmus38.chr1.104656759.104657301.-	chr1	104656759	104657301	-	543	0	0	0	0	0	0	0	0	0	0	0	0	0	0	0	0	0	0	0	0	0	0	0	0
Mmus38.chr1.104662548.104662877.-	chr1	104662548	104662877	-	330	0	0	0	0	0	0	0	0	0	0	0	0	0	0	0	0	0	0	0	0	0	0	0	0
Mmus38.chr1.10467507.10468082.+	chr1	10467507	10468082	+	576	0	0	0	0	0	0	0	0	0	0	0	0	0	0	0	0	0	0	0	0	0	0	2	0
Mmus38.chr1.104963296.104967195.-	chr1	104963296	104967195	-	3900	0	0	0	0	0	0	0	0	0	0	0	0	0	0	0	0	0	0	0	0	0	0	0	0
Mmus38.chr1.105014433.105018332.-	chr1	105014433	105018332	-	3900	0	0	0	0	0	0	0	0	0	0	0	0	0	0	0	0	0	2	0	0	0	0	0	0
Mmus38.chr1.105023082.105024164.-	chr1	105023082	105024164	-	1083	0	0	0	0	0	0	0	0	0	0	0	0	0	0	0	0	0	0	0	0	0	0	0	0
Mmus38.chr1.105045494.105045781.-	chr1	105045494	105045781	-	288	0	0	0	0	0	0	0	0	0	0	0	0	0	0	0	0	0	0	0	0	0	0	0	0
Mmus38.chr1.105057970.105058248.+	chr1	105057970	105058248	+	279	0	0	0	0	0	0	0	0	0	0	0	0	0	0	0	0	0	0	0	0	0	0	0	0
Mmus38.chr1.105143019.105143669.+	chr1	105143019	105143669	+	651	5	6	2	1	0	3	2	2	0	0	0	0	0	1	0	0	0	0	0	0	0	0	0	0
Mmus38.chr1.10515420.10515698.+	chr1	10515420	10515698	+	279	0	0	0	0	0	0	0	0	0	0	0	0	0	0	0	0	0	0	0	0	0	0	0	0
Mmus38.chr1.105182659.105183357.-	chr1	105182659	105183357	-	699	0	0	0	0	0	0	0	0	0	0	0	0	0	0	0	0	0	0	0	0	0	0	0	0
Mmus38.chr1.105194918.105195367.-	chr1	105194918	105195367	-	450	0	0	0	0	0	0	0	0	0	0	0	0	0	0	0	0	0	0	0	0	0	0	0	0
Mmus38.chr1.105226597.105228144.+	chr1	105226597	105228144	+	1548	0	0	0	0	0	0	0	0	0	0	0	0	0	0	0	0	0	0	0	0	0	0	0	0
Mmus38.chr1.105228148.105229938.+	chr1	105228148	105229938	+	1791	0	0	0	0	0	0	0	0	0	0	0	0	0	0	0	0	0	0	0	0	0	0	0	0
Mmus38.chr1.10531440.10533560.-	chr1	10531440	10533560	-	2121	0	0	0	0	0	0	0	0	0	0	0	0	0	0	0	0	0	0	0	0	0	0	0	0
Mmus38.chr1.105392945.105393265.-	chr1	105392945	105393265	-	321	0	0	0	0	0	0	0	0	0	0	0	0	0	0	0	0	0	0	0	0	0	0	0	0
Mmus38.chr1.10539916.10540620.-	chr1	10539916	10540620	-	705	0	0	0	0	0	0	0	0	0	0	0	0	0	0	0	0	0	0	0	0	0	0	0	0
Mmus38.chr1.105417093.105417863.+	chr1	105417093	105417863	+	771	0	0	0	0	0	0	0	0	0	0	0	0	0	0	0	0	0	0	0	0	0	0	0	0
Mmus38.chr1.105453374.105453733.-	chr1	105453374	105453733	-	360	0	0	0	0	0	0	0	0	0	0	0	0	0	0	0	0	0	0	0	0	0	0	0	0
Mmus38.chr1.105453870.105454181.-	chr1	105453870	105454181	-	312	0	0	0	0	0	0	0	0	0	0	0	0	0	0	0	0	0	0	0	0	0	0	0	0
Mmus38.chr1.105467906.105468391.-	chr1	105467906	105468391	-	486	0	0	0	0	0	0	0	0	0	0	0	0	0	0	0	0	0	0	0	0	0	1	1	0
Mmus38.chr1.105473754.105474035.-	chr1	105473754	105474035	-	282	0	0	0	0	0	0	0	0	0	0	0	0	0	0	0	0	0	0	0	0	0	0	0	0
Mmus38.chr1.105535775.105537007.-	chr1	105535775	105537007	-	1233	0	2	0	0	0	0	0	1	0	0	0	12	0	1	2	0	0	0	0	2	0	0	0	0
Mmus38.chr1.105569823.105573722.+	chr1	105569823	105573722	+	3900	0	0	0	0	0	0	0	0	0	0	0	0	0	0	0	0	0	0	0	0	0	0	0	0
Mmus38.chr1.105606577.105608157.-	chr1	105606577	105608157	-	1581	0	0	0	0	0	0	0	0	0	0	0	0	0	0	0	0	0	0	0	0	0	0	0	0
Mmus38.chr1.105610415.105613942.-	chr1	105610415	105613942	-	3528	2	0	0	0	3	0	0	1	0	1	0	0	0	0	0	0	0	3	0	0	0	0	0	4
Mmus38.chr1.105761389.105761733.+	chr1	105761389	105761733	+	345	0	0	0	0	0	0	0	0	0	0	0	1	1	0	0	1	0	0	0	0	0	0	0	0
Mmus38.chr1.105834665.105837154.-	chr1	105834665	105837154	-	2490	0	0	0	0	0	0	0	0	0	0	0	0	0	0	0	0	0	0	0	0	0	0	0	0
Mmus38.chr1.105937577.105937882.-	chr1	105937577	105937882	-	306	0	0	0	0	0	0	0	0	0	0	0	0	0	0	0	0	0	0	0	0	0	0	0	0
Mmus38.chr1.105939195.105939470.-	chr1	105939195	105939470	-	276	0	0	0	0	0	0	0	0	0	0	0	0	0	0	0	0	0	0	0	0	0	0	0	0
Mmus38.chr1.105939734.105940153.-	chr1	105939734	105940153	-	420	0	0	0	0	0	0	0	0	0	0	0	0	0	0	0	0	0	0	1	2	1	0	0	0
Mmus38.chr1.106113664.106116783.-	chr1	106113664	106116783	-	3120	0	0	0	0	0	0	0	0	0	0	0	0	0	0	0	0	0	0	0	0	0	0	0	0
Mmus38.chr1.106250376.106250831.+	chr1	106250376	106250831	+	456	0	0	0	0	0	0	0	0	0	0	0	0	9	0	0	0	0	0	0	0	0	0	0	0
Mmus38.chr1.106294436.106298335.-	chr1	106294436	106298335	-	3900	0	0	0	0	1	0	0	0	0	0	0	0	0	0	0	0	0	0	0	0	0	0	0	0
Mmus38.chr1.106414718.106415401.-	chr1	106414718	106415401	-	684	0	0	0	0	0	0	0	0	0	0	0	0	0	0	0	0	0	0	0	0	0	0	0	0
Mmus38.chr1.10647634.10648053.+	chr1	10647634	10648053	+	420	0	0	0	0	0	0	0	0	0	0	0	0	0	0	0	0	0	0	0	0	0	0	0	0
Mmus38.chr1.106486375.106486773.-	chr1	106486375	106486773	-	399	0	0	0	0	0	0	0	0	0	0	0	0	0	0	0	0	0	0	0	0	0	0	0	0
Mmus38.chr1.10663301.10663750.-	chr1	10663301	10663750	-	450	0	0	0	0	0	0	0	0	0	0	0	0	0	0	0	0	0	0	0	0	0	0	0	0
Mmus38.chr1.106672733.106674433.+	chr1	106672733	106674433	+	1701	0	0	0	0	0	0	0	0	0	0	0	0	0	0	0	0	0	0	0	0	0	0	0	0
Mmus38.chr1.106802913.106804376.+	chr1	106802913	106804376	+	1464	0	0	0	0	0	0	0	0	0	0	0	0	0	0	0	0	0	0	0	0	0	0	0	0
Mmus38.chr1.106804405.106804983.+	chr1	106804405	106804983	+	579	0	0	0	0	0	0	0	0	0	0	0	0	0	0	0	0	0	0	0	0	0	0	0	0
Mmus38.chr1.106805885.106806652.-	chr1	106805885	106806652	-	768	0	0	0	0	0	0	0	0	0	0	0	0	0	0	0	0	0	0	0	0	0	0	0	0
Mmus38.chr1.106849546.106853445.-	chr1	106849546	106853445	-	3900	0	0	0	0	0	0	0	0	0	0	0	0	0	0	0	0	0	0	0	0	0	0	0	0
Mmus38.chr1.106898852.106899349.-	chr1	106898852	106899349	-	498	0	0	0	0	0	0	0	0	0	0	0	0	0	0	0	0	0	0	0	0	0	0	0	0
Mmus38.chr1.106922862.106923158.-	chr1	106922862	106923158	-	297	0	0	0	0	0	0	0	0	0	0	0	0	0	0	0	0	0	0	0	0	0	0	0	0
Mmus38.chr1.106965610.106965852.+	chr1	106965610	106965852	+	243	0	0	0	0	0	0	0	0	0	0	0	0	0	0	0	0	0	0	0	0	0	0	0	0
Mmus38.chr1.106976845.106977225.+	chr1	106976845	106977225	+	381	0	0	0	0	0	0	0	0	0	0	0	0	0	0	0	0	0	0	0	0	0	0	0	0
Mmus38.chr1.107038735.107041500.+	chr1	107038735	107041500	+	2766	0	0	0	0	0	0	0	0	0	0	0	0	0	0	1	0	0	0	0	1	0	0	0	0
Mmus38.chr1.107075303.107075605.+	chr1	107075303	107075605	+	303	0	0	0	0	0	0	0	0	0	0	0	0	0	0	0	0	0	0	0	0	0	0	0	0
Mmus38.chr1.107102321.107102713.-	chr1	107102321	107102713	-	393	0	0	0	0	0	0	0	0	0	0	0	0	0	0	0	0	0	0	0	0	0	0	0	0
Mmus38.chr1.107113931.107115286.-	chr1	107113931	107115286	-	1356	0	0	0	0	0	0	0	0	0	0	0	0	0	0	0	0	0	0	0	0	0	0	0	0
Mmus38.chr1.107123108.107125546.-	chr1	107123108	107125546	-	2439	0	0	0	0	0	0	0	0	0	0	0	0	0	0	0	0	0	0	0	0	0	0	0	0
Mmus38.chr1.107144656.107145642.-	chr1	107144656	107145642	-	987	0	0	0	0	0	0	0	0	0	0	0	0	0	0	0	0	0	0	0	0	0	0	0	0
Mmus38.chr1.107165989.107166876.+	chr1	107165989	107166876	+	888	0	0	0	0	0	0	0	0	0	0	0	0	0	0	0	0	0	0	0	0	0	0	0	0
Mmus38.chr1.107170994.107171374.+	chr1	107170994	107171374	+	381	0	0	0	0	0	0	0	0	0	0	0	0	0	0	0	0	0	0	0	0	0	0	0	0
Mmus38.chr1.107171378.107171917.+	chr1	107171378	107171917	+	540	0	0	0	0	0	0	0	0	0	0	0	0	0	0	0	0	0	0	0	0	0	0	0	0
Mmus38.chr1.107176964.107177662.-	chr1	107176964	107177662	-	699	0	0	0	0	0	0	0	0	0	0	0	0	0	0	0	0	0	0	0	0	0	0	0	0
Mmus38.chr1.107201195.107201683.-	chr1	107201195	107201683	-	489	0	0	0	0	0	0	0	0	0	0	0	0	0	0	0	0	0	0	0	0	0	0	0	0
Mmus38.chr1.107203399.107207298.-	chr1	107203399	107207298	-	3900	0	0	0	0	0	0	0	0	0	0	0	0	0	0	0	0	0	0	0	0	0	0	0	0
Mmus38.chr1.107236217.107236582.-	chr1	107236217	107236582	-	366	0	0	0	0	0	0	0	0	0	0	0	0	0	0	0	0	0	0	0	0	0	0	0	0
Mmus38.chr1.107260931.107261674.-	chr1	107260931	107261674	-	744	0	0	0	0	0	0	0	0	0	0	0	0	0	0	0	0	0	0	0	0	0	0	0	0
Mmus38.chr1.107295287.107295670.-	chr1	107295287	107295670	-	384	0	0	0	0	0	0	0	0	0	0	0	0	0	0	0	0	0	0	0	0	0	0	0	0
Mmus38.chr1.10731233.10733914.-	chr1	10731233	10733914	-	2682	0	0	0	0	0	0	0	0	0	0	0	0	0	0	0	0	0	0	0	0	0	0	0	0
Mmus38.chr1.107322367.107322942.+	chr1	107322367	107322942	+	576	0	0	0	0	0	0	0	0	0	0	0	0	0	0	0	0	0	0	0	0	0	0	0	0
Mmus38.chr1.107329824.107330135.+	chr1	107329824	107330135	+	312	0	0	0	0	0	0	0	0	0	0	0	0	0	0	0	0	0	0	0	0	0	0	0	0
Mmus38.chr1.10733881.10734801.-	chr1	10733881	10734801	-	921	0	0	0	0	0	0	0	0	0	0	0	0	0	0	0	0	0	0	0	0	0	0	0	0
Mmus38.chr1.10734657.10736522.-	chr1	10734657	10736522	-	1866	0	0	0	0	0	0	0	0	0	0	0	0	0	0	0	0	0	0	0	0	0	0	0	0
Mmus38.chr1.107393777.107395366.+	chr1	107393777	107395366	+	1590	0	0	0	0	0	0	0	0	0	0	0	0	0	0	0	0	0	0	0	0	0	0	0	0
Mmus38.chr1.107412476.107412736.-	chr1	107412476	107412736	-	261	0	0	0	0	0	0	0	0	0	0	0	0	0	0	0	0	0	0	0	0	0	0	0	0
Mmus38.chr1.107412805.107413227.-	chr1	107412805	107413227	-	423	0	0	0	0	0	0	0	0	0	0	0	0	0	0	0	0	0	0	0	0	0	0	0	0
Mmus38.chr1.107567848.107568555.+	chr1	107567848	107568555	+	708	0	0	0	0	0	0	0	0	0	0	0	0	0	0	0	0	0	0	0	0	0	0	0	0
Mmus38.chr1.10762423.10764027.+	chr1	10762423	10764027	+	1605	0	0	0	0	0	0	0	0	0	0	0	0	0	0	0	0	0	0	0	0	0	0	0	0
Mmus38.chr1.107629286.107631919.+	chr1	107629286	107631919	+	2634	0	0	0	0	0	0	0	0	0	0	0	0	0	0	0	0	0	0	0	0	0	0	0	0
Mmus38.chr1.107687850.107688752.+	chr1	107687850	107688752	+	903	0	0	0	0	0	0	0	0	0	0	0	0	0	0	0	0	0	0	0	0	0	0	0	0
Mmus38.chr1.107752448.107756347.-	chr1	107752448	107756347	-	3900	0	0	0	0	0	0	0	0	0	0	0	0	0	0	0	0	0	0	0	0	0	0	0	0
Mmus38.chr1.107789616.107789942.-	chr1	107789616	107789942	-	327	0	0	0	0	0	0	0	0	0	0	0	0	0	0	0	0	0	0	0	0	0	0	0	0
Mmus38.chr1.107796148.107799684.+	chr1	107796148	107799684	+	3537	0	0	0	1	0	0	0	0	0	0	0	0	0	0	0	0	0	0	0	0	0	0	0	0
Mmus38.chr1.107825334.107829233.+	chr1	107825334	107829233	+	3900	0	0	0	0	0	0	0	0	0	0	0	0	0	0	0	0	0	0	0	0	0	0	0	0
Mmus38.chr1.107833599.107834252.+	chr1	107833599	107834252	+	654	0	0	0	0	0	0	0	0	0	0	0	0	0	0	0	0	0	0	0	0	0	0	0	0
Mmus38.chr1.10788473.10789627.-	chr1	10788473	10789627	-	1155	0	0	0	0	0	0	0	0	0	0	0	0	0	0	0	0	0	0	0	0	0	0	0	0
Mmus38.chr1.107884827.107889824.+	chr1	107884827	107889824	+	4998	0	0	0	0	0	3	1	2	0	1	1	2	10	8	3	7	0	1	0	0	0	1	3	0
Mmus38.chr1.107920699.107924598.-	chr1	107920699	107924598	-	3900	0	0	0	0	0	0	0	0	0	0	0	0	0	0	0	0	0	0	0	0	0	0	0	0
Mmus38.chr1.107999137.107999886.-	chr1	107999137	107999886	-	750	0	0	0	0	0	0	0	0	0	0	0	0	0	0	0	0	0	0	0	0	0	0	0	0
Mmus38.chr1.108105804.108106772.+	chr1	108105804	108106772	+	969	0	0	0	0	0	0	0	0	0	0	0	0	0	0	0	0	0	0	0	0	0	0	0	0
Mmus38.chr1.108138104.108138673.+	chr1	108138104	108138673	+	570	0	0	0	0	0	0	0	0	0	0	0	0	0	0	0	0	0	0	0	0	0	0	0	0
Mmus38.chr1.108289901.108292015.-	chr1	108289901	108292015	-	2115	0	0	0	0	0	0	0	0	0	0	0	1	0	0	0	0	0	0	0	0	0	0	0	0
Mmus38.chr1.108299696.108300094.-	chr1	108299696	108300094	-	399	0	0	0	0	0	0	0	0	0	0	0	0	0	0	0	0	0	0	0	0	0	0	0	0
Mmus38.chr1.108311297.108311950.+	chr1	108311297	108311950	+	654	0	0	0	0	0	0	0	0	0	0	0	0	0	0	0	0	0	0	0	0	0	0	0	0
Mmus38.chr1.108322146.108326045.-	chr1	108322146	108326045	-	3900	0	0	0	0	0	0	0	0	0	0	0	0	0	0	0	0	0	0	0	0	0	0	0	0
Mmus38.chr1.108352587.108355505.+	chr1	108352587	108355505	+	2919	0	0	0	0	0	0	0	0	0	0	0	0	0	0	0	0	0	0	0	0	0	0	0	0
Mmus38.chr1.108398695.108399087.-	chr1	108398695	108399087	-	393	0	0	0	0	0	0	0	0	0	0	0	0	0	0	0	0	0	0	0	0	0	0	0	0
Mmus38.chr1.108405304.108407664.-	chr1	108405304	108407664	-	2361	0	0	0	1	0	0	0	0	0	0	0	0	0	0	0	0	0	0	0	0	0	0	0	0
Mmus38.chr1.108410240.108412924.-	chr1	108410240	108412924	-	2685	1	0	0	0	0	0	0	0	0	0	0	0	0	0	1	0	0	0	0	0	0	0	0	0
Mmus38.chr1.108412891.108413811.-	chr1	108412891	108413811	-	921	0	0	0	0	0	0	0	0	0	0	0	0	0	0	0	0	0	0	0	0	0	0	0	0
Mmus38.chr1.108413667.108415478.-	chr1	108413667	108415478	-	1812	0	0	0	0	0	0	0	0	0	0	0	0	1	0	0	0	0	0	0	0	0	0	0	0
Mmus38.chr1.108518627.108522523.-	chr1	108518627	108522523	-	3897	0	0	0	0	0	0	0	0	0	0	0	0	0	0	0	0	0	0	0	0	0	0	0	0
Mmus38.chr1.108600881.108601180.+	chr1	108600881	108601180	+	300	0	0	0	0	0	0	0	0	0	0	0	0	0	0	0	0	0	0	0	0	0	0	0	0
Mmus38.chr1.108628050.108628568.+	chr1	108628050	108628568	+	519	0	0	0	0	0	0	0	0	0	0	0	0	0	0	0	0	0	0	0	0	0	0	0	0
Mmus38.chr1.108697454.108697981.+	chr1	108697454	108697981	+	528	0	0	0	0	0	0	0	0	0	0	0	0	0	0	0	0	0	0	0	0	0	0	0	0
Mmus38.chr1.108735090.108738989.+	chr1	108735090	108738989	+	3900	0	0	0	0	0	0	0	0	0	0	2	0	0	0	0	0	0	0	0	0	7	0	0	0
Mmus38.chr1.108781065.108783260.+	chr1	108781065	108783260	+	2196	0	0	0	0	0	0	0	0	0	0	0	0	0	0	0	0	0	0	0	0	0	0	0	0
Mmus38.chr1.108815143.108815607.+	chr1	108815143	108815607	+	465	0	0	0	0	0	0	0	0	0	0	0	0	0	0	0	0	0	0	0	0	0	0	0	0
Mmus38.chr1.108825525.108825962.-	chr1	108825525	108825962	-	438	0	0	0	0	0	0	0	0	0	0	0	0	0	0	0	0	0	0	0	0	0	0	0	0
Mmus38.chr1.10882965.10884968.-	chr1	10882965	10884968	-	2004	0	0	0	0	0	0	0	0	0	1	0	0	0	0	0	0	0	0	0	0	0	0	0	0
Mmus38.chr1.10884875.10887805.-	chr1	10884875	10887805	-	2931	0	0	0	0	0	0	0	0	1	0	0	0	0	0	0	0	0	0	0	0	0	0	0	0
Mmus38.chr1.108854302.108854913.-	chr1	108854302	108854913	-	612	0	0	0	0	0	0	0	0	0	0	0	0	0	0	0	0	0	0	0	0	0	0	0	0
Mmus38.chr1.10891886.10895431.+	chr1	10891886	10895431	+	3546	0	0	0	0	0	0	0	0	0	0	0	0	0	0	0	0	0	0	0	0	0	0	0	0
Mmus38.chr1.108946617.108947000.-	chr1	108946617	108947000	-	384	0	0	0	0	0	0	0	0	0	0	0	0	0	0	0	0	0	0	0	0	0	0	0	0
Mmus38.chr1.108947004.108947342.-	chr1	108947004	108947342	-	339	0	0	0	0	0	0	0	0	0	0	0	0	0	0	0	0	0	0	0	0	0	0	0	0
Mmus38.chr1.108947440.108948459.-	chr1	108947440	108948459	-	1020	0	0	0	0	0	0	0	0	0	0	0	0	0	0	0	0	0	0	0	0	0	0	0	0
Mmus38.chr1.108957360.108958256.+	chr1	108957360	108958256	+	897	0	0	0	0	0	0	0	0	0	0	0	0	0	0	0	0	0	0	0	0	0	0	0	0
Mmus38.chr1.108958393.108959112.+	chr1	108958393	108959112	+	720	0	0	0	0	0	0	0	0	0	0	0	0	0	0	2	0	0	0	0	0	0	0	0	0
Mmus38.chr1.109036923.109040822.+	chr1	109036923	109040822	+	3900	0	0	0	0	0	0	0	0	0	0	0	0	0	0	0	0	0	0	0	0	0	0	0	0
Mmus38.chr1.109050138.109051124.-	chr1	109050138	109051124	-	987	0	0	0	0	0	0	0	0	0	0	0	0	0	0	0	0	0	0	0	0	0	0	0	0
Mmus38.chr1.109068521.109072213.+	chr1	109068521	109072213	+	3693	0	0	1	0	0	0	0	0	0	0	0	0	0	0	1	0	0	0	0	0	0	0	0	0
Mmus38.chr1.109110527.109111051.+	chr1	109110527	109111051	+	525	0	0	0	0	0	0	0	0	0	0	0	0	0	0	0	0	0	0	0	0	0	0	0	0
Mmus38.chr1.10912283.10912696.+	chr1	10912283	10912696	+	414	0	0	0	0	0	0	0	0	0	0	0	0	0	0	0	0	0	0	0	0	0	0	0	0
Mmus38.chr1.109130056.109133271.-	chr1	109130056	109133271	-	3216	0	0	0	0	0	0	0	0	0	0	0	0	0	1	0	0	0	0	0	0	0	1	0	0
Mmus38.chr1.109133801.109134175.+	chr1	109133801	109134175	+	375	0	0	0	0	0	0	0	0	0	0	0	0	0	0	0	0	0	0	0	0	0	0	0	0
Mmus38.chr1.10914039.10914536.-	chr1	10914039	10914536	-	498	0	0	0	0	0	0	0	0	0	0	0	0	0	0	0	0	0	0	0	0	0	0	0	0
Mmus38.chr1.109193262.109193720.+	chr1	109193262	109193720	+	459	0	0	0	0	0	0	0	0	0	0	0	0	0	0	0	0	0	0	0	0	0	0	0	0
Mmus38.chr1.109203386.109204855.+	chr1	109203386	109204855	+	1470	0	0	0	0	0	0	0	0	0	0	0	0	0	0	0	0	0	0	0	0	0	0	0	0
Mmus38.chr1.109249940.109250602.+	chr1	109249940	109250602	+	663	0	0	0	0	0	0	0	0	0	0	0	0	0	0	0	0	0	0	0	0	0	0	0	0
Mmus38.chr1.109250559.109251101.+	chr1	109250559	109251101	+	543	0	0	0	0	0	0	0	0	0	0	0	0	0	0	0	0	0	0	0	0	0	0	0	0
Mmus38.chr1.109254675.109255010.+	chr1	109254675	109255010	+	336	0	0	0	0	0	0	0	0	0	0	0	0	0	0	0	0	0	0	0	0	0	0	0	0
Mmus38.chr1.109266691.109266966.-	chr1	109266691	109266966	-	276	0	0	0	0	0	0	0	0	0	0	0	0	0	0	0	0	0	0	0	0	0	0	0	0
Mmus38.chr1.109345934.109347265.-	chr1	109345934	109347265	-	1332	0	0	0	0	0	0	0	0	0	0	0	0	0	0	0	0	0	0	0	0	0	0	0	0
Mmus38.chr1.109380785.109381756.+	chr1	109380785	109381756	+	972	0	0	0	0	0	0	0	0	0	0	0	0	0	0	0	0	0	0	0	0	0	0	0	0
Mmus38.chr1.109406388.109408028.-	chr1	109406388	109408028	-	1641	0	0	0	0	0	0	0	0	0	0	0	0	0	0	0	0	0	0	0	0	0	0	0	0
Mmus38.chr1.109441627.109442967.+	chr1	109441627	109442967	+	1341	0	0	0	0	0	0	0	0	0	0	0	0	0	0	0	0	0	0	0	0	0	0	0	0
Mmus38.chr1.109554907.109555221.+	chr1	109554907	109555221	+	315	0	0	0	0	0	0	0	0	0	0	0	0	0	0	0	0	0	0	0	0	0	0	0	0
Mmus38.chr1.109564264.109565085.-	chr1	109564264	109565085	-	822	0	0	0	0	0	0	0	0	0	0	0	0	0	0	0	0	0	0	0	0	0	0	0	0
Mmus38.chr1.109613893.109615707.+	chr1	109613893	109615707	+	1815	0	0	0	0	0	0	0	0	0	0	0	0	0	0	0	0	0	0	0	0	0	0	0	0
Mmus38.chr1.109615563.109616483.+	chr1	109615563	109616483	+	921	0	0	0	0	0	0	0	0	0	0	0	0	0	0	0	0	0	0	0	0	0	0	0	0
Mmus38.chr1.109616450.109619131.+	chr1	109616450	109619131	+	2682	0	0	0	0	0	0	0	0	0	0	0	0	1	0	0	0	0	0	0	0	0	0	0	0
Mmus38.chr1.109684940.109685488.-	chr1	109684940	109685488	-	549	0	0	0	0	0	0	0	0	0	0	0	0	0	0	0	0	0	0	0	0	0	0	0	0
Mmus38.chr1.109688292.109688741.-	chr1	109688292	109688741	-	450	0	0	0	0	0	0	0	0	0	0	0	0	0	0	0	0	0	0	0	0	0	0	0	0
Mmus38.chr1.109726072.109727796.-	chr1	109726072	109727796	-	1725	0	0	0	0	0	0	0	0	0	0	0	0	0	0	0	0	0	0	0	0	0	0	0	0
Mmus38.chr1.10973668.10974588.+	chr1	10973668	10974588	+	921	0	0	0	0	0	0	0	0	0	0	0	0	0	0	0	0	0	0	0	0	0	0	0	0
Mmus38.chr1.109752056.109753348.-	chr1	109752056	109753348	-	1293	0	0	0	0	0	0	0	0	0	0	0	0	0	0	0	0	0	0	0	0	0	0	0	0
Mmus38.chr1.109771176.109771655.-	chr1	109771176	109771655	-	480	0	0	0	0	0	0	0	0	0	0	0	0	0	0	0	0	0	0	0	0	0	0	0	0
Mmus38.chr1.10978192.10980669.+	chr1	10978192	10980669	+	2478	0	0	0	0	0	0	0	0	0	0	0	0	0	0	0	0	0	0	0	0	0	0	0	0
Mmus38.chr1.10980673.10981860.+	chr1	10980673	10981860	+	1188	0	0	0	0	0	0	1	0	0	0	0	0	0	0	0	0	0	0	0	0	0	0	0	0
Mmus38.chr1.109873576.109877475.+	chr1	109873576	109877475	+	3900	0	0	0	0	0	0	0	0	0	0	0	0	0	0	0	0	0	0	0	0	0	0	0	0
Mmus38.chr1.109878225.109879058.+	chr1	109878225	109879058	+	834	0	0	0	0	0	0	0	0	0	0	0	0	0	0	0	0	0	0	0	0	0	0	0	0
Mmus38.chr1.110040039.110040467.-	chr1	110040039	110040467	-	429	0	0	0	0	0	0	0	0	0	0	0	0	0	0	0	0	0	0	0	0	0	0	0	0
Mmus38.chr1.110040365.110041021.-	chr1	110040365	110041021	-	657	0	0	0	0	0	0	0	0	0	0	0	0	0	0	0	0	0	0	0	0	0	0	0	0
Mmus38.chr1.110103283.110103591.-	chr1	110103283	110103591	-	309	0	0	0	0	0	0	0	0	0	0	0	0	0	0	0	0	0	0	0	0	0	0	0	0
Mmus38.chr1.110168966.110169325.-	chr1	110168966	110169325	-	360	0	0	0	0	0	0	0	0	0	0	0	0	0	0	0	0	0	0	0	0	0	0	0	0
Mmus38.chr1.110289765.110293034.-	chr1	110289765	110293034	-	3270	0	0	0	0	0	0	0	0	0	0	0	0	0	0	1	0	0	0	0	0	0	0	0	0
Mmus38.chr1.110302259.110302552.-	chr1	110302259	110302552	-	294	0	0	0	0	0	0	0	0	0	0	0	0	0	0	0	0	0	0	0	0	0	0	0	0
Mmus38.chr1.110302774.110303058.-	chr1	110302774	110303058	-	285	0	0	0	0	0	0	0	0	0	0	0	0	0	0	0	0	0	0	0	0	0	0	0	0
Mmus38.chr1.11030686.11031093.-	chr1	11030686	11031093	-	408	0	0	0	0	0	0	0	0	0	0	0	0	0	0	0	0	0	0	0	0	0	0	0	0
Mmus38.chr1.11031044.11031430.-	chr1	11031044	11031430	-	387	0	0	0	0	0	0	0	0	0	0	0	0	0	0	0	0	0	0	0	0	0	0	0	0
Mmus38.chr1.11031261.11031851.-	chr1	11031261	11031851	-	591	0	0	0	0	0	2	0	0	0	0	0	0	0	0	0	0	0	0	0	0	0	0	0	0
Mmus38.chr1.110329714.110332902.+	chr1	110329714	110332902	+	3189	0	0	3	1	0	0	0	0	0	0	1	2	6	0	1	0	1	0	0	0	0	0	0	0
Mmus38.chr1.110341236.110341613.-	chr1	110341236	110341613	-	378	0	0	0	0	0	0	0	0	0	0	0	0	0	0	0	0	0	0	0	0	0	0	0	0
Mmus38.chr1.110346710.110347429.-	chr1	110346710	110347429	-	720	0	0	2	0	0	0	0	0	0	0	0	0	0	0	0	0	0	0	0	0	0	0	0	0
Mmus38.chr1.110376170.110376811.-	chr1	110376170	110376811	-	642	0	0	0	0	0	0	0	0	0	0	0	0	0	0	0	0	0	0	0	0	0	0	0	0
Mmus38.chr1.110426052.110426615.+	chr1	110426052	110426615	+	564	0	0	0	0	0	0	0	0	0	0	0	0	0	0	0	0	0	0	0	0	0	0	0	0
Mmus38.chr1.110433057.110434022.+	chr1	110433057	110434022	+	966	0	0	0	0	0	0	0	0	0	0	0	0	0	0	0	0	0	0	0	0	0	0	0	0
Mmus38.chr1.110507085.110507369.+	chr1	110507085	110507369	+	285	0	0	0	0	0	0	0	0	0	0	0	0	0	0	0	0	0	0	0	0	0	0	0	0
Mmus38.chr1.110513572.110514597.+	chr1	110513572	110514597	+	1026	0	0	0	0	0	0	0	0	0	0	0	0	0	0	0	0	0	0	0	0	0	0	0	0
Mmus38.chr1.11051651.11051971.+	chr1	11051651	11051971	+	321	0	5	0	0	1	0	0	1	0	0	2	2	0	0	0	0	0	0	1	0	0	0	0	1
Mmus38.chr1.110532174.110532437.-	chr1	110532174	110532437	-	264	0	0	0	0	0	0	0	0	0	0	0	0	0	0	0	0	0	0	0	0	0	0	0	0
Mmus38.chr1.110542529.110545651.-	chr1	110542529	110545651	-	3123	0	0	0	0	0	0	0	0	1	0	0	0	0	0	1	0	0	0	0	0	0	0	0	1
Mmus38.chr1.110622600.110624669.+	chr1	110622600	110624669	+	2070	0	0	0	0	0	0	0	0	0	0	0	0	0	0	0	0	0	0	0	0	0	0	0	0
Mmus38.chr1.110679994.110681433.-	chr1	110679994	110681433	-	1440	0	0	0	0	0	0	0	0	0	0	0	0	0	0	0	0	0	0	0	0	0	0	0	0
Mmus38.chr1.110690443.110691234.-	chr1	110690443	110691234	-	792	0	0	0	0	0	0	0	0	0	0	0	0	0	0	0	0	0	0	0	0	0	0	0	0
Mmus38.chr1.11071951.11072778.-	chr1	11071951	11072778	-	828	0	0	0	0	0	0	0	0	0	0	0	0	0	0	0	0	0	0	0	0	0	0	0	0
Mmus38.chr1.110761267.110761647.+	chr1	110761267	110761647	+	381	0	0	0	0	0	0	0	0	0	0	0	0	0	0	0	0	0	0	0	0	0	0	0	0
Mmus38.chr1.110808891.110810552.-	chr1	110808891	110810552	-	1662	0	0	0	0	0	0	0	0	0	0	0	0	0	0	0	0	0	0	0	0	0	0	0	0
Mmus38.chr1.110850849.110851319.+	chr1	110850849	110851319	+	471	0	0	0	0	0	0	0	0	0	0	0	0	0	0	0	0	0	0	0	0	0	0	0	0
Mmus38.chr1.110938987.110940918.-	chr1	110938987	110940918	-	1932	0	0	0	0	0	0	0	0	0	0	0	0	0	2	0	0	0	0	0	0	0	0	0	0
Mmus38.chr1.110945173.110945802.-	chr1	110945173	110945802	-	630	0	0	0	0	0	0	0	0	0	0	0	0	0	0	0	0	0	0	0	0	0	0	0	0
Mmus38.chr1.110994873.110996966.-	chr1	110994873	110996966	-	2094	0	0	0	0	0	0	0	0	0	0	0	0	0	0	0	0	0	0	0	0	0	0	0	0
Mmus38.chr1.111027928.111028536.-	chr1	111027928	111028536	-	609	0	0	0	0	0	0	0	0	0	0	0	0	0	0	0	0	0	0	0	0	0	0	0	0
Mmus38.chr1.111095963.111096463.-	chr1	111095963	111096463	-	501	0	0	0	0	0	0	0	0	0	0	0	0	0	0	0	0	0	0	0	0	0	0	0	0
Mmus38.chr1.111096467.111097693.-	chr1	111096467	111097693	-	1227	0	0	0	0	0	0	0	0	0	0	0	0	0	0	0	0	0	0	0	0	0	0	0	0
Mmus38.chr1.111101894.111102754.+	chr1	111101894	111102754	+	861	0	0	0	0	0	0	0	0	0	0	0	0	0	0	0	0	0	0	0	0	0	0	0	0
Mmus38.chr1.111139290.111139640.-	chr1	111139290	111139640	-	351	0	0	0	0	0	0	0	0	0	0	0	0	0	0	0	0	0	0	0	0	0	0	0	0
Mmus38.chr1.111189493.111189858.+	chr1	111189493	111189858	+	366	0	0	0	0	0	0	0	0	0	0	0	0	0	0	0	0	0	0	0	0	0	0	0	0
Mmus38.chr1.111189803.111190237.+	chr1	111189803	111190237	+	435	0	0	0	0	0	0	0	0	0	0	0	0	0	0	0	0	0	0	0	0	0	0	0	0
Mmus38.chr1.111229840.111230166.+	chr1	111229840	111230166	+	327	0	0	0	0	0	0	0	0	0	0	0	0	0	0	0	0	0	0	0	0	0	0	0	0
Mmus38.chr1.111255012.111257693.-	chr1	111255012	111257693	-	2682	0	0	0	0	0	0	0	0	0	0	0	0	0	0	0	0	0	0	0	0	0	0	0	0
Mmus38.chr1.111257660.111258592.-	chr1	111257660	111258592	-	933	0	0	0	0	0	0	0	0	0	0	0	0	0	0	0	0	0	0	0	0	0	0	0	0
Mmus38.chr1.111258436.111260235.-	chr1	111258436	111260235	-	1800	0	0	0	0	0	0	0	0	0	0	0	0	0	0	0	0	0	0	0	0	0	0	0	0
Mmus38.chr1.111261781.111262551.-	chr1	111261781	111262551	-	771	0	0	0	0	0	0	0	0	0	0	0	0	0	0	0	0	0	0	0	0	0	0	0	0
Mmus38.chr1.111274262.111277183.-	chr1	111274262	111277183	-	2922	0	0	0	0	0	0	0	0	0	0	0	0	0	0	0	0	0	0	0	0	0	0	0	0
Mmus38.chr1.111314104.111314553.-	chr1	111314104	111314553	-	450	0	0	0	0	0	0	0	0	0	0	0	0	0	0	0	0	0	0	0	0	0	0	0	0
Mmus38.chr1.111364883.111365251.-	chr1	111364883	111365251	-	369	0	0	0	0	0	0	0	0	0	0	0	0	0	0	0	0	0	0	0	0	0	0	0	0
Mmus38.chr1.111402091.111402435.+	chr1	111402091	111402435	+	345	0	0	0	0	0	0	0	0	0	0	0	0	0	0	0	0	0	0	0	0	0	0	0	0
Mmus38.chr1.111427594.111427839.+	chr1	111427594	111427839	+	246	0	0	0	0	0	0	0	0	0	0	0	0	0	0	0	0	0	0	0	0	0	0	0	0
Mmus38.chr1.111432298.111432651.-	chr1	111432298	111432651	-	354	0	0	0	0	0	0	0	0	0	0	0	0	0	0	0	1	0	0	0	0	0	0	0	0
Mmus38.chr1.111436070.111436699.-	chr1	111436070	111436699	-	630	0	0	0	0	0	0	0	0	0	0	0	0	0	0	0	0	0	0	0	0	0	0	0	0
Mmus38.chr1.111437650.111437934.+	chr1	111437650	111437934	+	285	0	0	0	0	0	0	0	0	0	0	0	0	0	0	0	0	0	0	0	0	0	0	0	0
Mmus38.chr1.111443053.111443481.+	chr1	111443053	111443481	+	429	0	0	0	0	0	0	0	0	0	0	0	0	0	0	0	0	0	0	0	0	0	0	0	0
Mmus38.chr1.111464201.111464491.+	chr1	111464201	111464491	+	291	0	0	0	0	0	0	0	0	0	0	0	0	0	0	0	0	0	0	0	0	0	0	0	0
Mmus38.chr1.111565534.111566631.+	chr1	111565534	111566631	+	1098	0	0	0	0	0	0	0	0	0	0	0	0	0	0	0	0	0	0	0	0	0	0	0	0
Mmus38.chr1.111569332.111569862.-	chr1	111569332	111569862	-	531	0	0	0	0	0	0	0	0	0	0	0	0	0	0	0	0	0	0	0	0	0	0	0	0
Mmus38.chr1.111576113.111577924.-	chr1	111576113	111577924	-	1812	0	0	0	0	0	0	0	0	0	0	0	0	0	0	0	0	0	0	0	0	0	0	0	0
Mmus38.chr1.111596755.111596997.-	chr1	111596755	111596997	-	243	0	0	0	0	0	0	0	0	0	0	0	0	0	0	0	0	0	0	0	0	0	0	0	0
Mmus38.chr1.111629310.111632105.+	chr1	111629310	111632105	+	2796	0	0	0	0	0	0	0	0	0	0	0	0	0	0	0	0	0	0	0	0	0	0	0	0
Mmus38.chr1.111681116.111681916.+	chr1	111681116	111681916	+	801	0	0	0	0	0	0	0	0	0	0	0	0	0	0	0	0	0	0	0	0	0	0	0	0
Mmus38.chr1.111685608.111686069.+	chr1	111685608	111686069	+	462	0	0	0	0	0	0	0	0	0	0	0	0	0	0	0	0	0	0	0	0	0	0	0	0
Mmus38.chr1.111703795.111705675.+	chr1	111703795	111705675	+	1881	0	0	0	0	0	0	0	0	0	0	0	0	0	0	0	0	0	0	0	0	0	0	0	0
Mmus38.chr1.111705519.111706451.+	chr1	111705519	111706451	+	933	0	0	0	0	0	0	0	0	0	0	0	0	0	0	0	0	0	0	0	0	0	0	0	0
Mmus38.chr1.111706418.111707245.+	chr1	111706418	111707245	+	828	0	0	0	0	0	0	0	0	0	0	0	0	0	0	0	0	0	0	0	0	0	0	0	0
Mmus38.chr1.111707230.111709101.+	chr1	111707230	111709101	+	1872	0	0	0	0	0	0	0	0	0	0	0	0	0	0	0	0	0	0	0	0	0	0	0	0
Mmus38.chr1.111716296.111716967.-	chr1	111716296	111716967	-	672	0	0	0	0	0	0	0	0	0	0	0	0	0	0	0	0	0	0	0	0	0	0	0	0
Mmus38.chr1.111719319.111720611.+	chr1	111719319	111720611	+	1293	0	0	0	0	0	0	0	0	0	0	0	1	0	0	0	0	0	0	0	0	0	0	0	0
Mmus38.chr1.111775228.111776484.-	chr1	111775228	111776484	-	1257	0	0	0	0	0	0	1	0	0	0	0	0	0	0	0	0	0	0	0	0	0	0	0	0
Mmus38.chr1.111888088.111888843.+	chr1	111888088	111888843	+	756	0	0	0	0	0	0	0	0	0	0	0	0	0	0	0	0	0	0	0	0	0	0	0	0
Mmus38.chr1.111888806.111889159.+	chr1	111888806	111889159	+	354	0	0	0	0	0	0	0	0	0	0	0	0	0	0	0	0	0	0	0	0	0	0	0	0
Mmus38.chr1.111902270.111902734.+	chr1	111902270	111902734	+	465	0	0	0	0	0	0	0	0	0	0	0	0	0	0	0	0	0	0	0	0	0	0	0	0
Mmus38.chr1.111903132.111903476.+	chr1	111903132	111903476	+	345	0	0	0	0	0	0	0	0	0	0	0	0	0	0	0	0	0	0	0	0	0	0	0	0
Mmus38.chr1.111904399.111904752.+	chr1	111904399	111904752	+	354	0	0	0	0	0	0	0	0	0	0	0	0	0	0	0	0	0	0	0	0	0	0	0	0
Mmus38.chr1.111904677.111905099.+	chr1	111904677	111905099	+	423	0	0	0	0	0	0	0	0	0	0	0	0	0	0	0	0	0	0	0	0	0	0	0	0
Mmus38.chr1.111920432.111921445.-	chr1	111920432	111921445	-	1014	0	0	0	0	0	0	0	0	0	0	0	0	0	0	0	0	0	0	0	0	0	0	0	0
Mmus38.chr1.111921402.111921779.-	chr1	111921402	111921779	-	378	0	0	0	0	0	0	0	0	0	0	0	0	0	1	0	0	0	0	0	0	0	0	0	0
Mmus38.chr1.111959023.111962913.+	chr1	111959023	111962913	+	3891	0	0	0	0	0	0	0	0	0	0	0	0	0	0	0	0	0	0	0	0	0	0	0	0
Mmus38.chr1.112006320.112007006.-	chr1	112006320	112007006	-	687	0	0	0	0	0	0	0	0	0	0	0	0	0	0	0	0	0	0	0	0	0	0	0	0
Mmus38.chr1.112021127.112021420.-	chr1	112021127	112021420	-	294	0	0	0	0	0	0	0	0	0	0	0	0	0	0	0	0	0	0	0	0	0	0	0	0
Mmus38.chr1.112044463.112044801.-	chr1	112044463	112044801	-	339	0	0	0	0	0	0	0	0	0	0	0	0	0	0	0	0	0	0	0	0	0	0	0	0
Mmus38.chr1.112044990.112045232.-	chr1	112044990	112045232	-	243	0	0	0	0	0	0	0	0	0	0	0	0	0	0	0	0	0	0	0	0	0	0	0	0
Mmus38.chr1.112045644.112046009.-	chr1	112045644	112046009	-	366	0	0	0	0	0	0	0	0	0	0	0	0	0	0	0	0	0	0	0	0	0	0	0	0
Mmus38.chr1.112214783.112218682.-	chr1	112214783	112218682	-	3900	0	0	0	0	0	0	0	0	0	0	0	0	0	0	0	0	0	0	0	0	0	0	0	0
Mmus38.chr1.112265725.112266390.-	chr1	112265725	112266390	-	666	0	0	0	0	0	0	0	0	0	0	0	0	0	0	0	0	0	0	0	0	0	0	0	0
Mmus38.chr1.112266360.112268402.-	chr1	112266360	112268402	-	2043	0	0	0	0	0	0	0	0	0	0	0	0	0	0	0	1	0	0	0	0	0	0	0	0
Mmus38.chr1.112268369.112269289.-	chr1	112268369	112269289	-	921	0	0	0	0	0	0	0	0	0	0	0	0	0	0	0	0	0	0	0	0	0	0	0	0
Mmus38.chr1.112269145.112269489.-	chr1	112269145	112269489	-	345	0	0	0	0	0	0	0	0	0	0	0	0	0	0	0	0	0	0	0	0	0	0	0	0
Mmus38.chr1.112269468.112271084.-	chr1	112269468	112271084	-	1617	0	0	0	0	0	0	0	0	0	1	0	0	0	0	0	0	0	0	0	0	0	0	0	0
Mmus38.chr1.112282949.112283464.+	chr1	112282949	112283464	+	516	0	0	0	0	0	0	0	0	0	0	0	0	0	0	0	0	0	0	0	0	0	0	0	0
Mmus38.chr1.112307018.112307494.+	chr1	112307018	112307494	+	477	0	0	0	0	0	0	0	0	0	0	0	0	0	0	0	0	0	0	0	0	0	0	0	0
Mmus38.chr1.112323108.112323446.+	chr1	112323108	112323446	+	339	0	0	0	0	0	0	0	0	0	0	0	0	0	0	0	0	0	0	0	0	0	0	0	0
Mmus38.chr1.112342520.112342846.-	chr1	112342520	112342846	-	327	0	0	0	0	0	0	0	0	0	0	0	0	0	0	0	0	0	0	0	0	0	0	0	0
Mmus38.chr1.11237802.11238737.+	chr1	11237802	11238737	+	936	6	9	10	11	16	4	8	11	10	15	28	10	3	0	0	9	4	9	4	1	0	0	0	2
Mmus38.chr1.112442475.112443452.-	chr1	112442475	112443452	-	978	0	0	0	0	0	0	0	0	0	0	0	0	0	0	2	0	0	0	0	0	0	0	0	0
Mmus38.chr1.112524340.112524657.+	chr1	112524340	112524657	+	318	0	0	0	0	0	0	0	0	0	0	0	0	0	0	0	0	0	0	0	0	0	0	0	0
Mmus38.chr1.112534621.112535325.+	chr1	112534621	112535325	+	705	0	0	0	0	0	0	0	0	0	0	0	0	0	0	0	0	0	0	0	0	0	0	0	0
Mmus38.chr1.112551175.112555074.-	chr1	112551175	112555074	-	3900	0	0	0	0	0	0	0	0	0	0	0	0	0	0	0	0	0	0	0	0	0	0	0	0
Mmus38.chr1.112579722.112582202.-	chr1	112579722	112582202	-	2481	0	0	0	0	0	0	0	0	0	0	0	0	0	0	0	0	0	0	0	0	0	0	0	0
Mmus38.chr1.112592886.112593641.-	chr1	112592886	112593641	-	756	0	0	0	0	0	0	0	0	0	0	0	0	0	0	0	0	0	0	0	0	0	0	0	0
Mmus38.chr1.112593574.112594971.-	chr1	112593574	112594971	-	1398	0	0	0	0	0	0	0	0	0	0	0	0	0	0	0	0	0	0	0	0	0	0	0	0
Mmus38.chr1.112594775.112595440.-	chr1	112594775	112595440	-	666	0	0	0	0	0	0	0	0	0	0	0	0	0	0	0	0	0	0	0	0	0	0	0	0
Mmus38.chr1.112595444.112597474.-	chr1	112595444	112597474	-	2031	0	0	0	0	0	0	0	0	0	0	0	0	1	0	0	0	1	0	0	0	0	0	0	0
Mmus38.chr1.112597353.112598378.-	chr1	112597353	112598378	-	1026	0	0	0	0	0	0	0	0	0	0	0	0	0	0	1	0	0	0	0	0	0	0	0	0
Mmus38.chr1.112598382.112599116.-	chr1	112598382	112599116	-	735	0	0	0	0	0	0	0	0	0	0	0	0	0	0	0	0	0	0	0	0	0	0	0	0
Mmus38.chr1.112599064.112599438.-	chr1	112599064	112599438	-	375	0	0	0	0	0	0	0	0	0	0	0	0	0	0	0	0	0	0	0	0	0	0	0	0
Mmus38.chr1.112599442.112599753.-	chr1	112599442	112599753	-	312	0	0	0	0	0	0	0	0	0	0	0	0	0	0	0	0	0	0	0	0	0	0	0	0
Mmus38.chr1.11259969.11263514.+	chr1	11259969	11263514	+	3546	0	1	0	1	0	0	0	0	0	0	0	0	0	0	0	0	0	0	0	0	0	0	0	0
Mmus38.chr1.112599797.112600411.-	chr1	112599797	112600411	-	615	0	0	0	0	0	0	0	0	0	0	0	0	0	0	0	0	0	0	0	0	0	0	0	0
Mmus38.chr1.112647637.112647999.+	chr1	112647637	112647999	+	363	0	0	0	0	0	0	0	0	0	0	0	0	0	0	0	0	0	0	0	0	0	0	0	0
Mmus38.chr1.112653933.112657757.+	chr1	112653933	112657757	+	3825	0	0	0	0	0	1	0	0	0	0	0	0	0	0	0	0	0	0	0	0	0	0	0	0
Mmus38.chr1.112738763.112739224.-	chr1	112738763	112739224	-	462	0	0	0	0	0	0	0	0	0	0	0	0	0	0	0	0	0	0	0	0	0	0	0	0
Mmus38.chr1.112786153.112786413.+	chr1	112786153	112786413	+	261	0	0	0	0	0	0	0	0	0	0	0	0	0	0	0	0	0	0	0	0	0	0	0	0
Mmus38.chr1.112787606.112787908.+	chr1	112787606	112787908	+	303	0	0	0	0	0	0	0	0	0	0	0	0	0	0	0	0	0	0	0	0	0	0	0	0
Mmus38.chr1.112789820.112790068.+	chr1	112789820	112790068	+	249	0	0	0	0	0	0	0	0	0	0	0	0	0	0	0	0	0	0	0	0	0	0	0	0
Mmus38.chr1.112800043.112800714.-	chr1	112800043	112800714	-	672	0	0	0	0	0	0	0	0	0	0	0	0	0	0	0	0	0	0	0	0	0	0	0	0
Mmus38.chr1.112818369.112819988.-	chr1	112818369	112819988	-	1620	0	0	0	0	0	0	0	0	0	0	0	0	0	0	0	0	0	0	0	0	0	0	0	0
Mmus38.chr1.112840446.112842959.+	chr1	112840446	112842959	+	2514	0	0	0	0	0	0	0	0	0	0	0	0	0	0	0	0	0	0	0	0	0	0	0	0
Mmus38.chr1.112866802.112869360.+	chr1	112866802	112869360	+	2559	0	0	0	0	0	0	0	0	0	0	0	0	0	0	0	0	0	0	0	0	0	0	0	0
Mmus38.chr1.112929850.112931784.+	chr1	112929850	112931784	+	1935	0	0	0	0	0	0	0	0	0	0	0	0	0	0	0	0	0	0	0	0	0	0	0	0
Mmus38.chr1.112931628.112932560.+	chr1	112931628	112932560	+	933	0	0	0	0	0	0	0	0	0	0	0	0	0	0	0	0	0	0	0	0	0	0	0	0
Mmus38.chr1.112932527.112933198.+	chr1	112932527	112933198	+	672	0	0	0	0	0	0	0	0	0	0	0	0	0	0	0	0	0	0	0	0	0	0	0	0
Mmus38.chr1.112933202.112934329.+	chr1	112933202	112934329	+	1128	0	0	0	0	0	0	0	0	0	0	0	0	0	0	0	0	0	0	0	0	0	0	0	0
Mmus38.chr1.112993043.112993939.+	chr1	112993043	112993939	+	897	0	0	0	0	0	0	0	0	0	0	0	0	0	0	0	0	0	0	0	0	0	0	0	0
Mmus38.chr1.113016559.113018382.+	chr1	113016559	113018382	+	1824	0	0	0	0	0	0	0	0	0	0	0	0	0	0	0	0	0	0	0	0	0	0	0	0
Mmus38.chr1.113018238.113019158.+	chr1	113018238	113019158	+	921	0	0	0	0	0	0	0	0	0	0	0	0	0	0	0	0	0	0	0	0	0	0	0	0
Mmus38.chr1.113019125.113021809.+	chr1	113019125	113021809	+	2685	0	0	0	0	0	0	0	0	0	0	0	0	0	0	0	0	1	0	0	0	0	0	0	0
Mmus38.chr1.113034859.113035443.-	chr1	113034859	113035443	-	585	0	0	0	0	0	0	0	0	0	0	0	0	0	0	0	0	0	0	0	0	0	0	0	0
Mmus38.chr1.113053046.113055214.+	chr1	113053046	113055214	+	2169	1	0	0	0	0	0	0	0	1	1	0	0	0	0	0	1	0	0	0	0	0	0	0	0
Mmus38.chr1.113060907.113061275.+	chr1	113060907	113061275	+	369	0	0	0	0	0	0	0	0	0	0	0	0	0	0	0	0	0	0	0	0	0	0	0	0
Mmus38.chr1.113185639.113186499.-	chr1	113185639	113186499	-	861	0	0	0	0	0	0	0	0	0	0	0	0	0	0	0	0	0	0	0	0	0	0	0	0
Mmus38.chr1.113186436.113187338.-	chr1	113186436	113187338	-	903	0	0	0	0	0	0	0	0	0	0	0	0	0	0	0	0	0	0	0	0	0	0	0	0
Mmus38.chr1.11325843.11326166.-	chr1	11325843	11326166	-	324	0	0	0	0	0	0	0	0	0	0	0	0	0	0	0	0	0	0	0	0	0	0	0	0
Mmus38.chr1.11326856.11327140.-	chr1	11326856	11327140	-	285	0	0	0	0	0	0	0	0	0	0	0	0	0	0	0	0	0	0	0	0	0	0	0	0
Mmus38.chr1.113339078.113342623.+	chr1	113339078	113342623	+	3546	0	0	0	0	0	0	0	0	0	0	0	0	0	0	0	0	0	0	0	0	0	0	0	0
Mmus38.chr1.113599060.113599455.+	chr1	113599060	113599455	+	396	0	0	0	0	0	0	0	0	0	0	0	0	0	0	0	0	0	0	0	0	0	0	0	0
Mmus38.chr1.113621652.113623220.+	chr1	113621652	113623220	+	1569	0	0	0	0	0	0	0	0	0	0	0	0	0	0	0	0	0	0	0	0	0	0	0	0
Mmus38.chr1.113623244.113624170.+	chr1	113623244	113624170	+	927	0	0	0	0	0	0	0	0	0	0	0	0	0	0	0	0	0	0	0	0	0	0	0	0
Mmus38.chr1.113624131.113626266.+	chr1	113624131	113626266	+	2136	0	0	0	0	0	0	0	0	0	0	0	0	0	0	0	0	0	0	0	0	0	0	0	0
Mmus38.chr1.113626223.113626480.+	chr1	113626223	113626480	+	258	0	0	0	0	0	0	0	0	0	0	0	0	0	0	0	0	0	0	0	0	0	0	0	0
Mmus38.chr1.113626484.113626735.+	chr1	113626484	113626735	+	252	0	0	0	0	0	0	0	0	0	0	0	0	0	0	0	0	0	0	0	0	0	0	0	0
Mmus38.chr1.113652119.113652382.-	chr1	113652119	113652382	-	264	0	0	0	0	0	0	0	0	0	0	0	0	0	0	0	0	0	0	0	0	0	0	0	0
Mmus38.chr1.113665178.113665444.+	chr1	113665178	113665444	+	267	0	0	0	0	0	0	0	0	0	0	0	0	0	0	0	0	0	0	0	0	0	0	0	0
Mmus38.chr1.113665428.113665670.+	chr1	113665428	113665670	+	243	0	0	0	0	0	0	0	0	0	0	0	0	0	0	0	0	0	0	0	0	0	0	0	0
Mmus38.chr1.113665674.113665919.+	chr1	113665674	113665919	+	246	0	0	0	0	0	0	0	0	0	0	0	0	0	0	0	0	0	0	0	0	0	0	0	0
Mmus38.chr1.113666859.113667110.+	chr1	113666859	113667110	+	252	0	0	0	0	0	0	0	0	0	0	0	0	0	0	0	0	0	0	0	0	0	0	0	0
Mmus38.chr1.113681257.113682108.-	chr1	113681257	113682108	-	852	0	0	0	0	0	0	1	0	0	0	0	0	0	0	0	0	0	1	0	0	0	0	0	0
Mmus38.chr1.11368825.11369586.-	chr1	11368825	11369586	-	762	0	0	0	0	0	0	0	0	0	0	0	0	0	0	0	0	0	0	0	0	0	0	0	0
Mmus38.chr1.113715574.113716611.-	chr1	113715574	113716611	-	1038	0	0	0	0	0	0	0	0	0	0	0	0	0	0	0	0	0	0	0	0	0	0	0	0
Mmus38.chr1.113724990.113725547.-	chr1	113724990	113725547	-	558	0	0	0	0	0	0	0	0	0	0	0	0	0	0	0	0	0	0	0	0	0	0	0	0
Mmus38.chr1.113746670.113747839.-	chr1	113746670	113747839	-	1170	0	0	0	0	0	0	0	0	0	0	0	0	0	0	0	0	0	0	0	0	0	0	0	0
Mmus38.chr1.113758893.113760047.-	chr1	113758893	113760047	-	1155	0	0	0	0	0	0	0	0	0	0	0	0	0	0	0	0	0	0	0	0	0	0	0	0
Mmus38.chr1.113895497.113896936.+	chr1	113895497	113896936	+	1440	0	0	0	0	0	0	0	0	0	0	0	0	0	0	0	0	0	0	0	0	0	0	0	0
Mmus38.chr1.113898769.113899113.-	chr1	113898769	113899113	-	345	0	0	0	0	0	0	0	0	0	0	0	0	0	0	0	0	0	0	0	0	0	0	0	0
Mmus38.chr1.113902171.113903007.-	chr1	113902171	113903007	-	837	0	0	0	0	0	0	0	0	0	0	0	0	0	0	0	0	0	0	0	0	0	0	0	0
Mmus38.chr1.113907756.113908229.+	chr1	113907756	113908229	+	474	0	0	0	0	0	0	0	0	0	0	0	0	0	0	0	0	0	0	0	0	0	0	0	0
Mmus38.chr1.114030186.114033677.-	chr1	114030186	114033677	-	3492	0	0	0	0	0	0	0	0	0	1	0	1	0	0	0	0	0	0	0	0	0	0	0	0
Mmus38.chr1.114067210.114067899.+	chr1	114067210	114067899	+	690	0	0	0	0	0	0	0	0	0	0	0	0	0	0	0	0	0	0	0	0	0	0	0	0
Mmus38.chr1.114109147.114109719.-	chr1	114109147	114109719	-	573	0	0	0	0	0	0	0	0	0	0	0	0	0	0	0	0	0	0	0	0	0	0	0	0
Mmus38.chr1.114129419.114130960.-	chr1	114129419	114130960	-	1542	0	0	0	0	0	0	0	0	0	0	0	0	0	0	0	0	0	0	0	0	0	0	0	0
Mmus38.chr1.114130822.114132846.-	chr1	114130822	114132846	-	2025	0	0	0	0	0	0	1	0	0	0	0	0	0	0	0	0	0	0	0	0	0	0	0	0
Mmus38.chr1.114177324.114181223.-	chr1	114177324	114181223	-	3900	0	0	0	0	0	0	0	0	0	0	0	0	0	0	0	0	0	0	0	0	0	0	0	0
Mmus38.chr1.114185856.114189119.+	chr1	114185856	114189119	+	3264	0	1	0	0	0	0	0	0	0	0	0	0	0	0	0	0	0	0	0	0	2	0	0	0
Mmus38.chr1.114205383.114205898.-	chr1	114205383	114205898	-	516	0	0	0	0	0	0	0	0	0	0	0	0	0	0	0	0	0	0	0	0	0	0	0	0
Mmus38.chr1.114212508.114212807.+	chr1	114212508	114212807	+	300	0	0	0	0	0	0	0	0	0	0	0	0	0	0	0	0	0	0	0	0	0	0	0	0
Mmus38.chr1.114212752.114213180.+	chr1	114212752	114213180	+	429	0	0	0	0	0	0	0	0	0	0	0	0	0	0	0	0	0	0	0	0	0	0	0	0
Mmus38.chr1.114224550.114228449.-	chr1	114224550	114228449	-	3900	0	0	0	0	0	0	0	0	0	0	0	0	0	0	0	0	2	0	1	0	0	0	0	0
Mmus38.chr1.114272990.114273505.-	chr1	114272990	114273505	-	516	0	0	0	0	0	0	0	0	0	0	0	0	0	0	0	0	0	0	0	0	0	0	0	0
Mmus38.chr1.11428774.11429199.+	chr1	11428774	11429199	+	426	0	0	0	0	0	0	0	0	0	0	0	0	0	0	0	0	0	0	0	0	0	0	0	0
Mmus38.chr1.114380576.114380863.-	chr1	114380576	114380863	-	288	0	0	0	0	0	0	0	0	0	0	0	0	0	0	0	0	0	0	0	0	0	0	0	0
Mmus38.chr1.114380784.114382832.-	chr1	114380784	114382832	-	2049	0	0	0	0	0	0	0	0	0	0	0	0	0	0	0	0	0	0	0	0	0	0	0	0
Mmus38.chr1.114395022.114396221.-	chr1	114395022	114396221	-	1200	0	0	0	0	0	0	0	0	0	0	0	0	0	0	0	0	0	0	0	0	0	0	0	0
Mmus38.chr1.114503362.114503775.+	chr1	114503362	114503775	+	414	0	0	0	0	0	0	0	0	0	0	0	0	0	0	0	0	0	0	0	0	0	0	0	0
Mmus38.chr1.114559833.114563543.+	chr1	114559833	114563543	+	3711	0	0	0	0	0	0	0	0	0	0	0	0	0	0	0	0	0	0	0	0	0	0	0	0
Mmus38.chr1.114580525.114580896.+	chr1	114580525	114580896	+	372	0	0	0	0	0	0	0	0	0	0	0	0	0	0	0	0	0	0	0	0	0	0	0	0
Mmus38.chr1.114605716.114609261.+	chr1	114605716	114609261	+	3546	0	0	0	0	0	0	0	0	0	0	0	0	0	0	0	0	0	0	0	0	0	0	0	0
Mmus38.chr1.114617929.114618387.-	chr1	114617929	114618387	-	459	0	0	0	0	0	0	0	0	0	0	0	0	0	0	0	0	0	0	0	0	0	0	0	0
Mmus38.chr1.114628624.114629169.-	chr1	114628624	114629169	-	546	0	0	0	0	0	0	0	0	0	0	0	0	0	0	0	0	0	0	0	0	0	0	0	0
Mmus38.chr1.114629133.114629552.-	chr1	114629133	114629552	-	420	0	0	0	0	0	0	0	0	0	0	0	0	0	0	0	0	0	0	0	0	0	0	0	0
Mmus38.chr1.114658609.114659319.-	chr1	114658609	114659319	-	711	0	0	0	0	0	0	0	0	0	0	0	0	0	0	0	0	0	0	0	0	0	0	0	0
Mmus38.chr1.114733246.114737145.+	chr1	114733246	114737145	+	3900	0	0	0	0	0	0	0	0	0	0	0	0	0	0	0	0	0	0	0	0	0	0	0	0
Mmus38.chr1.114765191.114769090.-	chr1	114765191	114769090	-	3900	0	0	0	0	0	0	0	0	0	0	0	0	0	0	0	0	0	0	0	0	0	0	0	0
Mmus38.chr1.114791390.114791755.+	chr1	114791390	114791755	+	366	0	0	0	0	0	0	0	0	0	0	0	0	0	0	0	0	0	0	0	0	0	0	0	0
Mmus38.chr1.114803040.114806939.-	chr1	114803040	114806939	-	3900	0	0	0	0	0	0	0	0	0	0	0	0	0	0	0	0	0	0	0	0	0	0	0	0
Mmus38.chr1.114891814.114892059.+	chr1	114891814	114892059	+	246	0	0	0	0	0	0	0	0	0	0	0	0	0	0	0	0	0	0	0	0	0	0	0	0
Mmus38.chr1.114930008.114930946.+	chr1	114930008	114930946	+	939	0	0	0	0	0	0	0	0	0	0	0	0	0	0	0	0	0	0	0	0	0	0	0	0
Mmus38.chr1.114939625.114940818.-	chr1	114939625	114940818	-	1194	0	0	0	0	0	0	0	0	0	0	0	0	0	0	0	0	0	0	0	0	0	0	0	0
Mmus38.chr1.11495223.11496326.+	chr1	11495223	11496326	+	1104	0	0	0	0	0	0	0	0	0	0	0	0	0	0	0	0	0	0	0	0	0	0	0	0
Mmus38.chr1.11496188.11496961.+	chr1	11496188	11496961	+	774	0	0	0	0	0	0	0	0	0	0	0	0	0	0	0	0	0	0	0	0	0	0	0	0
Mmus38.chr1.115103410.115104534.+	chr1	115103410	115104534	+	1125	0	0	0	0	0	0	0	0	0	0	0	0	0	0	0	0	0	0	0	0	0	0	0	0
Mmus38.chr1.115109390.115109872.+	chr1	115109390	115109872	+	483	0	0	0	0	0	0	0	0	0	0	0	0	0	0	0	0	0	0	0	0	0	0	0	0
Mmus38.chr1.115151096.115151344.-	chr1	115151096	115151344	-	249	0	0	0	0	0	0	0	0	0	0	0	0	0	0	0	0	0	0	0	0	0	0	0	0
Mmus38.chr1.115183302.115183661.+	chr1	115183302	115183661	+	360	0	0	0	0	0	0	0	0	0	0	0	0	0	0	0	0	0	0	0	0	0	0	0	0
Mmus38.chr1.115304021.115306642.-	chr1	115304021	115306642	-	2622	0	0	0	0	0	0	0	0	0	0	0	0	0	0	0	0	0	0	0	0	0	0	0	0
Mmus38.chr1.115390041.115390394.+	chr1	115390041	115390394	+	354	0	0	0	0	0	0	0	0	0	0	0	0	0	0	0	0	0	0	0	0	0	0	0	0
Mmus38.chr1.115390841.115391350.+	chr1	115390841	115391350	+	510	0	0	0	0	0	0	0	0	0	0	0	0	0	0	0	0	0	0	0	0	0	0	0	0
Mmus38.chr1.115451378.115453405.+	chr1	115451378	115453405	+	2028	0	0	0	0	0	0	0	0	0	0	0	0	0	0	0	0	0	0	0	0	0	0	0	0
Mmus38.chr1.115457969.115460410.-	chr1	115457969	115460410	-	2442	0	0	0	0	0	0	0	2	0	0	0	0	2	0	0	0	0	0	0	0	0	0	0	0
Mmus38.chr1.115478255.115480192.+	chr1	115478255	115480192	+	1938	0	0	0	0	0	0	0	0	0	0	0	0	0	0	0	0	0	0	0	0	0	0	0	0
Mmus38.chr1.115480196.115481764.+	chr1	115480196	115481764	+	1569	0	0	0	0	0	0	0	0	0	0	0	0	0	0	0	0	0	0	0	0	0	0	0	0
Mmus38.chr1.115594829.115597030.+	chr1	115594829	115597030	+	2202	0	0	0	0	0	0	0	0	0	0	0	0	0	0	0	0	0	0	0	0	0	0	0	0
Mmus38.chr1.115611807.115612853.+	chr1	115611807	115612853	+	1047	0	0	0	0	0	0	0	0	0	0	0	0	0	0	0	0	0	0	0	0	0	0	0	0
Mmus38.chr1.115622306.115622614.-	chr1	115622306	115622614	-	309	0	0	0	0	0	0	0	0	0	0	0	0	0	0	0	0	0	0	0	0	0	0	0	0
Mmus38.chr1.115715252.115715857.-	chr1	115715252	115715857	-	606	0	0	0	0	0	0	0	0	0	0	0	0	0	0	0	0	0	0	0	0	0	0	0	0
Mmus38.chr1.115758210.115758665.-	chr1	115758210	115758665	-	456	0	0	0	0	0	0	0	0	0	0	0	0	0	0	0	0	0	0	0	0	0	0	0	0
Mmus38.chr1.11575967.11576389.-	chr1	11575967	11576389	-	423	0	0	0	0	0	0	0	0	0	0	0	0	0	0	0	0	0	0	0	0	0	0	0	0
Mmus38.chr1.11576465.11576779.-	chr1	11576465	11576779	-	315	0	0	0	0	0	0	0	0	0	0	0	0	0	0	0	0	0	0	0	0	0	0	0	0
Mmus38.chr1.11577236.11577508.-	chr1	11577236	11577508	-	273	0	0	0	0	0	0	0	0	0	0	0	0	0	0	0	0	0	0	0	0	0	0	0	0
Mmus38.chr1.115801270.115804302.+	chr1	115801270	115804302	+	3033	0	0	0	0	0	0	0	0	0	0	0	0	0	0	0	0	0	0	0	0	0	0	1	0
Mmus38.chr1.115886747.115890019.-	chr1	115886747	115890019	-	3273	0	0	0	0	0	0	0	1	0	0	0	0	0	0	0	0	0	0	0	0	0	2	0	0
Mmus38.chr1.116021233.116022549.-	chr1	116021233	116022549	-	1317	0	0	0	0	0	0	0	0	0	0	0	0	0	0	0	0	0	0	0	0	0	0	0	0
Mmus38.chr1.116049730.116050191.-	chr1	116049730	116050191	-	462	0	0	0	0	0	0	0	0	0	0	0	0	0	0	0	0	0	0	0	0	0	0	0	0
Mmus38.chr1.11615565.11619425.-	chr1	11615565	11619425	-	3861	0	0	0	0	0	0	0	0	0	0	0	0	0	0	0	0	0	0	0	0	0	0	0	0
Mmus38.chr1.116211854.116212396.-	chr1	116211854	116212396	-	543	0	0	0	0	0	0	0	0	0	0	0	0	0	0	0	0	0	0	0	0	0	0	0	0
Mmus38.chr1.116232152.116232445.-	chr1	116232152	116232445	-	294	0	0	0	0	0	0	0	0	0	0	0	0	0	0	0	0	0	0	0	0	0	0	0	0
Mmus38.chr1.116233787.116234050.-	chr1	116233787	116234050	-	264	0	0	0	0	0	0	0	0	0	0	0	0	0	0	0	0	0	0	0	0	0	0	0	0
Mmus38.chr1.116274464.116275324.-	chr1	116274464	116275324	-	861	0	0	0	0	0	0	0	0	0	0	0	0	0	0	0	0	0	0	0	0	0	0	0	0
Mmus38.chr1.116357411.116361310.-	chr1	116357411	116361310	-	3900	0	0	0	0	0	0	0	0	0	0	0	0	0	0	0	0	0	0	0	0	0	0	0	0
Mmus38.chr1.116369842.116370147.-	chr1	116369842	116370147	-	306	0	0	0	0	0	0	0	0	0	0	0	0	0	0	0	0	0	0	0	0	0	0	0	0
Mmus38.chr1.116373552.116373878.-	chr1	116373552	116373878	-	327	0	0	0	0	0	0	0	0	0	0	0	0	0	0	0	0	0	0	0	0	0	0	0	0
Mmus38.chr1.116406938.116407810.-	chr1	116406938	116407810	-	873	0	0	0	0	0	0	0	0	0	0	0	0	0	0	0	0	0	0	0	0	0	0	0	0
Mmus38.chr1.116457775.116459064.+	chr1	116457775	116459064	+	1290	0	0	1	0	0	0	0	0	0	0	0	0	0	0	0	0	0	0	0	0	0	0	0	0
Mmus38.chr1.116492490.116494199.-	chr1	116492490	116494199	-	1710	0	0	0	0	0	0	0	0	0	0	0	0	0	0	0	0	0	0	0	0	0	0	0	0
Mmus38.chr1.116549349.116549846.+	chr1	116549349	116549846	+	498	0	0	0	0	0	0	0	0	0	0	0	0	0	0	0	0	0	0	0	0	0	0	0	0
Mmus38.chr1.116623192.116623716.-	chr1	116623192	116623716	-	525	0	0	0	0	0	0	0	0	0	0	0	0	0	0	0	0	0	0	0	0	0	0	0	0
Mmus38.chr1.116649657.116652341.-	chr1	116649657	116652341	-	2685	0	0	0	0	0	0	0	0	0	0	0	0	0	0	0	0	0	0	0	0	1	0	0	0
Mmus38.chr1.116652308.116653228.-	chr1	116652308	116653228	-	921	0	0	0	0	0	0	0	0	0	0	0	0	0	0	0	0	0	0	0	0	0	0	0	0
Mmus38.chr1.116653084.116654910.-	chr1	116653084	116654910	-	1827	0	0	0	0	0	0	0	0	0	0	0	0	0	0	0	0	0	0	0	0	0	0	0	0
Mmus38.chr1.116663711.116664010.-	chr1	116663711	116664010	-	300	0	0	0	0	0	0	0	0	0	0	0	0	0	0	0	0	0	0	0	0	0	0	0	0
Mmus38.chr1.116663955.116666540.-	chr1	116663955	116666540	-	2586	2	0	0	0	0	0	0	0	0	0	0	0	0	0	0	0	0	0	0	0	0	0	0	0
Mmus38.chr1.116666416.116666802.-	chr1	116666416	116666802	-	387	0	0	0	0	0	0	0	0	0	0	0	0	0	0	0	0	0	0	0	0	0	0	0	0
Mmus38.chr1.116723371.116723721.-	chr1	116723371	116723721	-	351	0	0	0	0	0	0	0	0	0	0	0	0	0	0	0	0	0	0	0	0	0	0	0	0
Mmus38.chr1.11675932.11678514.+	chr1	11675932	11678514	+	2583	0	0	0	0	0	0	0	0	0	0	0	0	0	0	0	0	0	0	0	0	0	0	0	0
Mmus38.chr1.116771546.116772046.-	chr1	116771546	116772046	-	501	0	0	0	0	0	0	0	0	0	0	0	0	0	0	0	0	0	0	0	0	0	0	0	0
Mmus38.chr1.116809392.116809799.+	chr1	116809392	116809799	+	408	0	0	0	0	0	0	0	0	0	0	0	0	0	0	0	0	0	0	0	0	0	0	0	0
Mmus38.chr1.116814762.116815265.-	chr1	116814762	116815265	-	504	0	0	0	0	0	0	0	0	0	0	0	0	0	0	0	0	0	0	0	0	0	0	0	0
Mmus38.chr1.11681983.11682288.-	chr1	11681983	11682288	-	306	0	0	0	0	0	0	0	0	0	0	0	0	0	0	0	0	0	0	0	0	0	0	0	0
Mmus38.chr1.116831722.116832012.-	chr1	116831722	116832012	-	291	0	0	0	0	0	0	0	0	0	0	0	0	0	0	0	0	0	0	0	0	0	0	0	0
Mmus38.chr1.116835443.116836165.-	chr1	116835443	116836165	-	723	0	0	0	0	0	0	0	0	0	0	0	0	0	0	0	0	0	0	0	0	0	0	0	0
Mmus38.chr1.116856156.116860055.-	chr1	116856156	116860055	-	3900	0	0	0	0	0	0	0	0	0	0	0	7	0	0	0	0	0	1	0	1	0	0	0	0
Mmus38.chr1.11687013.11687282.-	chr1	11687013	11687282	-	270	0	0	0	0	0	0	0	0	0	0	0	0	0	0	0	0	0	0	0	0	0	0	0	0
Mmus38.chr1.116882206.116882628.-	chr1	116882206	116882628	-	423	0	0	0	0	0	0	0	0	0	0	0	0	0	0	0	0	0	0	0	0	0	0	0	0
Mmus38.chr1.116882632.116883759.-	chr1	116882632	116883759	-	1128	0	0	0	0	0	0	0	0	0	0	0	0	0	0	0	0	0	0	0	0	0	0	0	0
Mmus38.chr1.116899201.116899767.-	chr1	116899201	116899767	-	567	0	0	0	0	0	0	0	0	0	0	0	0	0	0	0	0	0	0	0	0	0	0	0	0
Mmus38.chr1.116972975.116973229.+	chr1	116972975	116973229	+	255	0	0	0	0	0	0	0	0	0	0	0	0	0	0	0	0	0	0	0	0	0	0	0	0
Mmus38.chr1.11705001.11705270.+	chr1	11705001	11705270	+	270	0	0	0	0	0	0	0	0	0	0	0	0	0	0	0	0	0	0	0	0	0	0	0	0
Mmus38.chr1.11708389.11708694.+	chr1	11708389	11708694	+	306	0	0	0	0	0	0	0	0	0	0	0	0	0	0	0	0	0	0	0	0	0	0	0	0
Mmus38.chr1.11715706.11717928.-	chr1	11715706	11717928	-	2223	0	0	0	0	0	0	0	0	0	0	0	0	0	0	0	0	0	0	0	0	0	0	0	0
Mmus38.chr1.117169304.117171988.+	chr1	117169304	117171988	+	2685	0	0	0	0	0	0	0	0	0	0	0	0	0	0	0	0	0	0	0	0	0	0	0	0
Mmus38.chr1.117206777.117208450.+	chr1	117206777	117208450	+	1674	0	0	0	0	1	0	0	0	0	0	0	0	0	0	0	0	0	0	0	0	0	0	0	0
Mmus38.chr1.117234644.117235927.+	chr1	117234644	117235927	+	1284	0	0	0	0	0	0	0	0	0	0	0	0	0	0	0	0	0	0	0	0	0	0	0	0
Mmus38.chr1.11723930.11727850.-	chr1	11723930	11727850	-	3921	0	0	0	0	0	0	0	0	0	0	0	0	0	1	0	0	1	0	0	0	0	0	0	0
Mmus38.chr1.117256317.117259826.+	chr1	117256317	117259826	+	3510	0	0	0	0	0	0	0	0	0	0	0	0	0	0	0	0	0	0	0	0	0	0	0	0
Mmus38.chr1.117371052.117374354.-	chr1	117371052	117374354	-	3303	0	0	0	0	0	0	0	0	0	0	0	0	0	0	0	0	0	0	0	0	0	0	0	0
Mmus38.chr1.117403111.117403734.-	chr1	117403111	117403734	-	624	0	0	0	0	0	0	0	0	0	0	0	0	0	0	0	0	0	0	0	0	0	0	0	0
Mmus38.chr1.117428661.117432563.-	chr1	117428661	117432563	-	3903	0	0	0	0	0	0	0	0	0	0	0	0	0	0	0	0	0	0	0	0	0	0	0	0
Mmus38.chr1.117480643.117484206.-	chr1	117480643	117484206	-	3564	0	0	0	0	0	0	0	0	0	0	0	0	0	0	0	0	1	0	0	0	0	0	0	0
Mmus38.chr1.117586766.117587365.+	chr1	117586766	117587365	+	600	0	0	0	0	0	0	0	0	0	0	0	0	0	0	0	0	0	0	0	0	0	0	0	0
Mmus38.chr1.117591151.117591555.+	chr1	117591151	117591555	+	405	0	0	0	0	0	0	0	0	0	0	0	0	0	0	0	0	0	0	0	0	0	0	0	0
Mmus38.chr1.117617597.117618574.-	chr1	117617597	117618574	-	978	0	0	0	0	0	0	0	0	0	0	0	0	0	0	0	0	0	0	0	0	0	0	0	0
Mmus38.chr1.117618578.117619045.-	chr1	117618578	117619045	-	468	0	0	0	0	0	0	0	0	0	0	0	0	0	0	0	0	0	0	0	0	0	0	0	0
Mmus38.chr1.117633330.117634397.-	chr1	117633330	117634397	-	1068	0	0	0	0	0	0	0	0	0	0	0	0	0	0	0	0	0	0	0	0	0	0	0	0
Mmus38.chr1.117640144.117640620.+	chr1	117640144	117640620	+	477	0	0	0	0	0	0	0	0	0	0	0	0	0	0	0	0	0	0	0	0	0	0	0	0
Mmus38.chr1.117644544.117644852.+	chr1	117644544	117644852	+	309	0	0	0	0	0	0	0	0	0	0	0	0	0	0	0	0	0	0	0	0	0	0	0	0
Mmus38.chr1.117656559.117657173.-	chr1	117656559	117657173	-	615	0	0	0	0	0	0	0	0	0	0	0	0	0	0	0	0	0	0	0	0	0	0	0	0
Mmus38.chr1.117687467.117687790.+	chr1	117687467	117687790	+	324	0	0	0	0	0	0	0	0	0	0	0	0	0	0	0	0	0	0	0	0	0	0	0	0
Mmus38.chr1.117703314.117706898.-	chr1	117703314	117706898	-	3585	0	0	0	0	0	0	0	0	0	0	0	0	0	0	0	0	0	0	0	0	0	0	0	0
Mmus38.chr1.117706742.117707629.-	chr1	117706742	117707629	-	888	0	0	0	0	0	0	0	0	0	0	0	0	0	0	0	0	0	0	0	0	0	0	0	0
Mmus38.chr1.117719043.117719498.-	chr1	117719043	117719498	-	456	0	0	0	0	0	0	0	0	0	0	0	0	0	0	0	0	0	0	0	0	0	0	0	0
Mmus38.chr1.117720204.117723464.-	chr1	117720204	117723464	-	3261	0	0	0	0	0	0	0	0	0	0	0	0	0	0	1	0	0	0	0	0	0	0	0	0
Mmus38.chr1.117748309.117748836.-	chr1	117748309	117748836	-	528	0	0	0	0	0	0	0	0	0	0	0	0	0	0	0	0	0	0	0	0	0	0	0	0
Mmus38.chr1.11777486.11781385.-	chr1	11777486	11781385	-	3900	0	0	0	0	0	0	0	0	0	0	0	0	0	0	0	0	0	0	1	0	0	0	0	0
Mmus38.chr1.117775217.117776458.+	chr1	117775217	117776458	+	1242	0	0	0	0	0	0	0	0	0	0	0	0	0	0	0	0	0	0	0	0	0	0	0	0
Mmus38.chr1.117793377.117793652.-	chr1	117793377	117793652	-	276	0	0	0	0	0	0	0	0	0	0	0	0	0	0	0	0	0	0	0	0	0	0	0	0
Mmus38.chr1.117793680.117794129.-	chr1	117793680	117794129	-	450	0	0	0	0	0	0	0	0	0	0	0	0	0	0	0	0	0	0	0	0	0	0	0	0
Mmus38.chr1.117876293.117879925.-	chr1	117876293	117879925	-	3633	0	0	0	0	0	0	0	0	0	0	0	0	0	0	0	0	0	0	0	0	0	0	0	0
Mmus38.chr1.117887388.117888059.+	chr1	117887388	117888059	+	672	0	0	0	0	0	0	0	0	0	0	0	0	0	0	0	0	0	0	0	0	0	0	0	0
Mmus38.chr1.117906177.117906533.+	chr1	117906177	117906533	+	357	0	0	0	0	0	0	0	0	0	0	0	0	0	0	0	0	0	0	0	0	0	0	0	0
Mmus38.chr1.117916044.117916364.+	chr1	117916044	117916364	+	321	0	0	0	0	0	0	0	0	0	0	0	0	0	0	0	0	0	0	0	0	0	0	0	0
Mmus38.chr1.117921280.117921579.-	chr1	117921280	117921579	-	300	0	0	0	0	0	0	0	0	0	0	0	0	0	0	0	0	0	0	0	0	0	0	0	0
Mmus38.chr1.117942815.117943351.-	chr1	117942815	117943351	-	537	0	0	0	0	0	0	0	0	0	0	0	0	0	0	0	0	0	0	0	0	0	0	0	0
Mmus38.chr1.117961805.117962155.+	chr1	117961805	117962155	+	351	0	0	0	0	0	0	0	0	0	0	0	0	0	0	0	0	0	0	0	0	0	0	0	0
Mmus38.chr1.117982178.117982795.-	chr1	117982178	117982795	-	618	0	0	0	0	0	0	0	0	0	0	0	0	0	0	0	0	0	0	0	0	0	0	0	0
Mmus38.chr1.117990694.117991638.+	chr1	117990694	117991638	+	945	0	0	0	0	0	0	0	0	0	0	0	0	0	0	0	0	0	0	0	0	0	0	0	0
Mmus38.chr1.117997553.117997966.+	chr1	117997553	117997966	+	414	0	0	0	0	0	0	0	0	0	0	0	0	0	0	0	0	0	0	0	0	0	0	0	0
Mmus38.chr1.118015134.118017557.-	chr1	118015134	118017557	-	2424	0	0	0	0	0	0	0	0	0	0	0	0	0	0	0	0	0	0	0	0	0	0	0	0
Mmus38.chr1.118017533.118018447.-	chr1	118017533	118018447	-	915	0	0	0	0	0	0	0	0	0	0	0	0	0	0	0	0	0	0	0	0	0	0	0	0
Mmus38.chr1.118018741.118019598.-	chr1	118018741	118019598	-	858	0	0	0	0	0	0	0	0	0	0	0	0	0	0	0	0	0	0	0	0	0	0	0	0
Mmus38.chr1.118057821.118058678.+	chr1	118057821	118058678	+	858	0	0	0	0	0	0	0	0	0	0	0	0	0	0	0	0	0	0	0	0	0	0	0	0
Mmus38.chr1.118069111.118069764.-	chr1	118069111	118069764	-	654	0	0	0	0	0	0	0	0	0	0	0	0	0	0	0	0	0	0	0	0	0	0	0	0
Mmus38.chr1.118073398.118074261.-	chr1	118073398	118074261	-	864	0	0	0	0	0	0	0	0	0	0	0	0	0	0	0	0	0	0	0	0	0	0	0	0
Mmus38.chr1.118080381.118080662.+	chr1	118080381	118080662	+	282	0	0	0	0	0	0	0	0	0	0	0	0	0	0	0	0	0	0	0	0	0	0	0	0
Mmus38.chr1.11808840.11810810.+	chr1	11808840	11810810	+	1971	0	0	0	0	0	0	0	0	0	0	0	0	0	0	0	0	0	0	0	0	0	0	0	0
Mmus38.chr1.118099071.118102151.+	chr1	118099071	118102151	+	3081	0	0	0	0	0	0	0	0	0	0	0	1	0	0	0	0	0	0	0	0	0	0	0	0
Mmus38.chr1.118102710.118103216.-	chr1	118102710	118103216	-	507	0	0	0	0	0	0	0	0	0	0	0	0	0	0	0	0	0	0	0	0	0	0	0	0
Mmus38.chr1.118122794.118126693.-	chr1	118122794	118126693	-	3900	0	0	0	0	0	0	0	0	0	0	0	0	0	1	0	0	0	0	0	0	0	0	0	0
Mmus38.chr1.118137437.118137937.+	chr1	118137437	118137937	+	501	0	0	0	0	0	0	0	0	0	0	0	0	0	0	0	0	0	0	0	0	0	0	0	0
Mmus38.chr1.118142806.118143561.-	chr1	118142806	118143561	-	756	0	0	0	0	0	0	0	0	0	0	0	0	0	0	0	0	0	1	0	0	0	0	0	0
Mmus38.chr1.118143494.118144480.-	chr1	118143494	118144480	-	987	0	0	0	0	0	0	0	0	0	0	0	0	0	0	0	0	0	0	0	0	0	0	0	0
Mmus38.chr1.118144606.118146741.-	chr1	118144606	118146741	-	2136	0	0	0	0	0	0	0	0	0	0	0	0	0	0	0	0	0	0	0	0	0	7	0	0
Mmus38.chr1.118146710.118148188.-	chr1	118146710	118148188	-	1479	0	0	0	0	0	0	0	0	0	0	0	0	0	0	0	0	0	0	0	0	0	0	0	0
Mmus38.chr1.118148271.118150223.-	chr1	118148271	118150223	-	1953	0	0	0	0	0	0	0	0	0	0	0	0	0	0	0	0	1	1	0	1	0	0	0	0
Mmus38.chr1.118151129.118151989.-	chr1	118151129	118151989	-	861	0	0	0	0	0	0	0	0	0	0	0	0	0	0	0	0	0	0	0	0	0	0	0	0
Mmus38.chr1.118162117.118163121.+	chr1	118162117	118163121	+	1005	0	0	0	0	0	0	0	0	0	0	0	0	0	0	0	0	0	0	0	0	0	0	0	0
Mmus38.chr1.118208540.118208920.+	chr1	118208540	118208920	+	381	0	0	0	0	0	0	0	0	0	0	0	0	0	0	0	0	0	0	0	0	0	0	0	0
Mmus38.chr1.118208924.118209406.+	chr1	118208924	118209406	+	483	0	0	0	0	0	0	0	0	0	0	0	0	0	0	0	0	0	0	0	0	0	0	0	0
Mmus38.chr1.118215970.118216671.+	chr1	118215970	118216671	+	702	0	0	0	0	0	0	0	0	0	0	0	0	0	0	0	0	0	0	0	0	0	0	0	0
Mmus38.chr1.118223838.118224185.+	chr1	118223838	118224185	+	348	0	0	0	0	0	0	0	0	0	0	0	0	0	0	0	0	0	0	0	0	0	0	0	0
Mmus38.chr1.118243900.118245777.-	chr1	118243900	118245777	-	1878	0	0	0	0	0	0	0	0	0	0	0	0	0	0	0	0	0	0	0	0	0	0	0	0
Mmus38.chr1.118276888.118278129.+	chr1	118276888	118278129	+	1242	0	0	0	0	0	0	0	0	0	0	0	0	0	0	0	0	0	0	0	0	0	0	0	0
Mmus38.chr1.118364072.118364386.-	chr1	118364072	118364386	-	315	0	0	0	0	0	0	0	0	0	0	0	0	0	0	0	0	0	0	0	0	0	0	0	0
Mmus38.chr1.118364390.118364695.-	chr1	118364390	118364695	-	306	0	0	0	0	0	0	0	0	0	0	0	0	0	0	0	0	0	0	0	0	0	0	0	0
Mmus38.chr1.118364575.118364841.-	chr1	118364575	118364841	-	267	0	0	0	0	0	0	0	0	0	0	0	0	0	0	0	0	0	0	0	0	0	0	0	0
Mmus38.chr1.11851172.11852305.-	chr1	11851172	11852305	-	1134	0	0	0	0	0	0	0	0	0	0	0	0	0	0	0	0	0	0	0	0	0	0	0	0
Mmus38.chr1.11857151.11857399.+	chr1	11857151	11857399	+	249	0	0	0	0	0	0	0	0	0	0	0	0	0	0	0	0	0	0	0	0	0	0	0	0
Mmus38.chr1.118582474.118586373.-	chr1	118582474	118586373	-	3900	0	0	0	0	0	0	0	0	0	0	0	0	0	0	0	0	0	0	0	0	0	0	0	0
Mmus38.chr1.11867642.11868082.-	chr1	11867642	11868082	-	441	0	0	0	0	0	0	0	0	0	0	0	0	0	0	0	0	0	0	0	0	0	0	0	0
Mmus38.chr1.11888492.11889007.-	chr1	11888492	11889007	-	516	0	0	0	0	0	0	0	0	0	0	0	0	0	0	0	0	0	0	0	0	0	0	0	0
Mmus38.chr1.11888908.11890173.-	chr1	11888908	11890173	-	1266	0	0	0	0	0	0	0	0	0	0	0	0	0	0	0	0	0	0	0	0	0	0	0	0
Mmus38.chr1.11891718.11893733.+	chr1	11891718	11893733	+	2016	0	0	0	0	0	0	0	0	0	0	0	0	0	0	0	0	2	0	0	0	0	0	0	0
Mmus38.chr1.11900321.11900563.+	chr1	11900321	11900563	+	243	0	0	0	0	0	0	0	0	0	0	0	0	0	0	0	0	0	0	0	0	0	0	0	0
Mmus38.chr1.11947992.11948720.-	chr1	11947992	11948720	-	729	0	0	0	0	0	0	0	0	0	0	0	0	0	0	0	0	0	0	0	0	0	0	0	0
Mmus38.chr1.11948854.11950431.-	chr1	11948854	11950431	-	1578	0	0	0	0	0	0	0	0	0	0	0	0	0	0	0	0	0	0	0	0	0	0	0	0
Mmus38.chr1.11963940.11964740.+	chr1	11963940	11964740	+	801	0	0	0	0	0	0	0	0	0	0	0	0	0	0	0	0	0	0	0	0	0	0	0	0
Mmus38.chr1.119738920.119739270.+	chr1	119738920	119739270	+	351	0	0	0	0	0	0	0	0	0	0	0	0	0	0	0	0	0	0	0	0	0	0	0	0
Mmus38.chr1.119746223.119750122.+	chr1	119746223	119750122	+	3900	0	0	0	0	0	0	0	0	0	0	0	0	0	0	0	0	0	0	0	0	0	0	0	0
Mmus38.chr1.119754644.119755015.-	chr1	119754644	119755015	-	372	0	0	0	0	0	0	0	0	0	0	0	0	0	0	0	0	0	0	0	0	0	0	0	0
Mmus38.chr1.119940573.119942759.+	chr1	119940573	119942759	+	2187	0	0	0	0	0	0	0	0	0	0	0	0	0	0	0	0	0	0	0	0	0	0	0	0
Mmus38.chr1.12001601.12002026.-	chr1	12001601	12002026	-	426	0	0	0	0	0	0	0	0	0	0	0	0	0	0	0	0	0	0	0	0	0	0	0	0
Mmus38.chr1.12045915.12046520.+	chr1	12045915	12046520	+	606	0	0	0	0	0	0	0	0	0	0	0	0	0	0	0	0	0	0	0	0	0	0	0	0
Mmus38.chr1.120572231.120575410.-	chr1	120572231	120575410	-	3180	0	0	0	1	0	0	0	0	0	0	0	0	0	0	0	0	0	0	0	0	0	0	0	0
Mmus38.chr1.120721633.120721962.-	chr1	120721633	120721962	-	330	0	0	0	0	0	0	0	0	0	0	0	0	0	0	0	0	0	0	0	0	0	0	0	0
Mmus38.chr1.12078060.12080087.+	chr1	12078060	12080087	+	2028	0	0	0	0	0	0	0	0	0	0	0	0	0	0	0	0	0	0	0	0	0	0	0	0
Mmus38.chr1.120995861.120999760.+	chr1	120995861	120999760	+	3900	0	0	0	0	0	0	0	0	0	0	0	0	0	0	0	0	0	0	0	0	0	0	0	0
Mmus38.chr1.12099804.12100355.+	chr1	12099804	12100355	+	552	0	0	0	0	0	0	0	0	0	0	0	0	0	0	0	0	0	0	0	0	0	0	0	0
Mmus38.chr1.121038787.121041240.+	chr1	121038787	121041240	+	2454	0	0	0	0	0	0	0	0	0	0	0	0	0	0	0	0	0	0	0	0	0	0	0	0
Mmus38.chr1.12107592.12108194.-	chr1	12107592	12108194	-	603	0	0	0	0	0	0	0	0	0	0	0	0	0	0	0	0	0	0	0	0	0	0	0	0
Mmus38.chr1.121206255.121210154.+	chr1	121206255	121210154	+	3900	0	0	0	0	0	0	0	0	0	0	0	0	0	0	0	0	0	0	0	0	0	0	0	0
Mmus38.chr1.121271071.121271481.-	chr1	121271071	121271481	-	411	0	0	0	0	0	0	0	0	0	0	0	1	3	2	0	0	0	0	0	0	0	0	0	0
Mmus38.chr1.12156147.12156428.-	chr1	12156147	12156428	-	282	0	0	0	0	0	0	0	0	0	0	0	0	0	0	0	0	0	0	0	0	0	0	0	0
Mmus38.chr1.121574719.121575153.+	chr1	121574719	121575153	+	435	0	0	0	0	0	0	0	0	0	0	0	0	0	0	0	0	0	0	0	0	0	0	0	0
Mmus38.chr1.121624733.121625197.-	chr1	121624733	121625197	-	465	0	0	0	0	0	0	0	0	0	0	0	0	0	0	0	0	0	0	0	0	0	0	0	0
Mmus38.chr1.121666145.121667764.-	chr1	121666145	121667764	-	1620	0	0	0	0	0	0	0	0	0	0	0	0	0	0	0	0	0	0	0	0	0	0	0	0
Mmus38.chr1.121739648.121741915.+	chr1	121739648	121741915	+	2268	0	0	0	0	0	0	0	0	0	0	0	0	0	0	0	0	0	0	0	0	0	0	0	0
Mmus38.chr1.121749706.121750041.+	chr1	121749706	121750041	+	336	0	0	0	0	0	0	0	0	0	0	0	0	0	0	0	0	0	0	0	0	0	0	0	0
Mmus38.chr1.121778774.121780195.-	chr1	121778774	121780195	-	1422	0	0	0	0	0	0	0	0	0	0	0	0	0	0	0	0	0	0	0	0	0	0	0	0
Mmus38.chr1.121860643.121861146.-	chr1	121860643	121861146	-	504	0	0	0	0	0	0	0	0	0	0	0	0	0	0	0	0	0	0	0	0	0	0	0	0
Mmus38.chr1.12186261.12186911.+	chr1	12186261	12186911	+	651	0	0	0	0	0	0	0	0	0	0	0	0	0	0	0	0	0	0	0	0	0	0	0	0
Mmus38.chr1.121900812.121901654.+	chr1	121900812	121901654	+	843	0	0	0	0	0	0	0	0	0	0	0	0	0	0	0	0	0	0	0	0	0	0	0	0
Mmus38.chr1.122033342.122034382.-	chr1	122033342	122034382	-	1041	0	0	0	0	0	0	0	0	0	0	0	0	0	0	0	0	0	0	0	0	0	0	0	0
Mmus38.chr1.122088481.122092380.+	chr1	122088481	122092380	+	3900	0	0	0	0	0	0	0	0	0	0	0	0	0	0	0	0	0	0	0	0	0	0	0	0
Mmus38.chr1.12220602.12221555.+	chr1	12220602	12221555	+	954	0	0	0	0	0	0	0	0	0	0	0	0	0	0	0	0	0	0	0	0	0	0	0	0
Mmus38.chr1.122446420.122449350.+	chr1	122446420	122449350	+	2931	0	0	0	0	0	0	0	0	0	0	0	0	0	0	0	0	0	0	0	0	0	0	0	0
Mmus38.chr1.122538230.122538637.+	chr1	122538230	122538637	+	408	0	0	0	0	0	0	0	0	0	0	0	0	0	0	0	0	0	0	0	0	0	0	0	0
Mmus38.chr1.122648230.122649411.+	chr1	122648230	122649411	+	1182	0	0	0	0	0	0	0	0	0	0	0	0	0	0	0	0	0	0	0	0	0	0	0	0
Mmus38.chr1.122654196.122655374.-	chr1	122654196	122655374	-	1179	0	0	0	0	0	0	0	0	0	0	0	0	0	0	0	0	0	0	0	0	0	0	0	0
Mmus38.chr1.12266206.12268509.-	chr1	12266206	12268509	-	2304	0	0	0	0	0	0	0	0	0	0	0	0	0	0	0	0	0	0	0	0	0	0	0	0
Mmus38.chr1.122673592.122675406.-	chr1	122673592	122675406	-	1815	0	0	0	0	0	0	0	0	0	0	0	0	0	0	0	0	0	0	0	0	0	0	0	0
Mmus38.chr1.122713669.122715981.+	chr1	122713669	122715981	+	2313	0	0	0	0	0	0	0	0	0	0	0	0	0	0	0	0	0	0	0	0	0	0	0	0
Mmus38.chr1.122719631.122720650.+	chr1	122719631	122720650	+	1020	0	0	0	0	0	0	0	0	0	0	0	0	0	0	0	0	0	0	0	0	0	0	0	0
Mmus38.chr1.122767159.122769672.-	chr1	122767159	122769672	-	2514	0	0	0	0	1	0	0	0	0	0	1	0	0	0	0	0	0	0	0	0	0	0	0	0
Mmus38.chr1.122774739.122775353.-	chr1	122774739	122775353	-	615	0	0	0	0	0	0	0	0	0	0	0	0	0	0	0	0	0	0	0	0	0	0	0	0
Mmus38.chr1.122948143.122948406.+	chr1	122948143	122948406	+	264	0	0	0	0	0	0	0	0	0	0	0	0	0	0	0	0	0	0	0	0	0	0	0	0
Mmus38.chr1.122956569.122956811.+	chr1	122956569	122956811	+	243	0	0	0	0	0	0	0	0	0	0	0	0	0	0	0	0	0	0	0	0	0	0	0	0
Mmus38.chr1.123199970.123200599.+	chr1	123199970	123200599	+	630	0	0	0	0	0	0	0	0	0	0	0	0	0	0	0	0	0	0	0	0	0	0	0	0
Mmus38.chr1.123248451.123248756.-	chr1	123248451	123248756	-	306	0	0	0	0	0	0	0	0	0	0	0	0	0	0	0	0	0	0	0	0	0	0	0	0
Mmus38.chr1.12377435.12378712.+	chr1	12377435	12378712	+	1278	0	0	0	0	0	0	0	0	0	0	0	0	0	0	0	0	0	0	0	0	0	0	0	0
Mmus38.chr1.123858894.123862793.+	chr1	123858894	123862793	+	3900	0	0	0	0	0	0	0	0	0	0	0	0	0	0	0	0	0	0	0	0	0	0	0	0
Mmus38.chr1.123871170.123871841.+	chr1	123871170	123871841	+	672	0	0	0	0	0	0	0	0	0	0	0	0	0	0	0	0	0	0	0	0	0	0	0	0
Mmus38.chr1.123875584.123877695.+	chr1	123875584	123877695	+	2112	0	0	0	0	1	0	0	1	0	0	0	0	0	0	0	0	0	0	0	0	0	0	0	0
Mmus38.chr1.124087117.124091016.+	chr1	124087117	124091016	+	3900	0	0	0	0	0	0	0	0	0	0	0	0	0	0	0	0	0	0	0	0	0	0	0	0
Mmus38.chr1.124143162.124147061.+	chr1	124143162	124147061	+	3900	0	0	0	0	0	0	0	1	0	0	0	0	0	0	0	0	0	0	0	0	0	0	0	0
Mmus38.chr1.124167185.124167781.+	chr1	124167185	124167781	+	597	0	0	0	0	0	0	0	0	0	0	0	0	0	0	0	0	0	0	0	0	0	0	0	0
Mmus38.chr1.124167785.124168084.+	chr1	124167785	124168084	+	300	0	0	0	0	0	0	0	0	0	0	0	0	0	0	0	0	0	0	0	0	0	0	0	0
Mmus38.chr1.124197584.124201483.+	chr1	124197584	124201483	+	3900	0	0	0	0	0	0	0	0	0	0	0	0	0	0	0	0	0	0	0	0	0	0	0	0
Mmus38.chr1.124255952.124256455.+	chr1	124255952	124256455	+	504	0	0	0	0	0	0	0	0	0	0	0	0	0	0	0	0	0	0	0	0	0	0	0	0
Mmus38.chr1.124380771.124381070.+	chr1	124380771	124381070	+	300	0	0	0	0	0	0	0	0	0	0	0	0	0	0	0	0	0	0	0	0	0	0	0	0
Mmus38.chr1.12443335.12443841.+	chr1	12443335	12443841	+	507	0	0	0	0	0	0	0	0	0	0	0	0	0	0	0	0	0	0	0	0	0	0	0	0
Mmus38.chr1.12461264.12461803.+	chr1	12461264	12461803	+	540	0	0	0	0	0	0	0	0	0	0	0	0	0	0	0	0	0	0	0	0	0	0	0	0
Mmus38.chr1.12485290.12485769.+	chr1	12485290	12485769	+	480	0	0	0	0	0	0	0	0	0	0	0	0	0	0	0	0	0	0	0	0	0	0	0	0
Mmus38.chr1.124924356.124926806.+	chr1	124924356	124926806	+	2451	0	0	0	0	0	0	0	0	0	0	0	0	0	0	0	0	0	0	0	0	0	0	0	0
Mmus38.chr1.124966647.124969124.-	chr1	124966647	124969124	-	2478	0	0	0	0	0	0	0	0	0	0	0	0	0	0	0	0	0	0	0	0	0	0	0	0
Mmus38.chr1.124988029.124988439.-	chr1	124988029	124988439	-	411	0	0	0	0	0	0	0	0	0	0	0	0	0	0	0	0	0	0	0	0	0	0	0	0
Mmus38.chr1.125093094.125094386.-	chr1	125093094	125094386	-	1293	0	0	0	0	0	0	0	0	0	0	0	0	0	0	0	0	0	0	0	0	0	0	0	0
Mmus38.chr1.125136586.125140485.+	chr1	125136586	125140485	+	3900	0	0	1	0	0	0	0	0	0	0	0	0	0	0	0	0	0	0	0	0	0	0	0	0
Mmus38.chr1.125141161.125144151.+	chr1	125141161	125144151	+	2991	0	0	0	0	0	0	0	0	0	0	0	0	0	0	0	0	0	0	0	0	0	0	0	0
Mmus38.chr1.125207786.125208556.+	chr1	125207786	125208556	+	771	0	0	0	0	0	0	0	0	0	0	0	0	0	0	0	0	0	0	0	0	0	0	0	0
Mmus38.chr1.125208560.125209015.+	chr1	125208560	125209015	+	456	0	0	0	0	0	0	0	0	0	0	0	0	0	0	0	0	0	0	0	0	0	0	0	0
Mmus38.chr1.125318135.125319163.+	chr1	125318135	125319163	+	1029	0	0	0	0	0	0	0	0	0	0	0	0	0	0	0	0	0	0	0	0	0	0	0	0
Mmus38.chr1.125319007.125319330.+	chr1	125319007	125319330	+	324	0	0	0	0	0	0	0	0	0	0	0	0	0	0	0	0	0	0	0	0	0	0	0	0
Mmus38.chr1.125319334.125319939.+	chr1	125319334	125319939	+	606	0	0	0	0	0	0	0	0	0	0	0	0	0	0	0	0	0	0	0	0	0	0	0	0
Mmus38.chr1.125319906.125322587.+	chr1	125319906	125322587	+	2682	0	0	0	0	0	0	0	0	0	0	0	0	0	0	0	0	0	0	0	0	0	0	0	0
Mmus38.chr1.12533753.12534046.+	chr1	12533753	12534046	+	294	0	0	0	0	0	0	0	0	0	0	0	0	0	0	0	0	0	0	0	0	0	0	0	0
Mmus38.chr1.125347501.125348322.-	chr1	125347501	125348322	-	822	0	0	0	0	0	0	0	0	0	0	0	0	0	0	0	0	0	0	0	0	0	0	0	0
Mmus38.chr1.125348178.125349872.-	chr1	125348178	125349872	-	1695	0	0	0	0	0	0	0	0	0	0	0	0	0	0	0	0	0	0	0	0	0	0	0	0
Mmus38.chr1.125357069.125360128.-	chr1	125357069	125360128	-	3060	0	0	0	0	0	0	0	0	0	0	0	0	0	0	0	0	0	0	0	0	0	0	0	0
Mmus38.chr1.125510823.125512793.+	chr1	125510823	125512793	+	1971	0	0	0	0	0	0	0	0	0	0	0	0	0	0	0	0	0	0	0	0	0	0	0	0
Mmus38.chr1.125554618.125556021.-	chr1	125554618	125556021	-	1404	0	0	0	0	0	0	0	0	0	0	0	0	0	0	0	0	0	0	0	0	0	0	0	0
Mmus38.chr1.125617657.125619099.+	chr1	125617657	125619099	+	1443	0	0	0	0	0	0	0	0	0	0	0	0	0	0	0	0	0	0	0	0	0	0	0	0
Mmus38.chr1.12587685.12589046.+	chr1	12587685	12589046	+	1362	0	0	0	0	0	0	0	0	0	0	0	0	0	0	0	0	0	0	0	0	0	0	0	0
Mmus38.chr1.12588982.12589431.+	chr1	12588982	12589431	+	450	0	0	0	0	0	0	0	0	0	0	0	0	0	0	0	0	0	0	0	0	0	0	0	0
Mmus38.chr1.12589257.12589613.+	chr1	12589257	12589613	+	357	0	0	0	0	0	0	0	0	0	0	0	0	0	0	0	0	0	0	0	0	0	0	0	0
Mmus38.chr1.12589606.12590106.+	chr1	12589606	12590106	+	501	0	0	0	0	0	0	0	0	0	0	0	0	0	0	0	0	0	0	0	0	0	0	0	0
Mmus38.chr1.12590359.12591297.+	chr1	12590359	12591297	+	939	0	0	0	0	0	0	0	0	0	0	0	0	0	0	0	0	0	0	0	0	0	0	0	0
Mmus38.chr1.12591552.12592094.+	chr1	12591552	12592094	+	543	0	0	0	0	0	0	0	0	0	0	0	0	0	0	0	0	0	0	0	0	0	0	0	0
Mmus38.chr1.12597667.12597912.-	chr1	12597667	12597912	-	246	0	0	0	0	0	0	0	0	0	0	0	0	0	0	0	0	0	0	0	0	0	0	0	0
Mmus38.chr1.12597916.12598329.-	chr1	12597916	12598329	-	414	0	0	0	0	0	0	0	0	0	0	0	0	0	0	0	0	0	0	0	0	0	0	0	0
Mmus38.chr1.126424530.126425708.+	chr1	126424530	126425708	+	1179	0	1	0	0	0	0	0	0	0	0	0	0	0	0	0	0	0	0	0	0	0	0	0	0
Mmus38.chr1.126425599.126428280.+	chr1	126425599	126428280	+	2682	0	0	0	3	1	0	0	0	0	0	0	0	0	0	0	0	0	0	0	0	0	0	0	0
Mmus38.chr1.12662999.12666898.-	chr1	12662999	12666898	-	3900	0	0	0	0	0	0	0	0	0	0	0	0	0	0	0	0	0	0	0	0	0	0	0	0
Mmus38.chr1.126664371.126668270.-	chr1	126664371	126668270	-	3900	0	0	0	0	0	0	0	0	0	0	0	0	0	0	0	0	0	0	0	0	0	0	0	0
Mmus38.chr1.126768183.126772082.-	chr1	126768183	126772082	-	3900	0	0	0	0	0	0	0	0	0	0	0	0	0	0	0	0	0	0	0	0	0	0	0	0
Mmus38.chr1.126793755.126797654.+	chr1	126793755	126797654	+	3900	0	0	0	0	0	0	0	0	0	0	0	0	0	0	0	0	0	0	0	0	0	0	0	0
Mmus38.chr1.126885465.126885914.-	chr1	126885465	126885914	-	450	0	0	0	0	0	0	0	0	0	0	0	0	0	0	0	0	0	0	0	0	0	0	0	0
Mmus38.chr1.126939741.126943013.+	chr1	126939741	126943013	+	3273	2	0	5	2	0	1	1	1	1	0	0	0	3	8	11	2	0	0	0	0	1	0	0	2
Mmus38.chr1.127070474.127070896.+	chr1	127070474	127070896	+	423	0	0	0	0	0	0	0	0	0	0	0	0	0	0	0	0	0	0	0	0	0	0	0	0
Mmus38.chr1.127559644.127562328.-	chr1	127559644	127562328	-	2685	0	0	0	0	0	0	0	0	0	0	0	0	0	0	0	0	0	0	0	0	0	0	0	0
Mmus38.chr1.127562295.127563227.-	chr1	127562295	127563227	-	933	0	0	0	0	0	0	0	0	0	0	0	0	0	0	0	0	0	0	0	0	0	0	0	0
Mmus38.chr1.127563071.127564999.-	chr1	127563071	127564999	-	1929	0	0	0	0	0	0	0	0	0	0	0	0	0	0	0	0	0	0	0	0	0	0	0	0
Mmus38.chr1.127615533.127616225.+	chr1	127615533	127616225	+	693	0	0	0	0	0	0	0	0	0	0	0	0	0	0	0	0	0	0	0	0	0	0	0	0
Mmus38.chr1.127876443.127879127.-	chr1	127876443	127879127	-	2685	0	0	0	0	0	0	0	0	0	0	0	0	0	0	0	0	0	0	0	0	0	0	0	0
Mmus38.chr1.127879094.127880014.-	chr1	127879094	127880014	-	921	0	0	0	0	0	0	0	0	0	0	0	0	0	0	0	0	0	0	0	0	0	0	0	0
Mmus38.chr1.127879870.127881717.-	chr1	127879870	127881717	-	1848	0	0	0	0	0	0	0	0	0	0	0	0	0	0	0	0	0	0	0	0	0	0	0	0
Mmus38.chr1.127893406.127896645.-	chr1	127893406	127896645	-	3240	0	0	0	0	0	0	0	0	0	0	0	0	0	0	0	0	0	0	0	0	0	0	0	0
Mmus38.chr1.128087174.128087602.+	chr1	128087174	128087602	+	429	0	0	0	0	0	0	0	0	0	0	0	0	0	0	0	0	0	0	0	0	0	0	0	0
Mmus38.chr1.128423925.128424185.-	chr1	128423925	128424185	-	261	0	0	0	0	0	0	0	0	0	0	0	0	0	0	0	0	0	0	0	0	0	0	0	0
Mmus38.chr1.128484559.128486991.-	chr1	128484559	128486991	-	2433	0	0	0	0	0	0	0	0	0	0	0	0	0	0	0	0	0	0	0	0	0	0	0	0
Mmus38.chr1.128501565.128503568.-	chr1	128501565	128503568	-	2004	0	0	0	0	0	0	0	0	0	0	0	0	0	0	0	0	0	0	0	0	0	0	0	0
Mmus38.chr1.128503508.128503984.-	chr1	128503508	128503984	-	477	0	0	0	0	0	0	0	0	0	0	0	0	0	0	0	0	0	0	0	0	0	0	0	0
Mmus38.chr1.128504932.128505258.-	chr1	128504932	128505258	-	327	0	0	0	0	0	0	0	0	0	0	0	0	0	0	0	0	0	0	0	0	0	0	0	0
Mmus38.chr1.128775105.128779004.+	chr1	128775105	128779004	+	3900	0	0	0	0	0	0	0	0	0	0	0	0	0	0	0	0	0	0	0	0	0	0	0	0
Mmus38.chr1.128847458.128851357.-	chr1	128847458	128851357	-	3900	0	0	0	0	0	0	0	0	0	0	0	0	0	0	0	0	0	0	0	0	0	0	0	0
Mmus38.chr1.128888623.128889486.+	chr1	128888623	128889486	+	864	0	0	0	0	0	0	0	0	0	0	0	0	0	0	0	0	0	0	0	0	0	0	0	0
Mmus38.chr1.128889584.128890315.+	chr1	128889584	128890315	+	732	0	0	0	0	0	0	0	0	0	0	0	0	0	0	0	0	0	0	0	0	0	0	0	0
Mmus38.chr1.128940136.128940789.-	chr1	128940136	128940789	-	654	0	0	0	0	0	0	0	0	0	0	0	0	0	0	0	0	0	0	0	0	0	0	0	0
Mmus38.chr1.12899098.12900435.+	chr1	12899098	12900435	+	1338	0	0	0	0	0	0	0	0	0	0	0	0	0	0	0	0	0	0	0	0	0	0	0	0
Mmus38.chr1.129015042.129015950.+	chr1	129015042	129015950	+	909	0	0	0	0	0	0	0	0	0	0	0	0	0	0	0	0	0	0	0	0	0	0	0	0
Mmus38.chr1.129090910.129091749.+	chr1	129090910	129091749	+	840	0	0	0	0	0	0	0	0	0	0	0	0	0	0	0	0	0	0	0	0	0	0	0	0
Mmus38.chr1.129117363.129118508.-	chr1	129117363	129118508	-	1146	0	0	0	0	0	0	0	0	0	0	0	0	0	0	0	0	0	0	0	0	0	0	0	0
Mmus38.chr1.129331676.129335293.-	chr1	129331676	129335293	-	3618	0	0	0	0	0	0	0	1	0	0	0	0	0	0	0	0	0	0	0	0	0	0	0	0
Mmus38.chr1.129394721.129397744.-	chr1	129394721	129397744	-	3024	0	0	0	0	0	0	0	0	0	0	0	0	0	0	0	0	0	0	0	0	0	0	0	0
Mmus38.chr1.129438342.129441644.+	chr1	129438342	129441644	+	3303	0	0	0	0	0	0	0	0	0	0	0	0	0	0	0	0	0	0	0	0	0	0	0	0
Mmus38.chr1.129508141.129508887.+	chr1	129508141	129508887	+	747	0	0	0	0	0	0	0	0	0	0	0	0	0	0	0	0	0	0	0	0	0	0	0	0
Mmus38.chr1.129768830.129772468.-	chr1	129768830	129772468	-	3639	0	0	0	0	0	0	0	0	0	0	0	0	0	0	0	0	0	0	0	0	0	0	0	0
Mmus38.chr1.129975053.129975949.-	chr1	129975053	129975949	-	897	0	0	0	0	0	0	0	0	0	0	0	0	0	0	0	0	0	0	0	0	0	0	0	0
Mmus38.chr1.130003170.130003766.-	chr1	130003170	130003766	-	597	0	0	0	0	0	0	0	0	0	0	0	0	0	0	0	0	0	0	0	0	0	0	0	0
Mmus38.chr1.130030428.130030733.-	chr1	130030428	130030733	-	306	0	0	0	0	0	0	0	0	0	0	0	0	0	0	0	0	0	0	0	0	0	0	0	0
Mmus38.chr1.130032508.130036200.-	chr1	130032508	130036200	-	3693	0	0	0	0	1	0	0	0	0	0	0	0	0	0	0	0	0	0	0	0	0	0	0	0
Mmus38.chr1.130106502.130109642.-	chr1	130106502	130109642	-	3141	0	0	0	0	0	0	0	0	0	0	0	0	0	0	0	0	0	0	0	0	0	0	0	0
Mmus38.chr1.130203020.130205191.+	chr1	130203020	130205191	+	2172	0	0	0	0	0	0	0	0	0	0	0	0	0	0	0	0	0	0	0	0	0	0	0	0
Mmus38.chr1.130248148.130249023.-	chr1	130248148	130249023	-	876	0	0	0	0	0	0	0	0	0	0	0	0	0	0	0	0	0	0	0	0	0	0	0	0
Mmus38.chr1.130249237.130250016.-	chr1	130249237	130250016	-	780	0	0	0	0	0	0	0	0	0	0	0	0	0	0	0	0	0	0	0	0	0	0	0	0
Mmus38.chr1.130256917.130258026.+	chr1	130256917	130258026	+	1110	0	0	0	0	0	0	0	0	0	0	0	0	0	0	0	0	0	0	0	0	0	0	0	0
Mmus38.chr1.130320865.130322331.-	chr1	130320865	130322331	-	1467	0	0	0	0	0	0	0	0	0	0	0	1	0	0	0	0	0	0	0	0	0	0	0	0
Mmus38.chr1.130382203.130382586.-	chr1	130382203	130382586	-	384	1	0	0	0	0	0	0	0	0	0	0	0	0	0	0	0	1	0	0	1	0	0	0	1
Mmus38.chr1.130382590.130383030.-	chr1	130382590	130383030	-	441	0	0	0	0	0	0	0	0	0	0	0	0	0	0	0	0	0	2	0	0	1	0	0	0
Mmus38.chr1.130382951.130383298.-	chr1	130382951	130383298	-	348	0	0	0	0	0	0	0	0	0	0	0	0	0	0	2	0	0	0	3	1	0	0	0	0
Mmus38.chr1.130383302.130384192.-	chr1	130383302	130384192	-	891	0	0	0	0	0	0	0	0	0	0	0	0	0	0	1	0	1	1	1	0	2	0	0	1
Mmus38.chr1.130384241.130384585.-	chr1	130384241	130384585	-	345	0	0	0	0	0	0	0	0	0	0	0	0	0	0	0	0	5	0	9	0	0	0	1	0
Mmus38.chr1.130384663.130384986.-	chr1	130384663	130384986	-	324	0	0	0	0	0	0	0	0	0	0	0	0	0	0	0	0	0	0	0	0	0	0	3	0
Mmus38.chr1.130395573.130396070.+	chr1	130395573	130396070	+	498	0	0	0	0	0	0	0	0	0	0	0	0	0	0	0	0	0	0	0	0	0	0	0	0
Mmus38.chr1.130403705.130404121.+	chr1	130403705	130404121	+	417	0	0	0	0	0	0	0	0	0	0	0	0	0	0	0	0	0	0	0	0	0	0	0	0
Mmus38.chr1.130493136.130496918.+	chr1	130493136	130496918	+	3783	0	0	0	0	0	0	0	0	0	0	0	0	0	0	0	0	0	0	0	0	0	0	0	0
Mmus38.chr1.130527739.130528146.+	chr1	130527739	130528146	+	408	0	0	0	0	0	0	0	0	0	0	0	0	0	0	0	0	0	0	0	0	0	0	0	0
Mmus38.chr1.130528101.130528385.+	chr1	130528101	130528385	+	285	0	0	0	0	0	0	0	0	0	0	0	0	0	0	0	0	0	0	0	0	0	0	0	0
Mmus38.chr1.130534760.130536622.+	chr1	130534760	130536622	+	1863	0	0	0	0	0	1	0	0	0	1	0	0	0	0	0	0	0	0	0	0	0	1	0	1
Mmus38.chr1.130536478.130537398.+	chr1	130536478	130537398	+	921	0	0	0	0	0	0	0	0	0	0	0	0	0	0	0	0	0	0	0	0	0	0	0	0
Mmus38.chr1.130537365.130537760.+	chr1	130537365	130537760	+	396	0	0	0	0	0	0	0	0	0	0	0	0	0	0	0	0	0	0	0	0	0	0	0	0
Mmus38.chr1.130558294.130560462.-	chr1	130558294	130560462	-	2169	0	0	0	0	0	0	0	0	0	0	0	0	0	0	0	0	0	0	0	0	0	0	0	0
Mmus38.chr1.130602845.130605763.+	chr1	130602845	130605763	+	2919	0	0	0	0	0	0	0	0	0	0	0	0	0	0	0	0	0	0	0	0	0	0	0	0
Mmus38.chr1.130626068.130626544.+	chr1	130626068	130626544	+	477	0	0	0	0	0	0	0	0	0	0	0	0	0	0	0	0	0	0	0	0	0	0	0	0
Mmus38.chr1.130674981.130675262.+	chr1	130674981	130675262	+	282	0	0	0	0	0	0	0	0	0	0	0	0	0	0	0	0	0	0	0	0	4	0	0	1
Mmus38.chr1.130756094.130756645.+	chr1	130756094	130756645	+	552	0	0	0	0	0	0	0	0	0	0	0	0	0	0	0	0	0	0	0	0	0	0	0	0
Mmus38.chr1.130838001.130838459.-	chr1	130838001	130838459	-	459	0	0	0	0	0	0	0	0	0	0	0	0	0	0	0	0	0	0	0	0	0	0	0	0
Mmus38.chr1.130838734.130839210.-	chr1	130838734	130839210	-	477	0	0	5	1	0	0	0	0	0	0	0	0	0	0	0	0	0	0	0	0	0	0	0	0
Mmus38.chr1.130858869.130859288.+	chr1	130858869	130859288	+	420	0	0	0	0	0	0	0	0	0	0	0	0	0	0	0	0	0	0	0	0	0	0	0	0
Mmus38.chr1.130923449.130924048.+	chr1	130923449	130924048	+	600	0	0	0	0	0	0	0	0	0	0	0	0	0	0	0	0	0	0	0	0	0	0	0	0
Mmus38.chr1.130975644.130976021.-	chr1	130975644	130976021	-	378	0	0	0	0	0	0	0	0	0	0	0	0	0	0	0	0	0	0	0	0	0	0	0	0
Mmus38.chr1.131070707.131071120.-	chr1	131070707	131071120	-	414	0	2	0	3	0	0	0	7	1	2	0	7	0	0	0	2	10	6	4	3	3	2	3	2
Mmus38.chr1.131156584.131157600.+	chr1	131156584	131157600	+	1017	0	0	0	0	0	1	0	0	0	0	0	1	0	0	0	0	0	3	0	2	0	0	5	0
Mmus38.chr1.131302795.131306694.-	chr1	131302795	131306694	-	3900	0	0	0	0	0	0	0	0	0	1	0	0	0	0	0	0	0	0	1	0	1	0	0	0
Mmus38.chr1.131370677.131371195.-	chr1	131370677	131371195	-	519	0	0	0	0	0	0	0	1	0	0	0	1	0	0	0	0	0	0	0	0	0	0	0	0
Mmus38.chr1.131373565.131374839.-	chr1	131373565	131374839	-	1275	0	0	1	0	0	0	0	0	0	0	0	0	5	0	1	0	0	0	0	0	0	0	6	0
Mmus38.chr1.131390368.131390721.+	chr1	131390368	131390721	+	354	0	2	3	8	3	15	4	2	1	6	0	2	16	3	10	14	4	0	1	3	13	16	5	29
Mmus38.chr1.131559951.131560244.-	chr1	131559951	131560244	-	294	0	0	0	0	0	0	0	0	0	0	0	0	0	0	0	0	0	0	0	0	0	0	0	0
Mmus38.chr1.131643594.131644043.+	chr1	131643594	131644043	+	450	0	0	0	0	0	0	0	5	0	7	1	0	0	0	0	1	0	1	0	3	0	0	0	2
Mmus38.chr1.131644047.131645396.+	chr1	131644047	131645396	+	1350	0	0	0	0	0	1	1	1	15	42	10	1	0	0	0	0	1	0	0	1	6	0	4	4
Mmus38.chr1.131645400.131648999.+	chr1	131645400	131648999	+	3600	81	71	71	68	11	18	15	19	45	266	45	36	57	69	66	81	17	14	19	9	66	16	21	33
Mmus38.chr1.131648795.131650837.+	chr1	131648795	131650837	+	2043	0	0	0	0	15	19	33	35	52	227	78	40	0	0	1	0	21	31	25	17	58	25	37	51
Mmus38.chr1.131672160.131672417.+	chr1	131672160	131672417	+	258	235	299	196	240	4	0	0	2	1	2	0	1	113	82	141	163	0	2	0	1	1	0	1	1
Mmus38.chr1.131682411.131686310.+	chr1	131682411	131686310	+	3900	0	0	0	0	0	0	0	0	0	0	0	0	0	0	0	0	0	0	0	0	0	0	0	0
Mmus38.chr1.13208174.13211719.-	chr1	13208174	13211719	-	3546	0	0	0	0	0	1	0	0	0	0	0	2	0	0	0	0	0	1	0	0	0	0	0	0
Mmus38.chr1.133334847.133335212.+	chr1	133334847	133335212	+	366	0	0	0	0	0	0	0	0	0	0	0	0	0	0	0	0	0	0	0	0	0	0	0	0
Mmus38.chr1.133335962.133336675.+	chr1	133335962	133336675	+	714	0	0	0	0	0	0	0	0	0	0	0	0	0	0	0	0	0	0	0	0	0	0	0	0
Mmus38.chr1.133559291.133559785.+	chr1	133559291	133559785	+	495	0	0	0	0	0	0	0	0	0	0	0	0	0	0	0	0	0	0	0	0	0	0	0	0
Mmus38.chr1.134125759.134129304.+	chr1	134125759	134129304	+	3546	0	0	0	0	0	0	0	0	0	0	0	0	0	0	0	0	0	0	0	0	0	0	0	0
Mmus38.chr1.13430712.13431134.+	chr1	13430712	13431134	+	423	0	0	0	0	0	0	0	0	0	0	0	0	0	0	0	0	0	0	0	0	0	0	0	0
Mmus38.chr1.13458825.13459310.+	chr1	13458825	13459310	+	486	0	0	0	0	0	0	0	0	0	0	0	0	0	0	0	0	0	0	0	0	0	0	0	0
Mmus38.chr1.13476175.13477002.+	chr1	13476175	13477002	+	828	0	0	0	0	0	0	0	0	0	0	0	0	0	0	0	0	0	0	0	0	0	0	0	0
Mmus38.chr1.13507944.13508249.-	chr1	13507944	13508249	-	306	0	0	0	0	0	0	0	0	0	0	0	0	0	0	0	0	0	0	0	0	0	0	0	0
Mmus38.chr1.13508144.13508635.-	chr1	13508144	13508635	-	492	0	0	0	0	0	0	0	0	0	0	0	0	0	0	0	0	0	0	0	0	0	0	0	0
Mmus38.chr1.13508660.13509055.-	chr1	13508660	13509055	-	396	0	0	0	0	0	0	0	0	0	0	0	0	0	0	0	0	0	0	0	0	0	0	0	0
Mmus38.chr1.13509838.13510293.-	chr1	13509838	13510293	-	456	0	0	0	0	0	0	0	0	0	0	0	0	0	0	0	0	0	0	0	0	0	0	0	0
Mmus38.chr1.13510447.13510764.-	chr1	13510447	13510764	-	318	0	0	0	0	0	0	0	0	0	0	0	0	0	0	0	0	0	0	0	0	0	0	0	0
Mmus38.chr1.13511689.13511970.-	chr1	13511689	13511970	-	282	0	0	0	0	0	0	0	0	0	0	0	0	0	0	0	0	0	0	0	0	0	0	0	0
Mmus38.chr1.13513143.13513544.-	chr1	13513143	13513544	-	402	0	0	0	0	0	0	0	0	0	0	0	0	0	0	0	0	0	0	0	0	0	0	0	0
Mmus38.chr1.13515578.13516069.-	chr1	13515578	13516069	-	492	0	0	0	0	0	0	0	0	0	0	0	0	0	0	0	0	0	0	0	0	0	0	0	0
Mmus38.chr1.13516741.13517067.-	chr1	13516741	13517067	-	327	0	0	0	0	0	0	0	0	0	0	0	0	0	0	0	0	0	0	0	0	0	0	0	0
Mmus38.chr1.13536736.13537155.-	chr1	13536736	13537155	-	420	0	0	0	0	0	0	0	0	0	0	0	0	0	0	0	0	0	0	0	0	0	0	0	0
Mmus38.chr1.13551032.13552894.+	chr1	13551032	13552894	+	1863	0	0	0	0	0	0	0	0	0	0	0	0	0	0	0	0	0	0	0	0	0	0	0	0
Mmus38.chr1.13552738.13553670.+	chr1	13552738	13553670	+	933	0	0	0	0	0	0	0	0	0	0	0	0	0	0	0	0	0	0	0	0	0	0	0	0
Mmus38.chr1.13553637.13555583.+	chr1	13553637	13555583	+	1947	0	0	0	0	0	0	0	0	0	0	0	0	0	0	0	0	0	0	0	0	0	0	0	0
Mmus38.chr1.13555587.13555928.+	chr1	13555587	13555928	+	342	0	0	0	0	0	0	0	0	0	0	0	0	0	0	0	0	0	0	0	0	0	0	0	0
Mmus38.chr1.13555932.13556318.+	chr1	13555932	13556318	+	387	0	0	0	0	0	0	0	0	0	0	0	0	0	0	0	0	0	0	0	0	0	0	0	0
Mmus38.chr1.136015501.136015869.+	chr1	136015501	136015869	+	369	0	0	0	0	0	0	0	0	0	0	0	0	0	0	0	0	0	0	0	0	0	0	0	0
Mmus38.chr1.136237581.136238342.+	chr1	136237581	136238342	+	762	0	0	0	0	0	0	0	0	0	0	0	0	0	0	0	0	0	0	0	0	0	0	0	0
Mmus38.chr1.136809217.136810086.-	chr1	136809217	136810086	-	870	0	0	0	0	0	0	0	0	0	0	0	0	0	0	0	0	0	0	0	0	0	0	0	0
Mmus38.chr1.137064655.137068200.+	chr1	137064655	137068200	+	3546	0	0	0	0	0	0	0	0	0	0	0	0	0	0	0	0	0	0	0	0	0	0	0	0
Mmus38.chr1.137150326.137154225.-	chr1	137150326	137154225	-	3900	0	0	0	0	1	0	0	0	0	0	0	0	1	0	0	0	0	0	0	0	0	0	0	0
Mmus38.chr1.13724436.13725182.-	chr1	13724436	13725182	-	747	0	0	0	0	0	0	0	0	0	0	0	0	0	0	0	0	0	0	0	0	0	0	0	0
Mmus38.chr1.137275299.137276132.-	chr1	137275299	137276132	-	834	0	0	0	0	0	1	0	0	0	0	0	0	0	0	0	0	0	1	0	0	0	0	0	0
Mmus38.chr1.137275976.137277814.-	chr1	137275976	137277814	-	1839	0	0	0	0	0	0	0	0	0	0	0	0	0	0	0	0	0	0	0	0	0	0	0	0
Mmus38.chr1.13731586.13735485.-	chr1	13731586	13735485	-	3900	0	0	0	0	0	0	0	0	0	0	0	0	0	0	0	0	0	0	0	0	0	0	0	0
Mmus38.chr1.137339539.137343438.-	chr1	137339539	137343438	-	3900	0	0	0	0	0	0	0	0	0	0	0	0	0	0	0	0	0	0	0	0	0	0	0	0
Mmus38.chr1.137345456.137347201.-	chr1	137345456	137347201	-	1746	0	0	0	0	0	0	0	0	0	0	0	0	0	0	0	0	0	0	0	0	0	0	0	0
Mmus38.chr1.137529454.137532201.+	chr1	137529454	137532201	+	2748	0	0	0	0	0	0	0	0	0	0	0	0	0	0	0	0	0	0	0	0	0	0	0	0
Mmus38.chr1.13759895.13760587.-	chr1	13759895	13760587	-	693	0	0	0	0	0	0	0	0	0	0	0	0	0	0	0	0	0	0	0	0	0	0	0	0
Mmus38.chr1.137599413.137599664.-	chr1	137599413	137599664	-	252	0	0	0	0	0	0	0	0	0	0	0	0	0	0	0	0	0	0	0	0	0	0	0	0
Mmus38.chr1.13760591.13761031.-	chr1	13760591	13761031	-	441	0	0	0	0	0	0	0	0	0	0	0	0	0	0	0	0	0	0	0	0	0	0	0	0
Mmus38.chr1.137614400.137614762.+	chr1	137614400	137614762	+	363	0	0	0	0	0	0	0	0	0	0	0	0	0	0	0	0	0	0	0	0	0	0	0	0
Mmus38.chr1.13764476.13767922.-	chr1	13764476	13767922	-	3447	0	0	0	0	0	0	0	0	0	0	0	0	0	0	0	0	0	0	0	0	0	0	0	0
Mmus38.chr1.137710701.137714639.-	chr1	137710701	137714639	-	3939	0	0	0	0	0	0	1	0	0	0	0	0	0	0	0	0	0	0	0	0	0	0	0	0
Mmus38.chr1.137719382.137720083.+	chr1	137719382	137720083	+	702	0	0	0	0	0	0	0	0	0	0	0	0	0	0	0	0	0	0	0	0	0	0	0	0
Mmus38.chr1.137980546.137982954.-	chr1	137980546	137982954	-	2409	0	0	0	0	0	0	0	0	0	0	0	0	0	0	0	0	0	0	0	0	0	0	0	0
Mmus38.chr1.138052216.138052662.-	chr1	138052216	138052662	-	447	0	0	0	0	0	0	0	0	0	0	0	0	0	0	0	0	0	0	0	0	0	0	0	0
Mmus38.chr1.138052587.138052925.-	chr1	138052587	138052925	-	339	0	0	0	0	0	0	0	0	0	0	0	0	0	0	0	0	0	0	0	0	0	0	0	0
Mmus38.chr1.13815484.13816896.+	chr1	13815484	13816896	+	1413	0	0	0	0	0	0	0	0	0	0	0	0	0	0	0	0	0	0	0	0	0	0	0	0
Mmus38.chr1.13816818.13817159.+	chr1	13816818	13817159	+	342	0	0	0	0	0	0	0	0	0	0	0	0	0	0	0	0	0	0	0	0	0	0	0	0
Mmus38.chr1.138227816.138228322.+	chr1	138227816	138228322	+	507	0	0	0	0	0	0	0	0	0	0	0	0	0	0	0	0	0	0	0	0	0	0	0	0
Mmus38.chr1.138230221.138230475.+	chr1	138230221	138230475	+	255	0	0	0	0	0	0	0	0	0	0	0	0	0	0	0	0	0	0	0	0	0	0	0	0
Mmus38.chr1.138306147.138309062.-	chr1	138306147	138309062	-	2916	0	0	0	0	0	0	0	0	0	0	0	0	0	0	0	0	0	0	0	0	0	0	0	0
Mmus38.chr1.138453601.138457500.+	chr1	138453601	138457500	+	3900	0	0	0	0	0	0	0	0	0	0	0	0	0	0	0	0	0	0	0	0	0	0	0	0
Mmus38.chr1.138648055.138648522.-	chr1	138648055	138648522	-	468	0	0	0	0	0	0	0	0	0	0	0	0	0	0	0	0	0	0	0	0	0	0	0	0
Mmus38.chr1.138791076.138794858.+	chr1	138791076	138794858	+	3783	0	0	0	0	0	0	0	0	0	0	0	0	0	0	0	0	0	0	0	0	0	0	0	0
Mmus38.chr1.138804919.138805278.-	chr1	138804919	138805278	-	360	0	0	0	0	0	0	0	0	0	0	0	0	0	0	0	0	0	0	0	0	0	0	0	0
Mmus38.chr1.138807673.138808032.-	chr1	138807673	138808032	-	360	0	0	0	0	0	0	0	0	0	0	0	0	0	0	0	0	0	0	0	0	0	0	0	0
Mmus38.chr1.13885178.13885699.-	chr1	13885178	13885699	-	522	0	0	0	0	0	0	0	0	0	0	0	0	0	0	0	0	0	0	0	0	0	0	0	0
Mmus38.chr1.138863665.138864132.-	chr1	138863665	138864132	-	468	0	0	0	0	0	0	0	0	0	0	0	0	0	0	0	0	0	0	0	0	0	0	0	0
Mmus38.chr1.138866594.138868684.-	chr1	138866594	138868684	-	2091	0	0	0	0	0	0	0	0	2	0	0	0	0	0	0	0	0	0	0	0	2	0	0	0
Mmus38.chr1.13893485.13894177.-	chr1	13893485	13894177	-	693	0	0	0	0	0	0	0	0	0	0	0	0	0	0	0	0	0	0	2	0	0	0	0	0
Mmus38.chr1.138948766.138949935.-	chr1	138948766	138949935	-	1170	0	0	0	0	0	0	0	0	0	0	0	0	0	0	0	0	0	0	0	0	0	0	0	0
Mmus38.chr1.13906916.13907875.-	chr1	13906916	13907875	-	960	0	0	0	0	0	0	0	0	0	0	0	0	0	0	0	0	0	0	0	0	0	0	0	0
Mmus38.chr1.139117194.139121090.-	chr1	139117194	139121090	-	3897	0	0	0	0	0	0	0	0	0	0	0	0	0	0	0	0	0	0	0	0	0	0	0	0
Mmus38.chr1.139364503.139364787.+	chr1	139364503	139364787	+	285	0	0	0	0	0	0	0	0	0	0	0	0	0	0	0	0	0	0	0	0	0	0	0	0
Mmus38.chr1.139532377.139532772.-	chr1	139532377	139532772	-	396	5	7	2	4	3	0	1	5	0	7	3	0	0	0	5	0	0	3	0	2	0	0	1	0
Mmus38.chr1.139541021.139544740.-	chr1	139541021	139544740	-	3720	44	66	61	50	67	63	65	68	55	73	69	58	25	26	23	28	65	40	37	45	29	25	28	16
Mmus38.chr1.13955466.13955795.-	chr1	13955466	13955795	-	330	0	0	0	0	0	0	0	0	0	0	0	0	0	0	0	0	0	0	0	0	0	0	0	0
Mmus38.chr1.139590495.139591355.+	chr1	139590495	139591355	+	861	0	0	0	0	0	0	0	0	0	0	0	0	0	0	0	0	0	0	0	0	0	0	0	0
Mmus38.chr1.139602738.139603001.+	chr1	139602738	139603001	+	264	0	0	0	0	0	0	0	0	0	0	0	0	0	0	0	0	0	0	0	0	0	0	0	0
Mmus38.chr1.139605986.139606408.-	chr1	139605986	139606408	-	423	0	0	0	0	0	0	0	0	0	0	3	2	0	0	7	0	0	1	0	3	0	0	0	0
Mmus38.chr1.139617967.139619583.+	chr1	139617967	139619583	+	1617	0	0	0	0	0	0	0	0	0	0	0	0	0	0	0	0	0	0	0	0	0	0	0	0
Mmus38.chr1.139644828.139648727.-	chr1	139644828	139648727	-	3900	119	178	108	183	250	164	281	256	190	192	232	269	59	37	101	54	102	75	115	64	68	39	35	40
Mmus38.chr1.139650142.139651686.+	chr1	139650142	139651686	+	1545	0	3	0	0	0	0	0	0	0	0	0	0	0	0	0	0	0	0	0	0	0	0	0	0
Mmus38.chr1.139664508.139666463.-	chr1	139664508	139666463	-	1956	5	2	7	8	3	3	8	15	4	7	0	4	5	1	4	1	6	17	2	1	6	4	0	7
Mmus38.chr1.139713593.139714108.+	chr1	139713593	139714108	+	516	0	0	0	0	0	0	0	0	0	0	0	0	0	0	0	0	0	0	0	0	0	0	0	0
Mmus38.chr1.13971441.13972202.+	chr1	13971441	13972202	+	762	0	0	0	0	0	0	0	0	0	0	0	0	0	0	0	0	0	0	0	0	0	0	0	0
Mmus38.chr1.139718617.139722516.+	chr1	139718617	139722516	+	3900	0	0	0	0	0	0	0	0	0	0	0	0	0	0	0	0	0	0	0	0	0	0	0	0
Mmus38.chr1.139725421.139728699.+	chr1	139725421	139728699	+	3279	0	0	0	0	0	0	0	0	0	0	0	0	0	1	0	0	0	0	1	0	0	0	0	0
Mmus38.chr1.139746728.139747408.+	chr1	139746728	139747408	+	681	0	0	0	0	0	0	0	0	0	0	0	0	0	0	0	0	0	0	0	0	0	0	0	0
Mmus38.chr1.139775781.139776362.+	chr1	139775781	139776362	+	582	0	0	0	0	0	0	0	0	0	0	0	0	0	1	0	0	0	0	0	0	0	0	0	0
Mmus38.chr1.139838924.139839220.+	chr1	139838924	139839220	+	297	0	0	0	0	0	0	0	0	0	0	0	0	0	0	0	0	0	0	0	0	0	0	0	0
Mmus38.chr1.139839537.139839971.+	chr1	139839537	139839971	+	435	0	0	0	0	0	0	0	0	0	0	0	0	0	0	0	0	0	0	0	0	0	0	0	0
Mmus38.chr1.139839620.139840036.+	chr1	139839620	139840036	+	417	0	0	0	0	0	0	0	0	0	0	0	0	0	0	0	0	0	0	0	0	0	0	0	0
Mmus38.chr1.139840040.139840393.+	chr1	139840040	139840393	+	354	0	0	0	0	0	0	0	0	0	0	0	0	0	0	0	0	0	0	0	0	0	0	0	0
Mmus38.chr1.139840329.139840805.+	chr1	139840329	139840805	+	477	0	0	0	0	0	0	0	0	0	0	0	0	0	0	0	0	0	0	0	0	0	0	0	0
Mmus38.chr1.139841034.139841381.+	chr1	139841034	139841381	+	348	0	0	0	0	0	0	0	0	0	0	0	0	0	0	0	0	0	0	0	0	0	0	0	0
Mmus38.chr1.139841385.139841813.+	chr1	139841385	139841813	+	429	0	0	0	0	0	0	0	0	0	0	0	0	0	0	0	0	0	0	0	0	0	0	0	0
Mmus38.chr1.139842080.139842685.+	chr1	139842080	139842685	+	606	0	0	0	0	0	0	0	0	0	0	0	0	0	0	0	0	0	0	0	0	0	0	0	0
Mmus38.chr1.139842785.139843084.+	chr1	139842785	139843084	+	300	0	0	0	0	0	0	0	0	0	0	0	0	0	0	0	0	0	0	0	0	0	0	0	0
Mmus38.chr1.139844559.139844825.+	chr1	139844559	139844825	+	267	0	0	0	0	0	0	0	0	0	0	0	0	0	0	0	0	0	0	0	0	0	0	0	0
Mmus38.chr1.139902836.139903141.+	chr1	139902836	139903141	+	306	0	0	0	0	0	0	0	0	0	0	0	0	0	0	0	0	0	0	0	0	0	0	0	0
Mmus38.chr1.139909421.139913320.+	chr1	139909421	139913320	+	3900	0	0	0	0	1	0	0	0	1	0	0	0	0	0	0	0	0	0	0	0	0	0	0	0
Mmus38.chr1.139933424.139933711.+	chr1	139933424	139933711	+	288	0	0	0	0	0	0	0	0	0	0	0	0	0	0	0	0	0	0	0	0	0	0	0	0
Mmus38.chr1.139946135.139946737.+	chr1	139946135	139946737	+	603	0	0	0	0	0	0	0	0	0	0	0	0	0	0	0	0	0	0	0	0	0	0	0	0
Mmus38.chr1.139953116.139956661.-	chr1	139953116	139956661	-	3546	0	0	0	0	0	0	0	0	0	0	0	0	0	0	0	1	0	0	0	0	0	0	1	0
Mmus38.chr1.140008393.140008653.+	chr1	140008393	140008653	+	261	0	0	0	0	0	0	0	0	0	0	0	0	0	0	0	0	0	0	0	0	0	0	0	0
Mmus38.chr1.140008657.140009631.+	chr1	140008657	140009631	+	975	0	0	0	0	0	0	0	0	0	0	0	0	0	0	0	0	0	0	0	0	0	0	0	0
Mmus38.chr1.140024068.140026239.+	chr1	140024068	140026239	+	2172	0	0	0	0	0	0	0	0	0	0	0	0	0	0	0	0	0	0	0	0	0	0	0	0
Mmus38.chr1.140043871.140047770.-	chr1	140043871	140047770	-	3900	1	1	0	0	0	1	0	0	0	0	0	1	6	0	0	3	2	0	0	0	1	2	4	0
Mmus38.chr1.140057956.140058843.+	chr1	140057956	140058843	+	888	0	0	0	2	0	0	0	0	0	0	0	0	0	1	2	0	0	0	0	0	0	0	0	0
Mmus38.chr1.140068672.140069229.-	chr1	140068672	140069229	-	558	0	0	1	0	0	0	1	1	0	1	2	1	0	4	0	0	11	5	2	3	5	0	1	4
Mmus38.chr1.140108935.140109309.-	chr1	140108935	140109309	-	375	284	389	557	415	634	753	352	537	279	733	577	467	744	409	567	390	864	335	794	1268	409	543	507	506
Mmus38.chr1.140151605.140151892.+	chr1	140151605	140151892	+	288	0	0	0	0	0	0	0	0	0	0	0	0	0	0	0	0	0	0	0	0	0	0	0	0
Mmus38.chr1.140167664.140168308.-	chr1	140167664	140168308	-	645	0	0	6	0	3	0	1	1	0	0	2	1	25	2	14	23	19	24	30	60	61	31	8	42
Mmus38.chr1.140177252.140177923.-	chr1	140177252	140177923	-	672	6	7	7	1	3	2	14	4	11	2	12	15	22	20	32	44	56	61	41	23	38	28	28	40
Mmus38.chr1.140197596.140198738.+	chr1	140197596	140198738	+	1143	0	0	0	0	0	0	0	0	0	0	0	0	0	0	0	0	0	0	0	0	0	0	0	0
Mmus38.chr1.140302720.140303106.-	chr1	140302720	140303106	-	387	0	0	0	0	0	0	0	0	0	0	0	0	0	0	0	0	0	0	0	0	0	0	0	0
Mmus38.chr1.14030606.14031166.-	chr1	14030606	14031166	-	561	0	0	0	0	0	0	0	0	0	0	0	0	0	0	0	0	0	0	0	0	0	0	0	0
Mmus38.chr1.140313524.140314756.-	chr1	140313524	140314756	-	1233	0	0	0	0	0	0	0	0	0	0	0	0	0	0	0	0	0	0	0	0	0	0	0	0
Mmus38.chr1.140514652.140517636.+	chr1	140514652	140517636	+	2985	0	0	0	0	0	0	0	0	0	0	0	0	0	0	0	0	0	0	0	0	0	0	0	0
Mmus38.chr1.140566134.140566883.+	chr1	140566134	140566883	+	750	0	0	0	0	0	0	0	0	0	0	0	0	0	0	0	0	2	0	0	0	0	0	0	0
Mmus38.chr1.14061178.14061717.-	chr1	14061178	14061717	-	540	0	0	0	0	0	0	0	0	0	0	0	0	0	0	0	0	0	0	0	0	0	0	0	0
Mmus38.chr1.140643490.140647389.-	chr1	140643490	140647389	-	3900	0	0	0	0	0	0	0	0	0	0	0	0	0	0	0	0	0	0	0	0	0	0	0	0
Mmus38.chr1.140713306.140715543.+	chr1	140713306	140715543	+	2238	0	0	0	0	0	0	1	0	0	0	0	0	0	0	0	0	0	0	0	0	0	0	0	0
Mmus38.chr1.140725397.140726371.+	chr1	140725397	140726371	+	975	0	0	0	0	0	0	0	0	0	0	0	0	0	0	0	0	0	0	0	0	0	0	0	0
Mmus38.chr1.140726353.140726964.+	chr1	140726353	140726964	+	612	0	0	0	0	0	0	0	0	0	0	0	0	0	0	0	0	0	0	0	0	0	0	0	0
Mmus38.chr1.14081399.14081965.+	chr1	14081399	14081965	+	567	0	0	0	0	0	0	0	0	0	0	0	0	0	0	0	0	0	0	0	0	0	0	0	0
Mmus38.chr1.140817378.140819117.+	chr1	140817378	140819117	+	1740	1	2	0	3	0	0	4	0	1	2	0	0	0	0	2	0	0	4	6	2	5	5	2	2
Mmus38.chr1.140818973.140819893.+	chr1	140818973	140819893	+	921	0	0	0	0	0	0	0	0	0	0	0	0	0	0	0	0	0	0	0	0	0	0	0	0
Mmus38.chr1.140819860.140822544.+	chr1	140819860	140822544	+	2685	0	0	0	0	0	0	0	0	0	0	0	0	0	0	0	0	0	0	0	0	0	0	0	0
Mmus38.chr1.14087138.14089522.+	chr1	14087138	14089522	+	2385	0	0	0	0	0	0	0	0	0	0	0	1	0	0	0	0	0	0	0	0	0	0	0	0
Mmus38.chr1.140905988.140907562.-	chr1	140905988	140907562	-	1575	0	0	0	0	0	0	0	0	0	0	0	0	0	0	0	0	0	0	0	0	0	0	0	0
Mmus38.chr1.140925827.140929726.+	chr1	140925827	140929726	+	3900	0	0	0	0	0	0	0	0	0	0	0	0	0	0	0	0	0	0	0	0	0	0	0	0
Mmus38.chr1.140961694.140963790.+	chr1	140961694	140963790	+	2097	0	0	0	0	0	0	1	0	0	0	0	0	0	0	0	0	0	0	0	0	0	0	0	0
Mmus38.chr1.140964688.140966544.+	chr1	140964688	140966544	+	1857	0	0	0	0	0	0	0	0	0	0	0	0	0	0	0	0	0	0	0	3	0	0	0	0
Mmus38.chr1.140966565.140967758.+	chr1	140966565	140967758	+	1194	0	0	0	0	0	0	0	0	0	0	0	0	0	0	1	0	0	0	0	0	0	0	0	0
Mmus38.chr1.140967762.140969885.+	chr1	140967762	140969885	+	2124	0	0	0	0	5	0	0	1	0	0	0	0	0	0	0	0	0	0	0	0	0	0	0	0
Mmus38.chr1.140969956.140972040.+	chr1	140969956	140972040	+	2085	0	0	0	0	0	0	0	0	0	0	0	0	0	0	0	0	0	0	0	0	0	0	0	0
Mmus38.chr1.141021729.141022775.+	chr1	141021729	141022775	+	1047	0	0	0	0	0	0	0	0	0	0	0	0	0	0	0	0	0	0	0	0	0	0	0	1
Mmus38.chr1.141022779.141024236.+	chr1	141022779	141024236	+	1458	0	0	0	0	0	0	0	0	0	0	0	0	0	0	0	0	0	1	0	0	0	0	0	0
Mmus38.chr1.141035820.141037715.+	chr1	141035820	141037715	+	1896	0	0	0	0	0	0	0	0	0	0	0	0	0	0	0	0	0	0	0	0	0	0	0	0
Mmus38.chr1.141037571.141041140.+	chr1	141037571	141041140	+	3570	0	0	0	0	0	0	0	0	0	0	0	0	0	0	0	0	0	0	0	0	0	0	0	0
Mmus38.chr1.141085381.141085665.+	chr1	141085381	141085665	+	285	0	0	0	0	0	0	0	0	0	0	0	0	0	0	0	0	0	0	0	0	0	0	0	0
Mmus38.chr1.141085551.141085820.+	chr1	141085551	141085820	+	270	0	0	0	0	0	0	0	0	0	0	0	0	0	0	0	0	0	0	0	0	0	0	0	0
Mmus38.chr1.141086420.141086716.+	chr1	141086420	141086716	+	297	0	0	0	0	0	0	0	0	0	0	0	0	0	0	0	0	0	0	0	0	0	0	0	0
Mmus38.chr1.141141335.141142330.+	chr1	141141335	141142330	+	996	0	0	0	0	0	0	0	0	0	0	0	0	0	0	0	0	0	0	0	0	0	0	0	0
Mmus38.chr1.14116683.14119400.+	chr1	14116683	14119400	+	2718	0	0	0	0	0	0	0	0	0	0	0	0	0	0	0	0	0	0	0	0	0	0	0	0
Mmus38.chr1.141192164.141195082.+	chr1	141192164	141195082	+	2919	0	0	0	0	0	0	0	0	0	0	0	0	0	0	0	0	0	0	0	1	0	0	0	0
Mmus38.chr1.141197325.141198632.+	chr1	141197325	141198632	+	1308	0	0	0	0	0	0	0	0	0	0	1	0	1	0	0	0	0	0	0	0	0	0	0	0
Mmus38.chr1.141204300.141205187.-	chr1	141204300	141205187	-	888	0	0	0	0	0	0	0	0	0	0	0	0	0	0	0	0	0	0	0	0	0	0	0	0
Mmus38.chr1.141217231.141217704.+	chr1	141217231	141217704	+	474	0	0	0	0	0	0	0	0	0	0	0	0	0	0	0	0	0	0	0	0	0	0	0	0
Mmus38.chr1.141234019.141234315.+	chr1	141234019	141234315	+	297	0	0	0	0	0	0	0	0	0	0	0	0	0	0	0	0	0	0	0	0	0	0	0	0
Mmus38.chr1.141263821.141267615.+	chr1	141263821	141267615	+	3795	0	0	0	0	0	0	0	0	0	0	0	0	0	0	0	0	0	0	0	0	0	0	0	0
Mmus38.chr1.141302614.141302874.+	chr1	141302614	141302874	+	261	0	0	0	0	0	0	0	0	0	0	0	0	0	0	0	0	0	0	0	0	0	0	0	0
Mmus38.chr1.141302878.141303138.+	chr1	141302878	141303138	+	261	0	0	0	0	0	0	0	0	0	0	0	0	0	0	0	0	0	0	0	0	0	0	0	0
Mmus38.chr1.141303142.141303447.+	chr1	141303142	141303447	+	306	0	0	0	0	0	0	0	0	0	0	0	0	0	0	0	0	0	0	0	0	0	0	0	0
Mmus38.chr1.141303615.141303923.+	chr1	141303615	141303923	+	309	0	0	0	0	0	0	0	0	0	0	0	0	0	0	0	0	0	0	0	0	0	0	0	0
Mmus38.chr1.141304074.141304394.+	chr1	141304074	141304394	+	321	0	0	0	0	0	0	0	0	0	0	0	0	0	0	0	0	0	0	0	0	0	0	0	0
Mmus38.chr1.141372480.141373583.-	chr1	141372480	141373583	-	1104	0	0	0	0	0	0	0	0	0	0	0	0	0	0	0	0	0	0	0	0	0	0	0	0
Mmus38.chr1.141540087.141540533.-	chr1	141540087	141540533	-	447	0	0	0	0	0	0	0	0	0	0	0	0	0	0	0	0	0	0	0	0	0	0	0	0
Mmus38.chr1.141541534.141542403.-	chr1	141541534	141542403	-	870	0	0	0	0	0	0	0	0	0	0	0	0	0	0	0	0	0	0	0	0	0	0	0	0
Mmus38.chr1.141542391.141542771.-	chr1	141542391	141542771	-	381	0	0	0	0	0	0	0	0	0	0	0	0	0	0	0	0	0	0	0	0	0	0	0	0
Mmus38.chr1.141543910.141544344.-	chr1	141543910	141544344	-	435	0	0	0	0	0	0	0	0	0	0	0	0	0	0	0	0	0	0	0	0	0	0	0	0
Mmus38.chr1.141544348.141544686.-	chr1	141544348	141544686	-	339	0	0	0	0	0	0	0	0	0	0	0	0	0	0	0	0	0	0	0	0	0	0	0	0
Mmus38.chr1.141544778.141545095.-	chr1	141544778	141545095	-	318	0	0	0	0	0	0	0	0	0	0	0	0	0	0	0	0	0	0	0	0	0	0	0	0
Mmus38.chr1.141545463.141546005.-	chr1	141545463	141546005	-	543	0	0	0	0	0	0	0	0	0	0	0	0	0	0	0	0	0	0	0	0	0	0	0	0
Mmus38.chr1.141546447.141546842.-	chr1	141546447	141546842	-	396	0	0	0	0	0	0	0	0	0	0	0	0	0	0	0	0	0	0	0	0	0	0	0	0
Mmus38.chr1.141546915.141547310.-	chr1	141546915	141547310	-	396	0	0	0	0	0	0	0	0	0	0	0	0	0	0	0	0	0	0	0	0	0	0	0	0
Mmus38.chr1.141555110.141555889.-	chr1	141555110	141555889	-	780	0	0	0	0	0	0	0	0	0	0	0	0	0	0	0	1	0	0	0	0	0	0	0	0
Mmus38.chr1.141572315.141572962.-	chr1	141572315	141572962	-	648	0	0	0	0	0	0	0	0	0	0	0	0	0	0	0	0	0	0	0	0	0	0	0	0
Mmus38.chr1.141659281.141659661.+	chr1	141659281	141659661	+	381	0	0	0	0	0	0	0	0	0	0	0	0	0	0	0	0	0	0	0	0	0	0	0	0
Mmus38.chr1.141693438.141693767.-	chr1	141693438	141693767	-	330	0	0	0	0	0	0	0	0	0	0	0	0	0	0	0	0	0	0	0	0	0	0	0	0
Mmus38.chr1.141698759.141702658.-	chr1	141698759	141702658	-	3900	0	0	0	0	0	0	0	0	0	0	0	0	0	0	0	0	0	0	0	0	0	0	0	0
Mmus38.chr1.141717925.141718293.+	chr1	141717925	141718293	+	369	0	0	0	0	0	0	0	0	0	0	0	0	0	0	0	0	0	0	0	0	0	0	0	0
Mmus38.chr1.141833933.141834289.-	chr1	141833933	141834289	-	357	0	0	0	0	0	0	0	0	0	0	0	0	0	0	0	0	0	0	0	0	0	0	0	0
Mmus38.chr1.141937237.141937638.-	chr1	141937237	141937638	-	402	0	0	0	0	0	0	0	0	0	0	0	0	0	0	0	0	0	0	0	0	0	0	0	0
Mmus38.chr1.142031142.142032833.-	chr1	142031142	142032833	-	1692	0	0	0	0	0	0	0	0	0	0	0	0	0	0	0	0	0	0	0	0	0	0	0	0
Mmus38.chr1.142087281.142088138.-	chr1	142087281	142088138	-	858	0	0	0	0	0	0	0	0	0	0	0	0	0	0	0	0	0	0	0	0	0	0	0	0
Mmus38.chr1.142122967.142123401.+	chr1	142122967	142123401	+	435	0	0	0	0	0	0	0	0	0	0	0	0	0	0	0	0	0	0	0	0	0	0	0	0
Mmus38.chr1.142125828.142126214.-	chr1	142125828	142126214	-	387	0	0	0	0	0	0	0	0	0	0	0	0	0	0	0	0	0	0	0	0	0	0	0	0
Mmus38.chr1.142253786.142254247.+	chr1	142253786	142254247	+	462	0	0	0	0	0	0	0	0	0	0	0	0	0	0	0	0	0	0	0	0	0	0	0	0
Mmus38.chr1.142254251.142255156.+	chr1	142254251	142255156	+	906	0	0	0	0	0	0	0	0	0	0	0	0	0	0	0	0	0	0	0	0	0	0	0	0
Mmus38.chr1.142311311.142311802.+	chr1	142311311	142311802	+	492	0	0	0	0	0	0	0	0	0	0	0	0	0	0	0	0	0	0	0	0	0	0	0	0
Mmus38.chr1.142311806.142312252.+	chr1	142311806	142312252	+	447	0	0	0	0	0	0	0	0	0	0	0	0	0	0	0	0	0	0	0	0	0	0	0	0
Mmus38.chr1.142312294.142312722.+	chr1	142312294	142312722	+	429	0	0	0	0	0	0	0	0	0	0	0	0	0	0	0	0	0	0	0	0	0	0	0	0
Mmus38.chr1.142312726.142313040.+	chr1	142312726	142313040	+	315	0	0	0	0	0	0	0	0	0	0	0	0	0	0	0	0	0	0	0	0	0	0	0	0
Mmus38.chr1.142313214.142313840.+	chr1	142313214	142313840	+	627	0	0	0	0	0	0	0	0	0	0	0	0	0	0	0	0	0	0	0	0	0	0	0	0
Mmus38.chr1.142313860.142315041.+	chr1	142313860	142315041	+	1182	0	0	0	0	0	0	0	0	0	0	0	0	0	0	0	0	0	0	0	0	0	0	0	0
Mmus38.chr1.142315045.142315797.+	chr1	142315045	142315797	+	753	0	0	0	0	0	0	0	0	0	0	0	0	0	0	0	0	0	0	0	0	0	0	0	0
Mmus38.chr1.142355959.142356441.+	chr1	142355959	142356441	+	483	0	0	0	0	0	0	0	0	0	0	0	0	0	0	0	0	0	0	0	0	0	0	0	0
Mmus38.chr1.142357667.142358632.-	chr1	142357667	142358632	-	966	0	0	0	0	0	0	0	0	0	0	0	0	0	0	0	0	0	0	0	0	0	0	0	0
Mmus38.chr1.142358584.142360752.-	chr1	142358584	142360752	-	2169	0	0	0	0	0	0	0	0	0	0	0	0	0	0	0	0	0	0	0	0	0	0	0	0
Mmus38.chr1.142361252.142363300.+	chr1	142361252	142363300	+	2049	0	0	0	0	0	0	0	0	0	0	0	0	0	0	0	0	0	0	0	0	0	0	0	0
Mmus38.chr1.142379459.142379896.+	chr1	142379459	142379896	+	438	0	0	0	0	0	0	0	0	0	0	0	0	0	0	0	0	0	0	0	0	0	0	0	0
Mmus38.chr1.142495074.142498973.-	chr1	142495074	142498973	-	3900	0	0	0	0	0	0	0	1	0	0	0	0	0	0	0	0	0	0	0	0	0	0	0	0
Mmus38.chr1.142505603.142506388.+	chr1	142505603	142506388	+	786	0	0	0	0	0	0	0	0	0	0	0	0	0	0	0	0	0	0	0	0	0	0	0	0
Mmus38.chr1.142551024.142552340.+	chr1	142551024	142552340	+	1317	0	0	0	0	0	0	0	0	0	0	0	0	0	0	0	0	0	0	0	0	0	0	0	0
Mmus38.chr1.142567931.142568296.+	chr1	142567931	142568296	+	366	0	0	0	0	0	0	0	0	0	0	0	0	0	0	0	0	0	0	0	0	0	0	0	0
Mmus38.chr1.142586265.142589570.-	chr1	142586265	142589570	-	3306	0	0	0	0	0	0	0	1	0	0	0	0	0	1	1	0	0	0	0	2	1	0	0	0
Mmus38.chr1.142612431.142613426.+	chr1	142612431	142613426	+	996	0	0	0	0	0	0	0	0	0	0	0	0	0	0	0	0	0	0	0	0	0	0	0	0
Mmus38.chr1.142613324.142613752.+	chr1	142613324	142613752	+	429	0	0	0	0	0	0	0	0	0	0	0	0	0	0	0	0	0	0	0	0	0	0	0	0
Mmus38.chr1.142639367.142639684.+	chr1	142639367	142639684	+	318	0	0	0	0	0	0	0	0	0	0	0	0	0	0	0	0	0	0	0	0	0	0	0	0
Mmus38.chr1.142659792.142660778.+	chr1	142659792	142660778	+	987	0	0	0	0	0	0	0	0	0	0	0	0	0	0	0	0	0	0	0	0	0	0	0	0
Mmus38.chr1.142670462.142671115.+	chr1	142670462	142671115	+	654	0	0	0	0	0	0	0	0	0	0	0	0	0	0	0	0	0	0	0	0	0	0	0	0
Mmus38.chr1.142725271.142727133.+	chr1	142725271	142727133	+	1863	0	0	0	0	0	0	0	0	0	0	0	0	0	0	0	0	0	0	0	0	0	0	0	0
Mmus38.chr1.142785204.142785653.+	chr1	142785204	142785653	+	450	0	0	0	0	0	0	0	0	0	0	0	0	0	0	0	0	0	0	0	0	0	0	0	0
Mmus38.chr1.142809593.142809880.-	chr1	142809593	142809880	-	288	0	0	0	0	0	0	0	0	0	0	0	0	0	0	0	0	0	0	0	0	0	0	0	0
Mmus38.chr1.142876908.142877552.+	chr1	142876908	142877552	+	645	0	0	0	0	0	0	0	0	0	0	0	0	0	0	0	0	0	0	0	0	0	0	0	0
Mmus38.chr1.142881132.142881488.-	chr1	142881132	142881488	-	357	0	0	0	0	0	0	0	0	0	0	0	0	0	0	0	0	0	0	0	0	0	0	0	0
Mmus38.chr1.142960235.142960570.-	chr1	142960235	142960570	-	336	0	0	0	0	0	0	0	0	0	0	0	0	0	0	0	0	0	0	0	0	0	0	0	0
Mmus38.chr1.143023311.143025713.-	chr1	143023311	143025713	-	2403	0	0	0	0	0	0	0	0	0	0	0	0	0	0	0	0	0	0	0	0	0	0	0	0
Mmus38.chr1.143107645.143109327.-	chr1	143107645	143109327	-	1683	0	0	0	0	0	0	0	0	0	0	0	0	0	0	0	0	0	0	0	0	0	0	0	0
Mmus38.chr1.143163371.143166220.+	chr1	143163371	143166220	+	2850	0	0	0	0	0	0	0	0	0	0	0	0	0	0	0	0	0	0	0	0	0	0	0	0
Mmus38.chr1.143182032.143182787.-	chr1	143182032	143182787	-	756	0	0	0	0	0	0	0	0	0	0	0	0	0	0	0	0	0	0	0	0	0	0	0	0
Mmus38.chr1.14322383.14322775.+	chr1	14322383	14322775	+	393	0	0	0	0	0	0	0	0	0	0	0	0	0	0	0	0	0	0	0	0	0	0	0	0
Mmus38.chr1.143237668.143238225.+	chr1	143237668	143238225	+	558	0	0	0	0	0	0	0	0	0	0	0	0	0	0	0	0	0	0	0	0	0	0	0	0
Mmus38.chr1.143238229.143239158.+	chr1	143238229	143239158	+	930	0	0	0	0	0	0	0	0	0	0	0	0	0	0	0	0	0	0	0	0	0	0	0	0
Mmus38.chr1.143283467.143283802.-	chr1	143283467	143283802	-	336	0	0	0	0	0	0	0	0	0	0	0	0	0	0	0	0	0	0	0	0	0	0	0	0
Mmus38.chr1.143327115.143330447.-	chr1	143327115	143330447	-	3333	0	0	0	0	0	0	0	0	0	0	0	0	0	0	0	0	0	0	0	0	0	0	0	0
Mmus38.chr1.143382307.143386206.+	chr1	143382307	143386206	+	3900	0	0	0	0	0	0	0	0	0	0	0	0	0	0	0	0	0	0	0	0	0	0	0	0
Mmus38.chr1.143396268.143396702.+	chr1	143396268	143396702	+	435	0	0	0	0	0	0	0	0	0	0	0	0	0	0	0	0	0	0	0	0	0	0	0	0
Mmus38.chr1.143450461.143450895.+	chr1	143450461	143450895	+	435	0	0	0	0	0	0	0	0	0	0	0	0	0	0	0	0	0	0	0	0	0	0	0	0
Mmus38.chr1.143506896.143508902.-	chr1	143506896	143508902	-	2007	0	0	0	0	0	0	0	0	0	0	0	0	0	0	0	0	0	0	0	0	0	0	0	0
Mmus38.chr1.143513272.143514114.+	chr1	143513272	143514114	+	843	0	0	0	0	0	0	0	0	0	0	0	0	0	0	0	0	0	0	0	0	0	0	0	0
Mmus38.chr1.143545456.143546406.+	chr1	143545456	143546406	+	951	0	0	0	0	0	0	0	0	0	0	0	0	0	0	0	0	0	0	0	0	0	0	0	0
Mmus38.chr1.143581344.143582204.-	chr1	143581344	143582204	-	861	0	0	0	0	0	0	0	0	0	0	0	0	0	0	0	0	0	1	0	0	0	0	0	0
Mmus38.chr1.143712869.143715637.-	chr1	143712869	143715637	-	2769	0	0	0	0	0	0	0	0	0	0	0	1	0	0	0	0	0	0	0	0	0	0	0	0
Mmus38.chr1.143832540.143833118.-	chr1	143832540	143833118	-	579	0	0	0	0	0	0	0	0	0	0	0	0	0	0	0	0	0	0	0	0	0	0	0	0
Mmus38.chr1.143832976.143834127.-	chr1	143832976	143834127	-	1152	0	0	0	0	0	0	0	0	0	0	0	0	0	0	0	0	0	0	0	0	0	0	0	0
Mmus38.chr1.143848337.143849419.-	chr1	143848337	143849419	-	1083	0	0	0	0	0	0	0	0	0	0	0	0	0	0	0	0	0	0	0	0	0	0	0	0
Mmus38.chr1.143864160.143868059.+	chr1	143864160	143868059	+	3900	0	0	0	0	0	0	0	0	0	0	0	0	0	0	0	0	0	0	0	0	0	0	0	0
Mmus38.chr1.143891110.143895009.-	chr1	143891110	143895009	-	3900	0	0	0	0	0	0	0	0	0	0	0	0	0	0	0	0	0	0	0	0	0	0	0	0
Mmus38.chr1.143965718.143967712.-	chr1	143965718	143967712	-	1995	0	0	0	1	0	0	0	0	0	0	0	0	1	0	0	1	0	0	0	0	0	0	0	0
Mmus38.chr1.143967716.143969617.-	chr1	143967716	143969617	-	1902	0	0	0	0	0	0	0	0	0	0	0	0	0	0	0	0	0	0	0	0	0	0	0	0
Mmus38.chr1.144049276.144049995.+	chr1	144049276	144049995	+	720	0	0	0	0	0	0	0	0	0	0	0	0	0	0	0	0	0	0	0	0	0	0	0	0
Mmus38.chr1.144067056.144070955.+	chr1	144067056	144070955	+	3900	0	0	0	0	0	0	0	0	1	0	0	0	0	0	0	0	0	0	0	0	0	0	0	0
Mmus38.chr1.144134293.144135105.-	chr1	144134293	144135105	-	813	0	0	0	0	0	0	0	0	0	0	0	0	0	0	0	0	0	0	0	0	0	0	0	0
Mmus38.chr1.144135109.144135480.-	chr1	144135109	144135480	-	372	0	0	0	0	0	0	0	0	0	0	0	0	0	0	0	0	0	0	0	0	0	0	0	0
Mmus38.chr1.144147993.144148472.-	chr1	144147993	144148472	-	480	0	0	0	0	0	0	0	0	0	0	0	0	0	0	0	0	0	0	0	0	0	0	0	0
Mmus38.chr1.144162518.144163018.-	chr1	144162518	144163018	-	501	0	0	0	0	0	0	0	0	0	0	0	0	0	0	0	0	0	0	0	0	0	0	0	0
Mmus38.chr1.144224779.144225891.+	chr1	144224779	144225891	+	1113	0	0	0	0	0	0	0	0	0	0	0	0	0	0	0	0	0	0	0	0	0	0	0	0
Mmus38.chr1.144288997.144289623.-	chr1	144288997	144289623	-	627	0	0	0	0	0	0	0	0	0	0	0	0	0	0	0	0	0	0	0	0	0	0	0	0
Mmus38.chr1.144324345.144326708.+	chr1	144324345	144326708	+	2364	0	0	0	0	0	0	0	0	0	0	0	0	2	0	0	0	0	0	0	0	0	0	0	0
Mmus38.chr1.144349155.144350537.-	chr1	144349155	144350537	-	1383	0	0	0	0	0	0	0	0	0	0	0	0	0	0	0	0	0	0	0	0	0	0	0	0
Mmus38.chr1.144362601.144363131.-	chr1	144362601	144363131	-	531	0	0	0	0	0	0	0	0	0	0	0	0	0	0	0	0	0	0	0	0	0	0	0	0
Mmus38.chr1.144385530.144386474.+	chr1	144385530	144386474	+	945	0	0	0	0	0	0	0	0	0	0	0	0	0	0	0	0	0	0	0	0	0	0	0	0
Mmus38.chr1.144386318.144387250.+	chr1	144386318	144387250	+	933	0	0	0	0	0	0	0	0	0	0	0	0	0	0	0	0	0	0	0	0	0	0	0	0
Mmus38.chr1.144387217.144389898.+	chr1	144387217	144389898	+	2682	0	0	0	0	0	0	0	0	0	0	0	0	1	0	0	0	0	0	0	0	0	0	0	3
Mmus38.chr1.144458918.144462817.-	chr1	144458918	144462817	-	3900	0	0	0	0	0	0	0	0	0	0	0	0	0	0	0	0	0	0	0	0	0	0	0	0
Mmus38.chr1.14445945.14446313.+	chr1	14445945	14446313	+	369	0	0	0	0	0	0	0	0	0	0	0	0	0	0	0	0	0	0	0	0	0	0	0	0
Mmus38.chr1.144477243.144477974.+	chr1	144477243	144477974	+	732	0	0	0	0	0	0	0	0	0	0	0	0	0	0	0	0	0	0	0	0	0	0	0	0
Mmus38.chr1.14450741.14451433.+	chr1	14450741	14451433	+	693	0	0	0	0	0	0	0	0	0	0	0	0	0	0	0	0	0	0	0	0	0	0	0	0
Mmus38.chr1.144589073.144589423.-	chr1	144589073	144589423	-	351	0	0	0	0	0	0	0	0	0	0	0	0	0	0	0	0	0	0	0	0	0	0	0	0
Mmus38.chr1.144589427.144590461.-	chr1	144589427	144590461	-	1035	0	0	0	0	0	0	0	0	0	0	0	0	0	0	0	0	0	0	0	0	0	0	0	0
Mmus38.chr1.144676620.144680165.+	chr1	144676620	144680165	+	3546	0	0	0	0	0	0	0	0	0	0	0	0	0	0	0	0	0	0	0	0	0	0	0	0
Mmus38.chr1.144697195.144697728.+	chr1	144697195	144697728	+	534	0	0	0	0	0	0	0	0	0	0	0	0	0	0	0	0	0	0	0	0	0	0	0	0
Mmus38.chr1.144697535.144697840.+	chr1	144697535	144697840	+	306	0	0	0	0	0	0	0	0	0	0	0	0	0	0	0	0	0	0	0	0	0	0	0	0
Mmus38.chr1.144698907.144699446.+	chr1	144698907	144699446	+	540	0	0	0	0	0	0	0	0	0	0	0	0	0	0	0	0	0	0	0	0	0	0	0	0
Mmus38.chr1.144741175.144742791.+	chr1	144741175	144742791	+	1617	0	0	0	0	0	0	0	0	0	0	0	0	0	0	0	0	0	0	0	0	0	0	0	0
Mmus38.chr1.144742795.144743331.+	chr1	144742795	144743331	+	537	0	0	0	0	0	1	0	0	0	0	0	0	0	0	0	0	0	0	0	0	0	0	0	0
Mmus38.chr1.14476893.14480792.-	chr1	14476893	14480792	-	3900	0	0	0	0	0	0	0	0	0	0	0	0	0	0	0	0	0	0	0	0	0	0	0	0
Mmus38.chr1.144784456.144785562.+	chr1	144784456	144785562	+	1107	0	0	0	0	0	0	0	0	0	0	0	0	0	0	0	0	0	0	0	0	0	0	0	0
Mmus38.chr1.144808697.144812596.+	chr1	144808697	144812596	+	3900	0	0	0	0	0	0	1	0	0	0	0	0	0	0	0	0	0	0	0	0	0	0	0	0
Mmus38.chr1.144837677.144839137.-	chr1	144837677	144839137	-	1461	0	0	0	0	0	0	0	0	0	0	0	0	0	0	0	0	0	0	0	0	0	0	0	0
Mmus38.chr1.144839088.144839717.-	chr1	144839088	144839717	-	630	0	0	0	0	0	0	0	0	0	0	0	0	0	0	0	0	0	0	0	0	0	0	0	0
Mmus38.chr1.144841967.144843256.-	chr1	144841967	144843256	-	1290	0	0	0	0	0	0	0	0	0	0	0	0	0	0	0	0	0	0	0	0	0	0	0	0
Mmus38.chr1.144843260.144843607.-	chr1	144843260	144843607	-	348	0	0	0	0	0	0	0	0	0	0	0	0	0	0	0	0	0	0	0	0	0	0	0	0
Mmus38.chr1.144856072.144858756.-	chr1	144856072	144858756	-	2685	0	0	0	0	0	0	0	0	0	0	0	0	0	0	0	0	0	0	0	0	0	0	0	0
Mmus38.chr1.144858723.144859643.-	chr1	144858723	144859643	-	921	0	0	0	0	0	0	0	0	0	0	0	0	0	0	0	0	0	0	0	0	0	0	0	0
Mmus38.chr1.144859499.144861304.-	chr1	144859499	144861304	-	1806	0	0	0	0	0	0	0	0	0	0	0	0	0	0	0	0	0	0	0	0	0	0	0	0
Mmus38.chr1.145082549.145083265.+	chr1	145082549	145083265	+	717	0	0	0	0	0	0	0	0	0	0	0	0	0	0	0	0	0	0	0	0	0	0	0	0
Mmus38.chr1.145101732.145105112.-	chr1	145101732	145105112	-	3381	0	0	0	0	0	0	0	0	0	0	0	0	0	0	0	0	0	0	0	0	0	0	0	0
Mmus38.chr1.145152638.145152931.-	chr1	145152638	145152931	-	294	0	0	0	0	0	0	0	0	0	0	0	0	0	0	0	0	0	0	0	0	0	0	0	0
Mmus38.chr1.145170928.145171284.-	chr1	145170928	145171284	-	357	0	0	0	0	0	0	0	0	0	0	0	0	0	0	0	0	0	0	0	0	0	0	0	0
Mmus38.chr1.145175602.145178928.-	chr1	145175602	145178928	-	3327	1	0	0	0	1	0	0	0	0	0	0	0	0	0	0	0	0	0	0	0	0	0	0	0
Mmus38.chr1.145208816.145209391.-	chr1	145208816	145209391	-	576	0	0	0	0	0	0	0	0	0	0	0	0	0	0	0	0	0	0	0	0	0	0	0	0
Mmus38.chr1.145220048.145220566.+	chr1	145220048	145220566	+	519	0	0	0	0	0	0	0	0	0	0	0	0	0	0	0	0	0	0	0	0	0	0	0	0
Mmus38.chr1.145233570.145233899.+	chr1	145233570	145233899	+	330	0	0	0	0	0	0	0	0	0	0	0	0	0	0	0	0	0	0	0	0	0	0	0	0
Mmus38.chr1.145249706.145253605.-	chr1	145249706	145253605	-	3900	0	0	0	0	0	0	0	0	0	0	0	0	0	0	0	0	0	0	0	0	0	0	0	0
Mmus38.chr1.14536749.14537471.+	chr1	14536749	14537471	+	723	0	0	0	0	0	0	0	0	0	0	0	0	0	0	0	0	0	0	0	0	0	0	0	0
Mmus38.chr1.145406424.145407266.-	chr1	145406424	145407266	-	843	0	0	0	0	0	0	0	0	0	0	0	0	0	0	0	0	0	0	0	0	0	0	0	0
Mmus38.chr1.145407208.145407690.-	chr1	145407208	145407690	-	483	0	0	0	0	0	0	0	0	0	0	0	0	0	0	0	0	0	0	0	0	0	0	0	0
Mmus38.chr1.145446927.145448627.-	chr1	145446927	145448627	-	1701	0	0	0	0	0	0	0	0	0	0	0	0	0	0	0	0	0	0	0	0	0	0	0	0
Mmus38.chr1.145470587.145474486.-	chr1	145470587	145474486	-	3900	0	0	0	0	0	0	0	0	0	0	0	0	0	0	0	0	0	1	0	1	0	0	0	0
Mmus38.chr1.145528970.145529239.+	chr1	145528970	145529239	+	270	0	0	0	0	0	0	0	0	0	0	0	0	0	0	0	0	0	0	0	0	0	0	0	0
Mmus38.chr1.145531643.145531912.+	chr1	145531643	145531912	+	270	0	0	0	0	0	0	0	0	0	0	0	0	0	0	0	0	0	0	0	0	0	0	0	0
Mmus38.chr1.145534316.145534585.+	chr1	145534316	145534585	+	270	0	0	0	0	0	0	0	0	0	0	0	0	0	0	0	0	0	0	0	0	0	0	0	0
Mmus38.chr1.145593460.145594038.-	chr1	145593460	145594038	-	579	0	0	0	0	0	0	0	0	0	0	0	0	0	0	0	0	0	0	0	0	0	0	0	0
Mmus38.chr1.145794539.145798438.-	chr1	145794539	145798438	-	3900	0	0	0	0	0	0	0	0	0	0	0	0	0	0	0	0	0	0	0	0	0	0	0	0
Mmus38.chr1.145820772.145823690.-	chr1	145820772	145823690	-	2919	0	0	0	0	0	0	0	0	0	0	0	0	0	0	0	0	0	0	0	0	0	0	0	0
Mmus38.chr1.145945424.145945762.-	chr1	145945424	145945762	-	339	0	0	0	0	0	0	0	0	0	0	0	0	0	0	0	0	0	0	0	0	0	0	0	0
Mmus38.chr1.146008192.146010423.+	chr1	146008192	146010423	+	2232	0	0	0	0	0	0	0	0	0	0	0	0	0	0	0	0	0	0	0	1	0	0	0	0
Mmus38.chr1.146020875.146022965.-	chr1	146020875	146022965	-	2091	0	0	0	0	0	0	0	0	0	0	0	0	0	0	0	0	0	0	0	0	0	0	2	0
Mmus38.chr1.146090463.146093138.-	chr1	146090463	146093138	-	2676	0	0	0	0	0	0	0	0	0	0	0	0	0	0	0	0	0	0	0	0	0	0	0	0
Mmus38.chr1.146105509.146106270.-	chr1	146105509	146106270	-	762	0	0	0	0	0	0	0	0	0	0	0	0	0	0	0	0	0	0	0	0	0	0	0	0
Mmus38.chr1.146108816.146109550.-	chr1	146108816	146109550	-	735	0	0	0	0	0	0	0	0	0	0	0	0	0	0	0	0	0	0	0	0	0	0	0	0
Mmus38.chr1.146121439.146123241.+	chr1	146121439	146123241	+	1803	0	0	0	0	0	0	0	0	0	0	0	0	0	0	0	0	0	0	0	0	0	0	0	0
Mmus38.chr1.146123085.146124017.+	chr1	146123085	146124017	+	933	0	0	0	0	0	0	0	0	0	0	0	0	0	0	0	0	0	0	0	0	0	0	0	0
Mmus38.chr1.146123984.146126668.+	chr1	146123984	146126668	+	2685	0	0	0	0	0	0	0	0	0	0	0	0	0	0	0	0	0	0	0	0	0	0	0	0
Mmus38.chr1.146150045.146151229.-	chr1	146150045	146151229	-	1185	0	0	0	0	0	9	0	0	0	0	1	0	0	0	0	0	0	0	1	0	0	0	0	0
Mmus38.chr1.14616742.14617095.-	chr1	14616742	14617095	-	354	0	0	0	0	0	0	0	0	0	0	0	0	0	0	0	0	0	0	0	0	0	0	0	0
Mmus38.chr1.14616971.14617228.-	chr1	14616971	14617228	-	258	0	0	0	0	0	0	0	0	0	0	0	0	0	0	0	0	0	0	0	0	0	0	0	0
Mmus38.chr1.14617314.14617607.-	chr1	14617314	14617607	-	294	0	0	0	0	0	0	0	0	0	0	0	0	0	0	0	0	0	0	0	0	0	0	0	0
Mmus38.chr1.146192430.146193815.+	chr1	146192430	146193815	+	1386	0	0	0	0	0	0	0	1	0	0	0	0	0	0	0	0	0	0	0	1	0	0	0	0
Mmus38.chr1.146196342.146198186.-	chr1	146196342	146198186	-	1845	0	0	0	0	0	0	0	0	0	0	0	0	0	2	3	1	0	0	0	1	0	0	0	3
Mmus38.chr1.146198278.146203830.-	chr1	146198278	146203830	-	5553	0	0	1	0	0	0	0	0	0	0	0	0	2	1	2	0	0	0	1	0	5	1	0	1
Mmus38.chr1.146242309.146242803.+	chr1	146242309	146242803	+	495	0	0	0	0	0	0	0	0	0	0	0	0	0	0	0	0	0	0	0	0	0	0	0	0
Mmus38.chr1.146283571.146285967.-	chr1	146283571	146285967	-	2397	0	0	0	0	0	0	0	0	0	0	0	0	0	0	1	0	0	0	0	0	0	0	0	0
Mmus38.chr1.146286011.146286865.-	chr1	146286011	146286865	-	855	0	0	0	0	0	0	0	0	0	0	0	0	0	0	0	0	0	0	4	0	0	0	0	1
Mmus38.chr1.146286709.146287179.-	chr1	146286709	146287179	-	471	0	0	0	0	0	0	0	0	0	0	0	0	0	0	0	0	0	0	0	0	0	0	0	0
Mmus38.chr1.146287183.146288571.-	chr1	146287183	146288571	-	1389	0	0	0	0	0	0	0	0	0	0	0	0	0	0	0	0	0	0	0	0	0	0	0	0
Mmus38.chr1.146393530.146394498.+	chr1	146393530	146394498	+	969	0	0	0	0	0	0	0	0	0	0	0	0	0	0	0	0	0	0	0	0	0	0	0	0
Mmus38.chr1.146394423.146395256.+	chr1	146394423	146395256	+	834	0	0	0	0	0	0	0	0	0	0	0	0	0	0	0	0	0	0	0	0	0	0	0	0
Mmus38.chr1.146398585.146401269.-	chr1	146398585	146401269	-	2685	0	0	0	0	0	0	0	0	0	0	0	0	0	0	0	0	0	0	0	0	0	0	0	0
Mmus38.chr1.146401236.146402156.-	chr1	146401236	146402156	-	921	0	0	0	0	0	0	0	0	0	0	0	0	0	0	0	0	0	0	0	0	0	0	0	0
Mmus38.chr1.146402012.146403817.-	chr1	146402012	146403817	-	1806	0	0	0	0	0	0	0	0	0	0	0	0	0	0	0	0	0	0	0	0	0	0	0	0
Mmus38.chr1.146447269.146451168.+	chr1	146447269	146451168	+	3900	0	0	0	0	0	0	0	0	0	0	0	0	2	0	0	0	0	0	0	0	0	0	0	0
Mmus38.chr1.146468942.146469322.+	chr1	146468942	146469322	+	381	0	0	0	0	0	0	0	0	0	0	0	0	0	0	0	0	0	0	0	0	0	0	0	0
Mmus38.chr1.146605970.146607217.-	chr1	146605970	146607217	-	1248	0	0	0	0	0	0	0	0	0	0	0	0	0	0	0	0	0	0	0	0	0	0	0	0
Mmus38.chr1.146671312.146673102.+	chr1	146671312	146673102	+	1791	0	0	0	0	0	0	0	0	0	0	0	0	0	0	0	0	0	0	0	0	0	0	0	0
Mmus38.chr1.146818398.146819939.-	chr1	146818398	146819939	-	1542	0	0	0	0	0	0	0	0	0	0	0	0	0	0	0	0	0	0	0	0	0	0	0	0
Mmus38.chr1.146865279.146866193.-	chr1	146865279	146866193	-	915	0	0	0	0	0	0	0	0	0	0	0	0	0	0	0	0	0	0	0	0	0	0	0	0
Mmus38.chr1.147112645.147113100.-	chr1	147112645	147113100	-	456	0	0	0	0	0	0	0	0	0	0	0	0	0	0	0	0	0	0	0	0	0	0	0	0
Mmus38.chr1.147165088.147165645.-	chr1	147165088	147165645	-	558	0	0	0	0	0	0	0	0	0	0	0	0	0	0	0	0	0	0	0	0	0	0	0	0
Mmus38.chr1.147165609.147165992.-	chr1	147165609	147165992	-	384	0	0	0	0	0	0	0	0	0	0	0	0	0	0	0	0	0	0	0	0	0	0	0	0
Mmus38.chr1.147170598.147171026.-	chr1	147170598	147171026	-	429	0	0	0	0	0	0	0	0	0	0	0	0	0	0	0	0	0	0	0	0	0	0	0	0
Mmus38.chr1.147180913.147181236.-	chr1	147180913	147181236	-	324	0	0	0	0	0	0	0	0	0	0	0	0	0	0	0	0	0	0	0	0	0	0	0	0
Mmus38.chr1.147202916.147203254.+	chr1	147202916	147203254	+	339	0	0	0	0	0	0	0	0	0	0	0	0	0	0	0	0	0	0	0	0	0	0	0	0
Mmus38.chr1.147203580.147203840.+	chr1	147203580	147203840	+	261	0	0	0	0	0	0	0	0	0	0	0	0	0	0	0	0	0	0	0	0	0	0	0	0
Mmus38.chr1.147203844.147204785.+	chr1	147203844	147204785	+	942	0	0	0	0	0	0	0	0	0	0	0	0	0	0	0	0	0	0	0	0	0	0	0	0
Mmus38.chr1.147215357.147215608.-	chr1	147215357	147215608	-	252	0	0	0	0	0	0	0	0	0	0	0	0	0	0	0	0	0	0	0	0	0	0	0	0
Mmus38.chr1.14723591.14723869.+	chr1	14723591	14723869	+	279	0	0	0	0	0	0	0	0	0	0	0	0	0	0	0	0	0	0	0	0	0	0	0	0
Mmus38.chr1.147284182.147288081.+	chr1	147284182	147288081	+	3900	0	0	0	0	0	0	0	0	0	0	0	0	0	0	0	0	0	0	0	0	0	0	0	0
Mmus38.chr1.147335860.147336507.-	chr1	147335860	147336507	-	648	0	0	0	0	0	0	0	0	0	0	0	0	0	0	0	0	0	0	0	0	0	0	0	0
Mmus38.chr1.147367000.147367293.+	chr1	147367000	147367293	+	294	0	0	0	0	0	0	0	0	0	0	0	0	0	0	0	0	0	0	0	0	0	0	0	0
Mmus38.chr1.147367524.147368168.+	chr1	147367524	147368168	+	645	0	0	0	0	0	0	0	0	0	0	0	0	0	0	0	0	0	0	0	0	0	0	0	0
Mmus38.chr1.147368172.147368528.+	chr1	147368172	147368528	+	357	0	0	0	0	0	0	0	0	0	0	0	0	0	0	0	0	0	0	0	0	0	0	0	0
Mmus38.chr1.147368532.147369089.+	chr1	147368532	147369089	+	558	0	0	0	0	0	0	0	0	0	0	0	0	0	0	0	0	0	0	0	0	0	0	0	0
Mmus38.chr1.147440909.147441340.-	chr1	147440909	147441340	-	432	0	0	0	0	0	0	0	0	0	0	0	0	0	0	0	0	0	0	0	0	0	0	0	0
Mmus38.chr1.147498777.147502676.+	chr1	147498777	147502676	+	3900	0	0	0	0	0	0	0	0	0	0	1	0	0	0	0	0	0	0	0	0	0	0	0	0
Mmus38.chr1.147533526.147533906.+	chr1	147533526	147533906	+	381	0	0	0	0	0	0	0	0	0	0	0	0	0	0	0	0	0	0	0	0	0	0	0	0
Mmus38.chr1.147594163.147597606.+	chr1	147594163	147597606	+	3444	0	0	0	0	0	0	0	0	0	1	0	0	0	0	0	0	0	0	0	0	0	0	0	0
Mmus38.chr1.147627125.147627499.-	chr1	147627125	147627499	-	375	0	0	0	0	0	0	0	0	0	0	0	0	0	0	0	0	0	0	0	0	0	0	0	0
Mmus38.chr1.147673103.147677002.+	chr1	147673103	147677002	+	3900	0	0	0	0	0	0	0	0	0	0	0	1	0	0	0	0	0	0	0	0	0	0	0	0
Mmus38.chr1.147695794.147696282.+	chr1	147695794	147696282	+	489	0	0	0	0	0	0	0	0	0	0	0	0	0	0	0	0	0	0	0	0	0	0	0	0
Mmus38.chr1.147696278.147696673.+	chr1	147696278	147696673	+	396	0	0	0	0	0	0	0	0	0	0	0	0	0	0	0	0	0	0	0	0	0	0	0	0
Mmus38.chr1.147811110.147811439.+	chr1	147811110	147811439	+	330	0	0	0	0	0	0	0	0	0	0	0	0	0	0	0	0	0	0	0	0	0	0	0	0
Mmus38.chr1.147817433.147818197.+	chr1	147817433	147818197	+	765	0	0	0	0	0	0	0	0	0	0	0	0	0	0	0	0	0	0	0	0	0	0	0	0
Mmus38.chr1.147829015.147829527.-	chr1	147829015	147829527	-	513	0	0	0	0	0	0	0	0	0	0	0	0	0	0	0	0	0	0	0	0	0	0	0	0
Mmus38.chr1.147923671.147924270.-	chr1	147923671	147924270	-	600	0	0	0	0	0	0	0	0	0	0	0	0	0	0	0	0	0	0	0	0	0	0	0	0
Mmus38.chr1.147985317.147986006.-	chr1	147985317	147986006	-	690	0	0	0	0	0	0	0	0	0	0	0	0	0	0	0	0	0	0	0	0	0	0	0	0
Mmus38.chr1.148023947.148024282.-	chr1	148023947	148024282	-	336	0	0	0	0	0	0	0	0	0	0	0	0	0	0	0	0	0	0	0	0	0	0	0	0
Mmus38.chr1.148024267.148024845.-	chr1	148024267	148024845	-	579	0	0	0	0	0	0	0	0	0	0	0	0	0	0	0	0	0	0	0	0	0	0	0	0
Mmus38.chr1.14806640.14807440.+	chr1	14806640	14807440	+	801	0	0	0	0	0	0	0	0	0	0	0	0	0	0	0	0	0	0	0	0	0	0	0	0
Mmus38.chr1.148072312.148073391.+	chr1	148072312	148073391	+	1080	0	0	0	0	0	0	0	0	0	0	0	0	0	0	0	0	0	0	0	0	0	0	0	0
Mmus38.chr1.148076219.148079353.-	chr1	148076219	148079353	-	3135	0	0	0	0	0	0	0	0	0	1	0	0	0	0	0	0	0	0	0	0	0	1	0	0
Mmus38.chr1.148096043.148096315.+	chr1	148096043	148096315	+	273	0	0	0	0	0	0	0	0	0	0	0	0	0	0	0	0	0	0	0	0	0	0	0	0
Mmus38.chr1.148098627.148099460.-	chr1	148098627	148099460	-	834	0	0	0	0	0	0	0	0	0	0	0	0	0	0	0	0	0	0	0	0	0	0	0	0
Mmus38.chr1.148126458.148128377.-	chr1	148126458	148128377	-	1920	0	0	0	0	0	0	0	0	0	0	0	0	0	0	0	0	0	0	0	0	0	0	0	0
Mmus38.chr1.148169978.148171135.-	chr1	148169978	148171135	-	1158	0	0	0	1	0	0	0	0	0	0	0	0	0	0	0	0	0	0	0	0	0	0	0	0
Mmus38.chr1.148171313.148172233.-	chr1	148171313	148172233	-	921	0	0	0	0	0	0	0	0	0	0	0	0	0	0	0	0	0	0	0	0	0	0	0	0
Mmus38.chr1.148172089.148173924.-	chr1	148172089	148173924	-	1836	0	0	0	0	0	0	0	0	0	0	0	0	0	0	0	0	0	0	0	0	0	0	0	0
Mmus38.chr1.148175355.148175735.-	chr1	148175355	148175735	-	381	0	0	0	0	0	0	0	0	0	0	0	0	0	0	0	0	0	0	0	0	0	0	0	0
Mmus38.chr1.148214690.148216915.-	chr1	148214690	148216915	-	2226	0	0	0	0	0	0	1	0	0	0	3	0	0	0	0	0	0	0	0	0	0	0	0	0
Mmus38.chr1.148274763.148277525.+	chr1	148274763	148277525	+	2763	0	0	0	0	0	0	0	0	0	0	0	0	0	1	0	0	0	0	0	0	0	0	0	0
Mmus38.chr1.148277529.148278119.+	chr1	148277529	148278119	+	591	0	0	0	0	0	0	0	0	0	0	0	0	1	0	0	0	0	0	0	0	0	0	0	0
Mmus38.chr1.148296721.148300620.-	chr1	148296721	148300620	-	3900	0	0	0	0	0	0	0	0	0	0	0	0	0	0	0	0	0	0	0	0	0	0	0	0
Mmus38.chr1.148334282.148336924.+	chr1	148334282	148336924	+	2643	0	0	0	0	0	0	0	0	0	0	0	0	0	0	0	0	0	0	0	0	0	0	0	0
Mmus38.chr1.148351289.148351855.-	chr1	148351289	148351855	-	567	0	0	0	0	0	0	0	0	0	0	0	0	0	0	0	0	0	0	0	0	0	0	0	0
Mmus38.chr1.148351859.148353472.-	chr1	148351859	148353472	-	1614	0	0	0	0	0	0	0	0	0	0	0	0	0	0	0	0	0	0	0	0	0	0	0	0
Mmus38.chr1.148364221.148366092.-	chr1	148364221	148366092	-	1872	0	0	0	0	0	0	0	0	0	0	0	0	0	0	0	0	0	0	0	0	0	0	0	0
Mmus38.chr1.148366096.148367766.-	chr1	148366096	148367766	-	1671	0	0	0	0	0	0	0	0	0	0	0	0	0	0	0	0	0	0	0	0	0	0	0	0
Mmus38.chr1.148381097.148384996.+	chr1	148381097	148384996	+	3900	0	0	0	0	0	0	0	0	0	0	0	0	0	0	0	0	0	0	0	0	0	0	0	0
Mmus38.chr1.148458117.148460732.-	chr1	148458117	148460732	-	2616	0	0	0	0	0	0	2	0	0	0	0	0	0	0	0	0	0	0	0	0	0	0	0	0
Mmus38.chr1.148460768.148461688.-	chr1	148460768	148461688	-	921	0	0	0	0	0	0	0	0	0	0	0	0	0	0	0	0	0	0	0	0	0	0	0	0
Mmus38.chr1.148461544.148463292.-	chr1	148461544	148463292	-	1749	0	0	0	0	0	0	0	0	0	0	0	0	0	0	0	0	0	0	0	0	0	0	0	0
Mmus38.chr1.148486021.148489329.+	chr1	148486021	148489329	+	3309	0	0	0	0	0	0	0	0	0	0	0	0	0	0	0	0	0	0	0	1	0	0	0	0
Mmus38.chr1.148516408.148520307.-	chr1	148516408	148520307	-	3900	0	0	0	0	0	0	0	0	0	0	0	0	0	0	0	0	0	0	0	0	0	0	0	0
Mmus38.chr1.14851848.14852480.+	chr1	14851848	14852480	+	633	0	0	0	0	0	0	0	0	0	0	0	0	0	0	0	0	0	0	0	0	0	0	0	0
Mmus38.chr1.148526781.148528097.-	chr1	148526781	148528097	-	1317	0	0	0	0	0	0	0	0	0	0	0	0	0	0	0	0	0	0	0	0	0	0	0	0
Mmus38.chr1.148542792.148546691.-	chr1	148542792	148546691	-	3900	0	0	0	0	0	0	0	0	1	0	0	1	0	0	0	0	0	0	0	0	0	0	0	0
Mmus38.chr1.148556631.148557305.+	chr1	148556631	148557305	+	675	0	0	0	0	0	0	0	0	0	0	0	0	0	0	0	0	0	0	0	0	0	0	0	0
Mmus38.chr1.148878618.148882517.-	chr1	148878618	148882517	-	3900	0	0	1	0	0	0	0	0	0	0	0	0	0	0	0	0	0	0	0	0	0	0	0	0
Mmus38.chr1.149139804.149140148.-	chr1	149139804	149140148	-	345	0	0	0	0	0	0	0	0	0	0	0	0	0	0	0	0	0	0	0	0	0	0	0	0
Mmus38.chr1.149145552.149145971.+	chr1	149145552	149145971	+	420	0	0	0	0	0	0	0	0	0	0	0	0	0	0	0	0	0	0	0	0	0	0	0	0
Mmus38.chr1.149298640.149302539.+	chr1	149298640	149302539	+	3900	0	0	0	0	0	0	0	0	0	0	0	0	0	0	0	0	0	0	0	0	0	0	0	0
Mmus38.chr1.149393758.149395560.+	chr1	149393758	149395560	+	1803	0	0	0	0	0	0	0	0	0	0	0	0	0	0	0	0	0	0	0	0	0	0	0	0
Mmus38.chr1.149395416.149396336.+	chr1	149395416	149396336	+	921	0	0	0	0	0	0	0	0	0	0	0	0	0	0	0	0	0	0	0	0	0	0	0	0
Mmus38.chr1.149396303.149398987.+	chr1	149396303	149398987	+	2685	0	0	0	0	0	0	0	0	0	0	0	0	0	0	0	0	0	0	0	0	0	0	0	0
Mmus38.chr1.149401528.149402262.+	chr1	149401528	149402262	+	735	0	0	0	0	0	0	0	0	0	0	0	0	0	0	0	0	0	0	0	0	0	0	0	0
Mmus38.chr1.149437360.149437824.+	chr1	149437360	149437824	+	465	0	0	0	0	0	0	0	0	0	0	0	0	0	0	0	0	0	0	0	0	0	0	0	0
Mmus38.chr1.149453184.149456729.+	chr1	149453184	149456729	+	3546	0	0	0	0	0	0	0	0	0	0	0	0	0	0	0	0	0	0	0	0	0	0	0	0
Mmus38.chr1.149466162.149466734.+	chr1	149466162	149466734	+	573	0	0	0	0	0	0	0	0	0	0	0	0	0	0	0	0	0	0	0	0	0	0	0	0
Mmus38.chr1.149466738.149467643.+	chr1	149466738	149467643	+	906	0	0	0	0	0	0	0	0	0	0	0	0	0	0	0	0	0	0	0	0	0	0	0	0
Mmus38.chr1.149494715.149495191.-	chr1	149494715	149495191	-	477	0	0	0	0	0	0	0	0	0	0	0	0	0	0	0	0	0	0	0	0	0	0	0	0
Mmus38.chr1.149507670.149509622.-	chr1	149507670	149509622	-	1953	0	0	0	0	0	0	0	0	0	0	0	0	0	0	0	0	0	0	0	0	0	0	0	0
Mmus38.chr1.149509577.149510353.-	chr1	149509577	149510353	-	777	0	0	0	0	0	0	0	0	0	0	0	0	0	0	0	0	0	0	0	0	0	0	0	0
Mmus38.chr1.149510320.149511240.-	chr1	149510320	149511240	-	921	0	0	0	0	0	0	0	0	0	0	0	0	0	0	0	0	0	0	0	0	0	0	0	0
Mmus38.chr1.149511096.149512907.-	chr1	149511096	149512907	-	1812	0	0	0	0	0	0	0	0	0	0	0	0	1	0	0	0	0	0	0	0	0	0	0	0
Mmus38.chr1.149515669.149518353.-	chr1	149515669	149518353	-	2685	0	0	0	0	0	0	0	1	0	0	0	0	0	0	0	0	0	0	0	3	0	0	0	0
Mmus38.chr1.149518320.149519252.-	chr1	149518320	149519252	-	933	0	0	0	0	0	0	0	0	0	0	0	0	0	0	0	0	0	0	0	0	0	0	0	0
Mmus38.chr1.149519096.149520910.-	chr1	149519096	149520910	-	1815	0	0	0	0	0	0	0	0	0	0	0	0	0	0	0	0	0	0	0	0	0	0	0	0
Mmus38.chr1.149581996.149583861.+	chr1	149581996	149583861	+	1866	0	0	0	0	0	0	0	0	0	0	0	0	0	0	0	0	0	0	0	0	0	0	0	0
Mmus38.chr1.149583717.149584055.+	chr1	149583717	149584055	+	339	0	0	0	0	0	0	0	0	0	0	0	0	0	0	0	0	0	0	0	0	0	0	0	0
Mmus38.chr1.149583976.149586279.+	chr1	149583976	149586279	+	2304	0	0	0	0	0	0	0	0	0	0	0	0	0	0	0	0	0	0	1	0	0	0	0	0
Mmus38.chr1.149586239.149587291.+	chr1	149586239	149587291	+	1053	2	1	0	2	1	0	0	3	2	1	0	0	6	1	0	3	1	4	4	1	0	4	7	1
Mmus38.chr1.149600228.149601976.-	chr1	149600228	149601976	-	1749	0	0	0	0	0	0	0	0	0	0	0	0	0	0	0	0	0	0	0	0	0	0	0	0
Mmus38.chr1.149601930.149603774.-	chr1	149601930	149603774	-	1845	0	0	0	0	0	0	0	0	0	0	0	0	0	0	0	0	0	0	0	0	0	0	0	0
Mmus38.chr1.14966330.14966719.+	chr1	14966330	14966719	+	390	0	0	0	0	0	0	0	0	0	0	0	0	0	0	0	0	0	0	0	0	0	0	0	0
Mmus38.chr1.14966958.14967284.+	chr1	14966958	14967284	+	327	0	0	0	0	0	0	0	0	0	0	0	0	0	0	0	0	0	0	0	0	0	0	0	0
Mmus38.chr1.14967340.14967762.+	chr1	14967340	14967762	+	423	0	0	0	0	0	0	0	0	0	0	0	0	0	0	0	0	0	0	0	0	0	0	0	0
Mmus38.chr1.14967766.14968053.+	chr1	14967766	14968053	+	288	0	0	0	0	0	0	0	0	0	0	0	0	0	0	0	0	0	0	0	0	0	0	0	0
Mmus38.chr1.14968964.14969332.+	chr1	14968964	14969332	+	369	0	0	0	0	0	0	0	0	0	0	0	0	0	0	0	0	0	0	0	0	0	0	0	0
Mmus38.chr1.14971440.14972078.-	chr1	14971440	14972078	-	639	0	0	0	0	0	0	0	0	0	0	0	0	0	0	0	0	0	0	0	0	0	0	0	0
Mmus38.chr1.14984503.14985168.-	chr1	14984503	14985168	-	666	0	0	0	0	0	0	0	0	0	0	0	0	0	0	0	0	0	0	0	0	0	0	0	0
Mmus38.chr1.14990984.14993170.-	chr1	14990984	14993170	-	2187	0	0	0	0	0	0	0	0	0	0	0	0	0	0	0	0	0	0	0	0	0	0	0	0
Mmus38.chr1.150000038.150001450.+	chr1	150000038	150001450	+	1413	0	0	0	0	0	0	0	0	0	0	0	0	0	0	0	1	0	0	0	0	0	0	0	0
Mmus38.chr1.150185177.150185467.+	chr1	150185177	150185467	+	291	0	0	0	0	0	0	0	0	0	0	0	0	0	0	0	0	0	0	0	0	0	0	0	0
Mmus38.chr1.150188619.150189683.-	chr1	150188619	150189683	-	1065	0	0	0	0	0	0	0	0	0	0	0	0	0	0	0	0	0	0	0	0	0	0	0	0
Mmus38.chr1.15021908.15025000.+	chr1	15021908	15025000	+	3093	0	0	0	0	0	0	0	0	0	0	0	0	0	0	0	0	0	0	0	0	0	0	0	0
Mmus38.chr1.150234854.150238636.+	chr1	150234854	150238636	+	3783	0	0	0	0	0	0	0	0	0	0	0	0	0	0	0	0	0	0	0	0	0	0	0	0
Mmus38.chr1.150274850.150276802.+	chr1	150274850	150276802	+	1953	0	0	0	0	0	0	0	0	0	0	0	0	0	0	0	0	0	0	0	0	0	0	0	1
Mmus38.chr1.150276806.150278749.+	chr1	150276806	150278749	+	1944	0	1	0	0	0	0	0	0	1	0	0	0	0	0	0	0	0	0	0	0	0	0	0	0
Mmus38.chr1.150289937.150290311.+	chr1	150289937	150290311	+	375	0	0	0	0	0	0	0	0	0	0	0	0	0	0	0	0	0	0	0	0	0	0	0	0
Mmus38.chr1.150290315.150290776.+	chr1	150290315	150290776	+	462	0	0	0	0	0	0	0	0	0	0	0	0	0	0	0	0	0	0	0	0	0	0	0	0
Mmus38.chr1.150298258.150298779.+	chr1	150298258	150298779	+	522	0	0	0	0	0	0	0	0	0	0	0	0	0	0	0	0	0	0	0	0	0	0	0	0
Mmus38.chr1.150339664.150343449.+	chr1	150339664	150343449	+	3786	0	0	0	0	0	0	0	0	0	0	0	0	0	0	0	0	0	0	0	0	0	0	0	0
Mmus38.chr1.150356013.150357476.-	chr1	150356013	150357476	-	1464	0	0	0	0	0	0	0	0	0	0	0	0	0	0	0	0	0	0	0	0	0	0	0	0
Mmus38.chr1.15042365.15042700.-	chr1	15042365	15042700	-	336	0	0	0	0	0	0	0	0	0	0	0	0	0	0	0	0	0	0	0	0	0	0	0	0
Mmus38.chr1.150526391.150527575.-	chr1	150526391	150527575	-	1185	0	0	0	0	0	0	0	0	0	0	0	0	0	0	0	0	0	0	0	0	1	0	0	0
Mmus38.chr1.15085797.15089696.+	chr1	15085797	15089696	+	3900	0	0	0	0	0	0	0	0	0	0	0	0	0	0	0	0	0	0	0	0	0	0	0	0
Mmus38.chr1.15099862.15100236.+	chr1	15099862	15100236	+	375	0	0	0	0	0	0	0	0	0	0	0	0	0	0	0	0	0	0	0	0	0	0	0	0
Mmus38.chr1.151230595.151230993.+	chr1	151230595	151230993	+	399	0	0	0	0	0	0	0	0	0	0	0	0	0	0	0	0	0	0	0	0	0	0	0	0
Mmus38.chr1.151232767.151233126.+	chr1	151232767	151233126	+	360	0	0	0	0	0	0	0	0	0	0	0	0	0	0	0	0	0	0	0	0	0	0	0	0
Mmus38.chr1.151538623.151539150.+	chr1	151538623	151539150	+	528	0	0	0	0	0	0	0	0	0	0	0	0	0	0	0	0	0	0	0	0	0	0	0	0
Mmus38.chr1.15157452.15158309.+	chr1	15157452	15158309	+	858	0	0	0	0	0	0	0	0	0	0	0	0	0	0	0	0	0	0	0	0	0	0	0	0
Mmus38.chr1.15171988.15172260.+	chr1	15171988	15172260	+	273	0	0	0	0	0	0	0	0	0	0	0	0	0	0	0	0	0	0	0	0	0	0	0	0
Mmus38.chr1.151868100.151871645.+	chr1	151868100	151871645	+	3546	0	0	0	0	0	0	0	0	0	0	0	0	0	0	0	0	0	0	0	0	0	0	0	0
Mmus38.chr1.152179797.152180543.-	chr1	152179797	152180543	-	747	0	0	0	0	0	0	1	0	0	0	0	0	0	0	0	0	0	0	0	0	0	0	0	0
Mmus38.chr1.152180552.152180992.-	chr1	152180552	152180992	-	441	0	0	0	0	0	0	0	0	0	0	0	0	0	0	0	0	0	0	0	0	0	0	0	0
Mmus38.chr1.152181177.152181926.+	chr1	152181177	152181926	+	750	0	0	0	0	0	0	0	0	0	0	0	0	0	0	0	0	0	0	0	0	0	0	0	0
Mmus38.chr1.152244128.152247466.+	chr1	152244128	152247466	+	3339	0	0	0	0	0	0	0	0	0	0	0	0	0	0	0	0	0	0	0	0	0	0	0	0
Mmus38.chr1.15231489.15232361.+	chr1	15231489	15232361	+	873	0	0	0	0	0	0	0	0	0	0	0	0	0	0	0	0	0	0	0	0	0	0	0	0
Mmus38.chr1.15238286.15238837.+	chr1	15238286	15238837	+	552	0	0	0	0	0	0	0	0	0	0	0	0	0	0	0	0	0	0	0	0	0	0	0	0
Mmus38.chr1.15245295.15247007.-	chr1	15245295	15247007	-	1713	0	0	0	0	0	0	0	0	0	0	0	0	0	0	0	0	0	0	0	0	0	0	0	0
Mmus38.chr1.152479817.152481061.+	chr1	152479817	152481061	+	1245	0	0	0	0	0	0	0	0	0	0	0	0	0	0	0	0	0	0	0	0	0	0	0	0
Mmus38.chr1.152481065.152482240.+	chr1	152481065	152482240	+	1176	0	0	0	0	0	0	0	0	0	0	0	0	0	0	0	0	0	0	0	0	0	0	0	0
Mmus38.chr1.152482244.152482990.+	chr1	152482244	152482990	+	747	0	0	0	0	0	0	0	0	0	0	0	0	0	0	0	0	0	0	0	0	0	0	0	0
Mmus38.chr1.15258583.15262482.-	chr1	15258583	15262482	-	3900	0	0	0	0	0	0	0	0	0	0	0	0	0	0	0	0	0	0	0	0	0	0	0	0
Mmus38.chr1.152663509.152666736.+	chr1	152663509	152666736	+	3228	0	0	0	0	0	0	0	0	0	0	0	0	0	0	0	0	0	0	0	0	4	0	0	0
Mmus38.chr1.15270309.15271295.+	chr1	15270309	15271295	+	987	0	0	0	0	1	0	0	0	0	0	0	0	0	0	0	0	0	0	0	0	0	0	0	3
Mmus38.chr1.153390121.153391230.-	chr1	153390121	153391230	-	1110	0	0	0	0	0	0	0	0	0	0	0	0	0	0	0	0	0	0	0	0	0	0	0	0
Mmus38.chr1.154133942.154134673.-	chr1	154133942	154134673	-	732	0	0	0	0	0	0	0	0	0	0	0	0	0	0	0	0	0	0	0	0	0	0	0	0
Mmus38.chr1.154235057.154235695.+	chr1	154235057	154235695	+	639	0	0	0	0	0	0	0	0	0	0	0	0	0	0	0	0	0	0	0	0	0	0	0	0
Mmus38.chr1.154244555.154247707.+	chr1	154244555	154247707	+	3153	0	0	0	0	0	0	0	0	0	0	0	0	0	0	0	0	0	0	0	0	0	0	0	0
Mmus38.chr1.154340636.154341658.-	chr1	154340636	154341658	-	1023	0	0	0	0	0	0	0	0	0	0	0	0	0	0	0	0	0	0	1	0	0	0	0	0
Mmus38.chr1.154454265.154456544.+	chr1	154454265	154456544	+	2280	0	0	0	0	0	1	0	0	2	0	0	0	0	0	0	0	0	0	0	0	0	0	0	0
Mmus38.chr1.154548138.154548524.+	chr1	154548138	154548524	+	387	0	0	0	0	0	0	0	0	0	0	0	0	0	0	0	0	0	0	0	0	0	0	0	0
Mmus38.chr1.15465975.15466448.+	chr1	15465975	15466448	+	474	0	0	0	0	0	0	0	0	0	0	0	0	0	0	0	0	0	0	0	0	0	0	0	0
Mmus38.chr1.154690024.154691466.-	chr1	154690024	154691466	-	1443	0	0	0	0	0	0	0	0	0	0	0	0	0	0	0	0	0	0	0	0	0	0	0	0
Mmus38.chr1.154900337.154903018.-	chr1	154900337	154903018	-	2682	0	0	0	0	0	0	0	0	0	0	0	0	0	0	0	0	0	0	0	0	0	0	0	0
Mmus38.chr1.154902985.154903905.-	chr1	154902985	154903905	-	921	0	0	0	0	0	0	0	0	0	0	0	0	0	0	0	0	0	0	0	0	0	0	0	0
Mmus38.chr1.154903761.154905611.-	chr1	154903761	154905611	-	1851	0	0	0	0	1	0	0	0	0	0	0	0	0	0	0	0	0	0	0	0	0	0	0	0
Mmus38.chr1.15493379.15495022.-	chr1	15493379	15495022	-	1644	0	1	0	0	0	0	0	0	0	0	0	0	0	0	0	0	0	0	0	0	0	0	0	0
Mmus38.chr1.154938120.154938512.+	chr1	154938120	154938512	+	393	0	0	0	0	0	0	0	0	0	0	0	0	0	0	0	0	0	0	0	0	0	0	0	0
Mmus38.chr1.154938516.154939445.+	chr1	154938516	154939445	+	930	0	0	0	0	0	0	0	0	0	0	0	0	0	0	0	0	0	0	0	0	0	0	0	0
Mmus38.chr1.15512097.15512492.-	chr1	15512097	15512492	-	396	0	0	0	0	0	0	0	0	0	0	0	0	0	0	0	0	0	0	0	0	0	0	0	0
Mmus38.chr1.155265591.155266166.-	chr1	155265591	155266166	-	576	0	0	0	0	0	0	0	0	0	0	0	0	0	0	0	0	0	0	0	0	0	0	0	0
Mmus38.chr1.15526777.15527244.+	chr1	15526777	15527244	+	468	0	0	0	0	0	0	0	0	0	0	0	0	0	0	0	0	0	0	0	0	0	0	0	0
Mmus38.chr1.15548829.15549185.-	chr1	15548829	15549185	-	357	1	0	1	0	0	0	0	0	0	0	0	0	0	0	0	0	0	0	0	0	0	0	0	0
Mmus38.chr1.155538956.155539876.-	chr1	155538956	155539876	-	921	0	1	0	0	0	0	0	0	0	0	0	0	0	0	0	0	0	0	0	0	0	0	0	0
Mmus38.chr1.155539711.155540823.-	chr1	155539711	155540823	-	1113	0	0	0	0	0	0	0	0	0	0	0	0	0	0	0	0	0	0	0	0	0	0	0	0
Mmus38.chr1.155540940.155542496.-	chr1	155540940	155542496	-	1557	0	1	0	0	0	0	0	0	0	0	0	0	0	0	0	0	0	0	0	0	0	0	0	0
Mmus38.chr1.155766038.155766787.-	chr1	155766038	155766787	-	750	0	0	0	0	0	0	0	0	0	0	0	0	3	0	2	3	0	0	0	1	1	0	0	0
Mmus38.chr1.155766726.155767229.-	chr1	155766726	155767229	-	504	0	0	0	0	0	0	0	0	0	0	0	1	2	0	11	0	1	1	1	0	2	2	7	0
Mmus38.chr1.155767507.155767788.-	chr1	155767507	155767788	-	282	0	0	0	0	0	2	0	0	0	0	0	0	0	1	1	0	0	0	0	0	5	0	0	3
Mmus38.chr1.155767743.155768378.-	chr1	155767743	155768378	-	636	0	0	0	0	0	0	0	0	0	0	0	0	0	0	1	0	0	2	1	0	1	7	0	0
Mmus38.chr1.155768249.155768584.-	chr1	155768249	155768584	-	336	0	0	0	0	0	0	0	0	0	0	0	0	0	0	0	0	0	0	0	0	0	0	0	0
Mmus38.chr1.155768520.155769029.-	chr1	155768520	155769029	-	510	0	0	0	0	0	0	0	0	0	0	0	0	0	0	1	1	0	0	0	0	1	0	0	0
Mmus38.chr1.156358555.156359643.-	chr1	156358555	156359643	-	1089	0	0	0	0	0	0	0	0	0	0	0	0	0	0	0	0	0	0	0	0	0	0	0	0
Mmus38.chr1.156410443.156410787.+	chr1	156410443	156410787	+	345	0	0	0	0	0	0	0	0	0	0	0	0	0	0	0	0	0	0	0	0	0	0	0	0
Mmus38.chr1.156527055.156527978.-	chr1	156527055	156527978	-	924	0	0	0	0	0	0	0	0	0	0	0	0	0	0	0	0	0	0	0	0	0	0	0	0
Mmus38.chr1.156527982.156528263.-	chr1	156527982	156528263	-	282	0	0	0	0	0	0	0	0	0	0	0	0	0	0	0	0	0	0	0	0	0	0	0	0
Mmus38.chr1.156528420.156528791.-	chr1	156528420	156528791	-	372	0	0	0	0	0	0	0	0	0	0	0	0	0	0	0	0	0	0	0	0	0	0	0	0
Mmus38.chr1.156528795.156529322.-	chr1	156528795	156529322	-	528	0	0	0	0	0	0	0	0	0	0	0	0	0	0	0	0	0	0	0	0	0	0	0	0
Mmus38.chr1.156529458.156529787.-	chr1	156529458	156529787	-	330	0	0	0	0	0	0	0	0	0	0	0	0	0	0	0	0	0	0	0	0	0	0	0	0
Mmus38.chr1.156529791.156530411.-	chr1	156529791	156530411	-	621	0	0	0	0	0	0	0	0	0	0	0	0	0	0	0	0	0	0	0	0	0	0	0	0
Mmus38.chr1.156530252.156530563.-	chr1	156530252	156530563	-	312	0	0	0	0	0	0	0	0	0	0	0	0	0	0	0	0	0	0	0	0	0	0	0	0
Mmus38.chr1.156530601.156531236.-	chr1	156530601	156531236	-	636	0	4	0	0	0	0	0	0	0	1	0	0	0	1	0	0	0	0	0	0	0	0	0	0
Mmus38.chr1.156877856.156878893.-	chr1	156877856	156878893	-	1038	0	0	0	0	0	1	0	0	0	2	0	0	0	0	0	0	0	0	0	1	0	0	1	1
Mmus38.chr1.157033678.157034247.-	chr1	157033678	157034247	-	570	0	0	0	0	0	0	0	0	0	0	0	0	3	0	0	0	0	0	0	0	0	0	0	0
Mmus38.chr1.157213031.157213330.+	chr1	157213031	157213330	+	300	0	0	0	0	0	0	0	0	0	0	0	0	0	0	0	0	0	0	0	0	0	0	0	0
Mmus38.chr1.157235578.157235937.+	chr1	157235578	157235937	+	360	0	0	0	0	0	0	0	0	0	0	0	0	0	0	0	0	0	0	0	0	0	0	0	0
Mmus38.chr1.15737262.15741161.-	chr1	15737262	15741161	-	3900	0	0	0	0	0	0	0	0	0	0	0	0	0	0	0	0	0	0	0	0	0	0	0	0
Mmus38.chr1.157609115.157612480.-	chr1	157609115	157612480	-	3366	0	0	0	0	0	0	0	0	0	0	0	0	0	0	0	0	0	0	0	0	0	0	0	0
Mmus38.chr1.15764269.15764985.+	chr1	15764269	15764985	+	717	0	0	0	0	0	1	0	0	0	0	0	0	0	0	0	0	0	0	0	0	0	0	0	0
Mmus38.chr1.15764930.15766792.+	chr1	15764930	15766792	+	1863	0	0	0	0	0	0	0	4	0	0	0	0	0	0	0	0	0	0	0	0	0	0	0	0
Mmus38.chr1.157837933.157838235.+	chr1	157837933	157838235	+	303	0	0	0	0	0	0	0	0	0	0	0	0	0	0	0	0	0	0	0	0	0	0	0	0
Mmus38.chr1.157848073.157848438.+	chr1	157848073	157848438	+	366	0	0	0	0	0	0	0	0	0	0	0	0	2	5	3	3	0	0	0	0	0	0	0	0
Mmus38.chr1.157877921.157881820.-	chr1	157877921	157881820	-	3900	0	0	0	0	0	0	0	0	0	0	0	1	0	0	0	0	0	0	0	0	0	0	0	0
Mmus38.chr1.157980501.157981313.-	chr1	157980501	157981313	-	813	0	0	0	0	0	0	0	0	0	0	0	0	0	0	0	0	0	0	0	0	0	0	0	0
Mmus38.chr1.158149137.158151971.+	chr1	158149137	158151971	+	2835	0	0	0	0	0	0	0	0	0	0	0	0	0	0	0	0	0	0	0	0	0	0	0	0
Mmus38.chr1.15824956.15825501.-	chr1	15824956	15825501	-	546	0	0	0	0	0	0	0	0	0	0	0	0	0	0	0	0	0	0	0	0	0	0	0	0
Mmus38.chr1.158334001.158337900.+	chr1	158334001	158337900	+	3900	0	0	0	0	0	0	0	0	0	0	0	0	0	0	0	0	0	0	0	0	0	0	0	0
Mmus38.chr1.158584775.158585620.-	chr1	158584775	158585620	-	846	0	0	0	0	0	0	0	0	0	0	0	0	0	0	0	0	0	0	0	0	0	0	0	0
Mmus38.chr1.158591253.158592212.-	chr1	158591253	158592212	-	960	0	0	0	0	0	0	0	0	0	0	0	0	0	0	0	0	0	0	0	0	0	0	0	0
Mmus38.chr1.158643269.158647168.-	chr1	158643269	158647168	-	3900	0	0	0	0	0	0	0	0	0	0	0	0	0	0	0	0	0	0	0	0	0	0	0	0
Mmus38.chr1.158881687.158885586.+	chr1	158881687	158885586	+	3900	0	0	0	0	0	0	0	0	0	0	0	0	0	0	0	0	0	0	0	0	0	0	0	0
Mmus38.chr1.158969610.158970116.-	chr1	158969610	158970116	-	507	0	0	0	0	0	0	0	0	0	0	0	0	0	0	0	0	0	0	0	0	0	0	0	0
Mmus38.chr1.158970234.158970539.-	chr1	158970234	158970539	-	306	0	0	0	0	0	0	0	0	0	0	0	0	0	0	0	0	0	0	0	0	0	0	0	0
Mmus38.chr1.158970671.158970916.-	chr1	158970671	158970916	-	246	0	0	0	0	0	0	0	0	0	0	0	0	0	0	0	0	0	0	0	0	0	0	0	0
Mmus38.chr1.158972046.158972405.-	chr1	158972046	158972405	-	360	0	0	0	0	0	0	0	0	0	0	0	0	0	0	0	0	0	0	0	0	0	0	0	0
Mmus38.chr1.158972647.158972940.-	chr1	158972647	158972940	-	294	0	0	0	0	0	0	0	0	0	0	0	0	0	0	0	0	0	0	0	0	0	0	0	0
Mmus38.chr1.158975217.158975510.+	chr1	158975217	158975510	+	294	0	0	0	0	0	0	0	0	0	0	0	0	0	0	0	0	0	0	0	0	0	0	0	0
Mmus38.chr1.158976309.158976707.+	chr1	158976309	158976707	+	399	0	0	0	0	0	0	0	0	0	0	0	0	0	0	0	0	0	0	0	0	0	0	0	0
Mmus38.chr1.158977360.158977704.+	chr1	158977360	158977704	+	345	0	0	0	0	0	0	0	0	0	0	0	0	0	0	0	0	0	0	0	0	0	0	0	0
Mmus38.chr1.158978170.158978649.+	chr1	158978170	158978649	+	480	0	0	0	0	0	0	0	0	0	0	0	0	0	0	0	0	0	0	0	0	0	0	0	0
Mmus38.chr1.159025395.159026555.+	chr1	159025395	159026555	+	1161	0	0	0	0	0	0	0	0	0	0	0	0	0	0	0	0	0	0	0	0	0	0	0	0
Mmus38.chr1.159113396.159114145.+	chr1	159113396	159114145	+	750	0	0	0	0	0	0	0	0	0	0	0	0	0	0	0	0	0	0	0	0	0	0	0	0
Mmus38.chr1.159205636.159206196.+	chr1	159205636	159206196	+	561	0	0	0	0	0	0	0	0	0	0	0	0	0	0	0	0	0	0	0	0	0	0	0	0
Mmus38.chr1.15928810.15932709.-	chr1	15928810	15932709	-	3900	0	0	0	0	0	0	0	0	0	0	0	0	0	0	0	0	1	0	0	0	0	0	0	0
Mmus38.chr1.159367485.159368042.+	chr1	159367485	159368042	+	558	0	0	0	0	0	0	0	0	0	0	0	0	0	0	0	0	0	0	0	0	0	0	0	0
Mmus38.chr1.15947868.15948314.-	chr1	15947868	15948314	-	447	0	0	0	0	0	0	0	0	0	0	0	0	0	0	0	0	0	0	0	0	0	0	0	0
Mmus38.chr1.15951201.15954638.-	chr1	15951201	15954638	-	3438	0	0	0	0	0	0	0	0	0	0	0	0	0	0	0	0	0	0	0	0	0	0	0	0
Mmus38.chr1.15966193.15966486.+	chr1	15966193	15966486	+	294	0	0	0	0	0	0	0	0	0	0	0	0	0	0	0	0	0	0	0	0	0	0	0	0
Mmus38.chr1.15967401.15967676.+	chr1	15967401	15967676	+	276	0	0	0	0	0	0	0	0	0	0	0	0	0	0	0	0	0	0	0	0	0	0	0	0
Mmus38.chr1.15969434.15969901.+	chr1	15969434	15969901	+	468	0	0	0	0	0	0	0	0	0	0	0	0	0	0	0	0	0	0	0	0	0	0	0	0
Mmus38.chr1.15970083.15970376.+	chr1	15970083	15970376	+	294	0	0	0	0	0	0	0	0	0	0	0	0	0	0	0	0	0	0	0	0	0	0	0	0
Mmus38.chr1.159709764.159711875.-	chr1	159709764	159711875	-	2112	0	0	0	0	0	0	0	0	0	0	0	0	0	0	0	0	0	0	0	0	0	0	0	0
Mmus38.chr1.159943446.159943886.+	chr1	159943446	159943886	+	441	0	0	0	0	0	0	0	0	0	0	0	0	0	0	0	0	0	0	0	0	0	0	0	0
Mmus38.chr1.159943829.159944326.+	chr1	159943829	159944326	+	498	0	0	0	0	0	0	0	0	0	0	0	0	0	0	0	0	0	0	0	0	0	0	0	0
Mmus38.chr1.159960533.159961414.+	chr1	159960533	159961414	+	882	0	0	0	0	0	0	0	0	0	0	0	0	0	0	0	0	0	0	0	0	0	0	0	0
Mmus38.chr1.159971143.159971877.-	chr1	159971143	159971877	-	735	0	0	0	0	0	0	0	0	0	0	0	0	0	0	0	0	0	0	0	0	0	0	0	0
Mmus38.chr1.159971881.159973827.-	chr1	159971881	159973827	-	1947	0	0	0	0	0	0	0	0	0	0	0	2	0	0	0	0	0	0	0	0	0	0	0	0
Mmus38.chr1.159973995.159974726.-	chr1	159973995	159974726	-	732	0	0	0	0	0	0	0	0	0	0	0	0	0	0	0	0	0	0	0	0	0	0	0	0
Mmus38.chr1.159974570.159976372.-	chr1	159974570	159976372	-	1803	0	0	0	0	0	0	0	0	0	0	0	0	0	0	0	0	0	0	0	0	0	0	0	0
Mmus38.chr1.16016438.16016968.+	chr1	16016438	16016968	+	531	0	0	0	0	0	0	0	0	0	0	0	0	0	0	0	0	0	0	0	0	0	0	0	0
Mmus38.chr1.16019871.16020617.+	chr1	16019871	16020617	+	747	0	0	0	0	0	0	0	0	0	0	0	0	0	0	0	0	0	0	0	0	0	0	0	0
Mmus38.chr1.16031203.16034985.-	chr1	16031203	16034985	-	3783	0	0	0	0	0	0	0	0	0	0	0	0	0	0	0	0	0	0	0	0	0	0	0	0
Mmus38.chr1.160384358.160385992.+	chr1	160384358	160385992	+	1635	0	0	0	0	0	0	0	0	0	0	0	0	0	0	0	0	0	0	0	0	0	0	0	0
Mmus38.chr1.160423728.160426622.+	chr1	160423728	160426622	+	2895	0	0	0	0	0	0	0	0	0	0	0	0	0	0	0	0	0	0	0	0	0	0	0	0
Mmus38.chr1.16048466.16048846.+	chr1	16048466	16048846	+	381	0	0	0	0	0	0	0	0	0	0	0	0	0	0	0	0	0	0	0	0	0	0	0	0
Mmus38.chr1.16048741.16049094.+	chr1	16048741	16049094	+	354	0	0	0	0	0	0	0	0	0	0	0	0	0	0	0	0	0	0	0	0	0	0	0	0
Mmus38.chr1.160489177.160489455.+	chr1	160489177	160489455	+	279	0	0	0	0	0	0	0	0	0	0	0	0	0	0	0	0	0	0	0	0	0	0	0	0
Mmus38.chr1.16050445.16050903.+	chr1	16050445	16050903	+	459	0	0	0	0	0	0	0	0	0	0	0	0	0	0	0	0	0	0	0	0	0	0	0	0
Mmus38.chr1.160638644.160642543.-	chr1	160638644	160642543	-	3900	0	0	0	0	0	0	0	0	2	1	1	1	0	0	0	0	0	0	2	3	0	0	0	3
Mmus38.chr1.160817257.160820478.-	chr1	160817257	160820478	-	3222	0	0	0	0	0	0	0	1	0	0	0	0	1	2	0	1	1	0	0	0	0	1	0	0
Mmus38.chr1.161314745.161315071.+	chr1	161314745	161315071	+	327	0	0	0	1	0	0	0	0	0	0	0	0	0	0	0	0	0	0	0	0	0	0	0	0
Mmus38.chr1.161355223.161355648.+	chr1	161355223	161355648	+	426	0	0	0	0	0	0	0	0	0	0	0	0	0	0	0	0	0	0	0	0	0	0	0	0
Mmus38.chr1.161456498.161457103.-	chr1	161456498	161457103	-	606	0	0	0	0	0	0	0	0	0	0	0	0	0	0	0	0	0	0	0	0	0	0	0	0
Mmus38.chr1.161470013.161470615.+	chr1	161470013	161470615	+	603	0	0	0	0	0	0	0	0	0	0	0	0	0	0	0	0	0	0	0	0	0	0	0	0
Mmus38.chr1.161532838.161533851.+	chr1	161532838	161533851	+	1014	0	0	0	0	0	0	0	0	0	0	0	0	0	0	0	0	0	0	0	0	0	0	0	0
Mmus38.chr1.161533781.161534077.+	chr1	161533781	161534077	+	297	0	0	0	0	0	0	0	0	0	0	0	0	0	0	0	0	0	0	0	0	0	0	0	0
Mmus38.chr1.161534081.161534362.+	chr1	161534081	161534362	+	282	0	0	0	0	0	0	0	0	0	0	0	0	0	0	0	0	0	0	0	0	0	0	0	0
Mmus38.chr1.161534277.161534684.+	chr1	161534277	161534684	+	408	0	0	0	0	0	0	0	0	0	0	0	0	0	0	0	0	0	0	0	0	0	0	0	0
Mmus38.chr1.161611241.161613700.-	chr1	161611241	161613700	-	2460	0	0	0	0	0	0	0	2	0	2	0	0	0	0	0	0	0	0	0	0	0	0	0	0
Mmus38.chr1.16165883.16168273.-	chr1	16165883	16168273	-	2391	0	0	0	0	0	0	0	0	0	0	0	0	0	0	0	0	0	0	0	0	0	0	0	0
Mmus38.chr1.161934584.161938483.+	chr1	161934584	161938483	+	3900	0	0	0	0	0	0	0	0	0	0	0	0	0	0	0	0	0	0	0	0	0	0	0	0
Mmus38.chr1.161946254.161946634.+	chr1	161946254	161946634	+	381	0	0	0	0	0	0	0	0	0	0	0	0	0	0	0	0	0	0	0	0	0	0	0	0
Mmus38.chr1.162065584.162069483.+	chr1	162065584	162069483	+	3900	0	0	0	0	0	0	0	0	0	0	0	0	0	0	0	0	0	0	0	0	0	0	0	0
Mmus38.chr1.162116395.162118833.-	chr1	162116395	162118833	-	2439	0	0	0	0	0	0	0	0	0	0	0	0	0	0	0	0	0	0	0	0	0	0	0	0
Mmus38.chr1.16211976.16212233.-	chr1	16211976	16212233	-	258	0	0	0	0	0	0	0	0	0	0	0	0	0	0	0	0	0	0	0	0	0	0	0	0
Mmus38.chr1.162264714.162266885.-	chr1	162264714	162266885	-	2172	0	0	0	0	0	0	0	0	0	0	0	0	0	0	0	0	0	0	1	0	0	0	0	0
Mmus38.chr1.162340784.162342985.+	chr1	162340784	162342985	+	2202	0	0	0	0	0	0	0	0	0	1	0	0	0	0	0	0	0	0	0	0	0	0	0	0
Mmus38.chr1.162440424.162440819.+	chr1	162440424	162440819	+	396	0	0	0	0	0	0	0	0	0	0	0	0	0	0	0	0	0	0	0	0	0	0	0	0
Mmus38.chr1.162492241.162494370.+	chr1	162492241	162494370	+	2130	0	0	0	0	0	1	0	0	0	0	0	0	0	0	0	0	0	0	0	0	0	0	0	0
Mmus38.chr1.162524906.162525853.-	chr1	162524906	162525853	-	948	0	0	0	0	0	0	0	0	0	1	0	0	0	0	0	0	0	0	0	0	0	0	0	0
Mmus38.chr1.162757947.162758804.-	chr1	162757947	162758804	-	858	0	0	0	0	0	0	0	0	0	0	0	0	0	0	0	0	0	0	0	0	0	0	0	0
Mmus38.chr1.162821733.162825632.+	chr1	162821733	162825632	+	3900	0	0	0	0	0	0	0	0	0	0	0	0	0	0	0	0	0	0	0	0	0	0	0	0
Mmus38.chr1.162841072.162842856.+	chr1	162841072	162842856	+	1785	0	0	0	0	0	0	2	0	0	0	0	0	3	0	2	0	0	0	0	0	0	0	0	0
Mmus38.chr1.162842712.162843632.+	chr1	162842712	162843632	+	921	0	0	0	0	0	0	0	0	0	0	0	0	0	0	0	0	0	0	0	0	0	0	0	0
Mmus38.chr1.162843599.162846283.+	chr1	162843599	162846283	+	2685	0	0	0	0	0	0	0	0	0	0	0	0	0	0	0	0	0	0	0	0	0	0	0	0
Mmus38.chr1.162974571.162974852.+	chr1	162974571	162974852	+	282	0	0	1	0	0	0	0	0	0	1	0	0	0	0	0	0	0	0	0	0	0	0	0	0
Mmus38.chr1.163013454.163016075.-	chr1	163013454	163016075	-	2622	0	0	0	0	0	0	0	0	0	0	0	0	0	0	0	0	0	0	0	0	0	0	0	0
Mmus38.chr1.163028406.163029077.+	chr1	163028406	163029077	+	672	0	0	0	0	0	0	0	4	0	0	1	0	0	0	0	0	0	0	0	0	0	0	0	0
Mmus38.chr1.163050554.163050955.-	chr1	163050554	163050955	-	402	0	0	0	0	0	0	0	0	0	0	0	0	0	0	0	0	0	0	0	0	0	0	0	0
Mmus38.chr1.16317276.16317719.+	chr1	16317276	16317719	+	444	0	0	0	0	0	0	0	0	0	0	0	0	0	0	0	0	0	0	0	0	0	0	0	0
Mmus38.chr1.16317723.16318079.+	chr1	16317723	16318079	+	357	0	0	0	0	0	0	0	0	0	0	0	0	0	0	0	0	0	0	0	0	0	0	0	0
Mmus38.chr1.163218292.163218894.-	chr1	163218292	163218894	-	603	0	0	0	0	0	0	0	0	0	0	0	0	0	0	0	0	0	0	0	0	0	0	0	0
Mmus38.chr1.163458939.163459517.-	chr1	163458939	163459517	-	579	0	0	0	0	0	0	0	0	0	0	0	0	0	0	0	0	0	0	0	0	0	0	0	0
Mmus38.chr1.163469874.163471298.-	chr1	163469874	163471298	-	1425	0	0	0	0	0	0	0	0	0	0	0	0	0	0	0	0	0	0	0	0	0	0	0	0
Mmus38.chr1.163546297.163546689.+	chr1	163546297	163546689	+	393	0	0	0	0	0	0	0	0	0	0	0	0	0	0	0	0	0	0	0	0	0	0	0	0
Mmus38.chr1.163712023.163715922.+	chr1	163712023	163715922	+	3900	0	0	0	0	0	0	0	0	0	0	0	0	0	0	0	0	0	0	0	0	0	0	0	0
Mmus38.chr1.163773342.163777241.+	chr1	163773342	163777241	+	3900	0	0	0	0	0	0	0	0	0	0	0	0	0	0	0	0	0	0	0	0	0	0	0	0
Mmus38.chr1.163785890.163789789.+	chr1	163785890	163789789	+	3900	0	0	0	0	0	0	0	0	0	0	0	0	0	0	0	0	0	0	0	0	0	0	0	0
Mmus38.chr1.163801558.163801932.-	chr1	163801558	163801932	-	375	0	0	0	0	0	0	0	0	0	0	0	0	0	0	0	0	0	0	0	0	0	0	0	0
Mmus38.chr1.163807462.163811253.-	chr1	163807462	163811253	-	3792	0	0	0	0	0	1	0	0	0	0	0	0	0	0	0	0	0	0	0	0	0	0	0	0
Mmus38.chr1.16418288.16419133.+	chr1	16418288	16419133	+	846	0	0	0	0	0	0	0	0	0	0	0	0	0	0	0	0	0	0	0	0	0	0	0	0
Mmus38.chr1.164224873.164226585.+	chr1	164224873	164226585	+	1713	116	182	110	89	12	13	5	18	144	189	99	103	28	15	41	54	1	6	7	9	56	54	45	40
Mmus38.chr1.164226629.164227606.+	chr1	164226629	164227606	+	978	295	377	296	192	20	16	31	38	274	385	177	218	53	69	66	70	3	13	16	12	109	106	66	95
Mmus38.chr1.164227610.164227855.+	chr1	164227610	164227855	+	246	153	172	118	71	9	5	25	10	110	134	98	106	27	25	19	37	0	0	0	0	27	24	21	21
Mmus38.chr1.164227859.164228281.+	chr1	164227859	164228281	+	423	259	318	199	145	10	14	17	24	250	266	155	249	40	49	52	55	0	0	0	1	47	57	60	63
Mmus38.chr1.164228431.164228817.+	chr1	164228431	164228817	+	387	865	1053	770	584	68	36	102	85	810	884	536	792	116	117	143	159	2	14	0	6	152	162	176	134
Mmus38.chr1.16423877.16424335.-	chr1	16423877	16424335	-	459	0	0	0	0	2	0	0	0	0	0	0	0	0	0	0	0	0	0	0	0	0	0	0	0
Mmus38.chr1.16451372.16451737.+	chr1	16451372	16451737	+	366	0	0	0	0	0	0	0	0	0	0	0	0	0	0	0	0	0	0	0	0	0	0	0	0
Mmus38.chr1.16454568.16456754.+	chr1	16454568	16456754	+	2187	0	0	0	0	0	0	0	0	0	0	0	0	0	0	0	0	0	0	0	0	0	0	0	0
Mmus38.chr1.164696450.164697469.+	chr1	164696450	164697469	+	1020	0	0	0	0	0	0	0	0	0	0	0	0	0	0	0	0	0	0	0	0	0	0	0	0
Mmus38.chr1.164697436.164698131.+	chr1	164697436	164698131	+	696	0	0	0	0	0	0	0	0	0	0	0	0	0	0	0	0	0	0	0	0	0	0	0	0
Mmus38.chr1.164724487.164728386.-	chr1	164724487	164728386	-	3900	0	0	0	0	0	0	0	0	0	0	0	0	0	0	0	1	0	0	0	0	0	0	0	0
Mmus38.chr1.16473047.16473739.+	chr1	16473047	16473739	+	693	0	0	0	0	0	0	0	0	0	0	0	0	0	0	0	0	0	0	0	0	0	0	0	0
Mmus38.chr1.164737276.164741175.-	chr1	164737276	164741175	-	3900	0	0	0	0	0	0	0	0	0	0	0	0	0	0	0	0	0	0	0	0	0	0	0	0
Mmus38.chr1.16477284.16477547.+	chr1	16477284	16477547	+	264	0	0	0	0	0	0	0	0	0	0	0	0	0	0	0	0	0	0	0	0	0	0	0	0
Mmus38.chr1.16481473.16481802.+	chr1	16481473	16481802	+	330	0	0	0	0	0	0	0	0	0	0	0	0	0	0	0	0	0	0	0	0	0	0	0	0
Mmus38.chr1.164918924.164922070.+	chr1	164918924	164922070	+	3147	0	0	0	0	0	0	0	0	0	0	0	0	0	0	0	0	0	0	0	0	0	0	0	0
Mmus38.chr1.164980403.164981197.-	chr1	164980403	164981197	-	795	0	0	0	0	0	0	0	0	0	0	0	0	0	0	0	0	0	0	0	0	0	0	0	0
Mmus38.chr1.164981201.164981827.-	chr1	164981201	164981827	-	627	0	0	0	0	0	0	0	0	0	0	0	0	0	0	0	0	0	0	0	0	0	0	0	0
Mmus38.chr1.164981831.164982478.-	chr1	164981831	164982478	-	648	0	0	0	0	0	0	0	0	0	0	0	0	0	0	0	0	0	0	0	0	0	0	0	0
Mmus38.chr1.164982372.164982689.-	chr1	164982372	164982689	-	318	0	0	0	0	0	0	0	0	0	0	0	0	0	0	0	0	0	0	0	0	0	0	0	0
Mmus38.chr1.164982601.164982990.-	chr1	164982601	164982990	-	390	0	0	0	0	0	0	0	0	0	0	0	0	0	0	0	0	0	0	0	0	0	0	0	0
Mmus38.chr1.164983007.164983396.-	chr1	164983007	164983396	-	390	0	0	0	0	0	0	0	0	0	0	0	0	0	0	0	0	0	0	0	0	0	0	0	0
Mmus38.chr1.164983617.164983901.-	chr1	164983617	164983901	-	285	0	0	0	0	0	0	0	0	0	0	0	0	0	0	0	0	0	0	0	0	0	0	0	0
Mmus38.chr1.164983905.164984171.-	chr1	164983905	164984171	-	267	0	0	0	0	0	0	0	0	0	0	0	0	0	0	0	0	0	0	0	0	0	0	0	0
Mmus38.chr1.164984152.164984763.-	chr1	164984152	164984763	-	612	0	0	0	0	0	0	0	0	0	0	0	0	0	0	0	0	0	0	0	0	0	0	0	0
Mmus38.chr1.16498871.16499737.+	chr1	16498871	16499737	+	867	0	0	0	0	0	0	0	0	0	0	0	0	0	0	0	0	0	0	0	0	0	0	0	0
Mmus38.chr1.165029198.165031645.+	chr1	165029198	165031645	+	2448	0	0	0	0	0	0	0	0	0	0	0	0	0	1	0	0	0	0	0	0	0	0	0	0
Mmus38.chr1.165210231.165211145.-	chr1	165210231	165211145	-	915	0	0	0	0	0	0	0	0	0	0	0	0	0	0	0	0	0	0	0	0	3	0	0	0
Mmus38.chr1.16525030.16525473.-	chr1	16525030	16525473	-	444	0	0	0	0	0	0	0	0	0	0	0	0	0	0	0	0	0	0	0	0	0	0	0	0
Mmus38.chr1.165257349.165258173.-	chr1	165257349	165258173	-	825	0	0	0	0	0	0	0	0	0	0	0	0	0	0	0	0	0	0	0	0	0	0	0	0
Mmus38.chr1.165267896.165271441.-	chr1	165267896	165271441	-	3546	0	0	0	0	0	0	0	0	0	0	0	0	0	0	0	0	0	0	0	0	0	0	0	0
Mmus38.chr1.165375204.165375626.-	chr1	165375204	165375626	-	423	6	2	0	0	0	0	0	0	1	1	0	0	0	0	0	1	1	0	0	1	0	1	0	0
Mmus38.chr1.165397062.165397817.-	chr1	165397062	165397817	-	756	0	0	0	3	0	0	0	0	0	0	1	0	0	0	0	0	4	0	0	1	0	1	0	0
Mmus38.chr1.165406762.165410661.+	chr1	165406762	165410661	+	3900	0	0	0	0	0	0	0	0	0	0	0	0	0	0	0	0	0	0	0	0	0	0	0	0
Mmus38.chr1.165416095.165417060.+	chr1	165416095	165417060	+	966	0	0	0	0	0	0	0	0	0	0	0	0	0	0	0	0	0	0	0	0	0	0	0	0
Mmus38.chr1.165446599.165448722.-	chr1	165446599	165448722	-	2124	1	0	0	0	0	0	0	1	1	0	0	0	0	2	0	0	0	0	0	4	0	0	0	0
Mmus38.chr1.165529304.165533203.+	chr1	165529304	165533203	+	3900	0	0	0	0	0	0	0	0	0	0	0	0	0	0	0	0	0	0	0	0	0	0	0	0
Mmus38.chr1.165890291.165890605.-	chr1	165890291	165890605	-	315	0	0	0	0	0	0	0	0	0	0	0	0	0	0	2	1	0	0	0	0	0	0	0	0
Mmus38.chr1.166081075.166081602.+	chr1	166081075	166081602	+	528	0	0	0	0	0	0	0	0	0	0	0	0	0	0	0	0	0	0	0	0	0	0	0	0
Mmus38.chr1.166081659.166084166.+	chr1	166081659	166084166	+	2508	0	0	0	0	0	0	0	0	0	0	0	0	0	0	0	0	0	0	0	0	0	0	0	0
Mmus38.chr1.166175552.166176991.+	chr1	166175552	166176991	+	1440	0	0	0	0	0	0	0	0	0	0	0	0	0	0	0	0	0	0	0	0	0	0	0	0
Mmus38.chr1.166176838.166178877.+	chr1	166176838	166178877	+	2040	0	0	0	0	0	0	0	0	0	0	0	0	0	0	0	0	0	0	0	0	0	0	0	0
Mmus38.chr1.166220756.166221517.+	chr1	166220756	166221517	+	762	0	0	0	0	0	0	0	0	0	0	0	0	0	0	0	0	0	0	0	0	0	0	0	0
Mmus38.chr1.16622578.16624590.-	chr1	16622578	16624590	-	2013	0	0	0	2	0	1	0	0	0	0	1	5	0	0	7	0	0	0	0	1	0	0	0	0
Mmus38.chr1.166273607.166274209.+	chr1	166273607	166274209	+	603	0	0	0	0	0	0	0	1	0	0	0	0	0	0	0	3	0	0	0	0	1	0	0	0
Mmus38.chr1.166352659.166354494.+	chr1	166352659	166354494	+	1836	0	1	0	0	0	0	0	0	0	0	0	0	0	0	0	0	0	0	0	0	0	0	0	0
Mmus38.chr1.166354338.166355270.+	chr1	166354338	166355270	+	933	0	0	0	0	0	0	0	0	0	0	0	0	0	0	0	0	0	0	0	0	0	0	0	0
Mmus38.chr1.166355237.166355590.+	chr1	166355237	166355590	+	354	0	0	0	0	0	0	0	0	0	0	0	0	0	0	0	0	0	0	0	0	0	0	0	0
Mmus38.chr1.166368965.166369252.+	chr1	166368965	166369252	+	288	0	0	0	0	0	0	0	0	0	0	0	0	0	0	0	0	0	0	0	0	0	0	0	0
Mmus38.chr1.166419202.166423404.-	chr1	166419202	166423404	-	4203	0	0	0	0	0	0	0	0	0	0	0	0	0	0	0	0	0	0	0	0	0	0	0	0
Mmus38.chr1.166469855.166473754.-	chr1	166469855	166473754	-	3900	0	0	0	0	0	0	0	0	0	0	0	0	0	0	0	0	0	0	0	0	0	0	0	0
Mmus38.chr1.166517998.166518366.+	chr1	166517998	166518366	+	369	0	0	0	0	0	0	0	0	0	0	0	0	0	0	0	0	0	0	0	0	0	0	0	0
Mmus38.chr1.166518507.166518944.+	chr1	166518507	166518944	+	438	0	0	0	0	0	0	0	0	0	0	0	0	0	0	0	0	0	0	0	0	0	0	0	0
Mmus38.chr1.166519737.166520228.+	chr1	166519737	166520228	+	492	0	0	0	0	0	0	0	0	0	0	0	0	0	0	0	0	0	0	0	0	0	0	2	0
Mmus38.chr1.166523359.166524273.-	chr1	166523359	166524273	-	915	0	0	0	0	0	0	0	0	0	0	0	0	0	0	0	0	0	0	0	0	0	0	0	0
Mmus38.chr1.166537331.166538542.-	chr1	166537331	166538542	-	1212	0	0	0	0	0	0	0	0	0	0	0	0	0	0	0	0	0	0	0	0	0	0	0	0
Mmus38.chr1.166542845.166543756.-	chr1	166542845	166543756	-	912	0	0	0	0	0	0	0	0	0	0	0	0	0	0	0	0	0	0	0	0	0	0	0	0
Mmus38.chr1.166549686.166551086.-	chr1	166549686	166551086	-	1401	0	0	0	0	0	0	0	0	0	0	0	0	0	0	0	0	0	0	0	0	0	0	0	0
Mmus38.chr1.166559636.166560520.-	chr1	166559636	166560520	-	885	0	0	0	0	0	0	0	0	0	0	0	0	0	0	0	0	0	0	0	0	0	0	0	0
Mmus38.chr1.166561692.166561952.+	chr1	166561692	166561952	+	261	0	0	0	0	0	0	0	0	0	0	0	0	0	0	0	0	0	0	0	0	0	0	0	0
Mmus38.chr1.166561956.166562282.+	chr1	166561956	166562282	+	327	0	0	0	0	0	0	0	0	0	0	0	0	0	0	0	0	0	0	0	0	0	0	0	0
Mmus38.chr1.166576474.166576869.+	chr1	166576474	166576869	+	396	0	0	0	0	0	0	0	0	0	0	0	0	0	0	0	0	0	0	0	0	0	0	0	0
Mmus38.chr1.166576956.166577231.+	chr1	166576956	166577231	+	276	0	0	0	0	0	0	0	0	0	0	0	0	0	0	0	0	0	0	0	0	0	0	0	0
Mmus38.chr1.166577188.166577520.+	chr1	166577188	166577520	+	333	0	0	0	0	0	0	0	0	0	0	0	0	0	0	0	0	0	0	0	0	0	0	0	0
Mmus38.chr1.166577583.166578482.+	chr1	166577583	166578482	+	900	0	0	0	0	0	0	0	0	0	0	0	0	0	0	0	0	0	0	0	0	0	0	0	0
Mmus38.chr1.166578731.166579354.+	chr1	166578731	166579354	+	624	0	0	0	0	0	0	0	0	0	0	0	0	0	0	0	0	0	0	0	0	0	0	0	0
Mmus38.chr1.166582141.166583241.+	chr1	166582141	166583241	+	1101	0	0	0	0	0	0	0	0	0	0	0	0	0	0	0	0	0	0	0	0	0	0	0	0
Mmus38.chr1.166589698.166590609.-	chr1	166589698	166590609	-	912	0	0	0	0	0	0	0	0	0	0	0	0	0	0	0	0	0	0	0	0	0	0	0	0
Mmus38.chr1.166603165.166605279.+	chr1	166603165	166605279	+	2115	0	0	0	0	0	0	0	0	0	0	0	0	0	0	0	0	0	0	0	0	0	0	0	0
Mmus38.chr1.166610168.166610869.+	chr1	166610168	166610869	+	702	0	0	0	0	0	0	0	0	0	0	0	0	0	0	0	0	0	0	0	0	0	0	0	0
Mmus38.chr1.166616654.166617076.-	chr1	166616654	166617076	-	423	0	0	0	0	0	0	0	0	0	0	0	0	0	0	0	0	0	0	0	0	0	0	0	0
Mmus38.chr1.166622977.166624302.+	chr1	166622977	166624302	+	1326	0	1	0	0	0	0	0	0	0	0	0	0	0	0	0	0	0	0	0	0	0	0	0	0
Mmus38.chr1.166624306.166625523.+	chr1	166624306	166625523	+	1218	0	0	0	0	0	0	0	0	0	0	0	0	0	0	0	0	0	0	0	0	0	0	0	0
Mmus38.chr1.166625387.166625878.+	chr1	166625387	166625878	+	492	0	0	0	0	0	0	0	0	0	0	0	0	0	0	0	0	0	0	0	0	0	0	0	0
Mmus38.chr1.166764631.166767600.-	chr1	166764631	166767600	-	2970	0	0	0	0	0	0	0	0	0	0	0	0	0	0	0	0	0	0	0	0	0	0	1	0
Mmus38.chr1.166767444.166769351.-	chr1	166767444	166769351	-	1908	0	0	0	0	0	0	0	0	0	0	0	0	0	0	0	0	0	0	0	0	0	0	0	0
Mmus38.chr1.166872202.166875252.+	chr1	166872202	166875252	+	3051	0	0	0	0	0	0	0	0	0	0	0	0	0	0	0	0	0	0	0	0	0	0	0	0
Mmus38.chr1.166914318.166918208.+	chr1	166914318	166918208	+	3891	0	0	0	0	0	0	0	0	0	0	0	0	0	0	0	0	0	0	0	0	0	0	0	0
Mmus38.chr1.166989451.166993350.+	chr1	166989451	166993350	+	3900	0	0	0	0	0	0	0	0	0	0	0	0	0	0	0	0	0	0	0	0	0	0	0	0
Mmus38.chr1.167200053.167202842.+	chr1	167200053	167202842	+	2790	0	0	0	0	0	0	0	0	0	0	0	0	0	0	0	0	0	0	0	0	0	0	0	0
Mmus38.chr1.16731287.16731814.+	chr1	16731287	16731814	+	528	0	0	0	0	0	0	0	0	0	0	0	0	0	0	0	0	0	0	0	0	0	0	0	0
Mmus38.chr1.16738729.16740540.+	chr1	16738729	16740540	+	1812	0	0	0	0	0	0	0	0	0	0	0	0	0	0	0	0	0	0	0	0	0	0	0	0
Mmus38.chr1.167399797.167400156.-	chr1	167399797	167400156	-	360	0	0	0	0	0	0	0	0	0	0	0	0	0	0	0	0	0	0	0	0	0	0	0	0
Mmus38.chr1.16740396.16741316.+	chr1	16740396	16741316	+	921	0	0	0	0	0	0	0	0	0	0	0	0	0	0	0	0	0	0	0	0	0	0	0	0
Mmus38.chr1.16741283.16743967.+	chr1	16741283	16743967	+	2685	0	0	0	0	0	0	0	0	0	0	0	0	0	0	0	0	0	0	0	0	0	0	0	0
Mmus38.chr1.167475482.167479381.-	chr1	167475482	167479381	-	3900	0	0	0	0	0	0	0	0	0	0	0	0	0	0	0	0	0	0	0	0	0	0	0	0
Mmus38.chr1.167514716.167515399.-	chr1	167514716	167515399	-	684	0	0	0	0	0	0	0	0	0	0	0	0	0	0	0	0	0	0	0	0	0	0	0	0
Mmus38.chr1.16775118.16775549.+	chr1	16775118	16775549	+	432	0	0	0	0	0	0	0	0	0	0	0	0	0	0	0	0	0	0	0	0	0	0	0	0
Mmus38.chr1.16775492.16776001.+	chr1	16775492	16776001	+	510	0	0	0	0	0	0	0	0	0	0	0	0	0	0	0	0	0	0	0	0	0	0	0	0
Mmus38.chr1.167824648.167828193.-	chr1	167824648	167828193	-	3546	0	0	0	0	0	0	0	0	0	0	0	0	0	0	0	0	0	0	0	0	0	0	0	0
Mmus38.chr1.167836087.167839632.+	chr1	167836087	167839632	+	3546	0	0	0	0	0	0	0	0	0	0	0	0	0	0	0	0	0	0	0	0	0	0	0	0
Mmus38.chr1.16788595.16789065.-	chr1	16788595	16789065	-	471	0	0	0	0	0	0	0	0	0	0	0	0	0	0	0	0	0	0	0	0	0	0	0	0
Mmus38.chr1.167992336.167994102.+	chr1	167992336	167994102	+	1767	0	0	0	0	0	0	0	0	0	0	0	0	0	1	0	0	0	0	0	0	0	0	0	0
Mmus38.chr1.16804967.16805626.-	chr1	16804967	16805626	-	660	0	0	0	0	0	0	0	0	0	0	0	0	0	0	0	0	0	0	0	0	0	0	0	0
Mmus38.chr1.16833272.16833898.-	chr1	16833272	16833898	-	627	0	0	0	0	0	0	0	0	0	0	0	0	0	0	0	0	0	0	0	0	0	0	0	0
Mmus38.chr1.16833835.16834260.-	chr1	16833835	16834260	-	426	0	0	0	0	0	0	0	0	0	0	0	0	0	0	0	0	0	0	0	0	0	0	0	0
Mmus38.chr1.168590965.168591714.+	chr1	168590965	168591714	+	750	0	0	0	0	0	0	0	0	0	0	0	0	0	0	0	0	0	0	0	0	0	0	0	0
Mmus38.chr1.168614034.168614486.-	chr1	168614034	168614486	-	453	0	0	0	0	0	0	0	0	0	0	0	0	0	0	0	0	0	0	0	0	0	0	0	0
Mmus38.chr1.168623895.168627794.-	chr1	168623895	168627794	-	3900	0	0	0	0	0	0	0	0	0	0	0	0	0	0	0	0	0	0	0	0	0	0	0	0
Mmus38.chr1.168644235.168648134.-	chr1	168644235	168648134	-	3900	0	0	0	0	0	0	0	0	0	0	0	0	0	0	0	0	0	0	0	0	0	0	0	0
Mmus38.chr1.16868863.16869480.-	chr1	16868863	16869480	-	618	0	0	0	0	0	0	0	0	0	0	0	0	0	0	0	0	0	0	0	0	0	0	0	0
Mmus38.chr1.16869702.16869986.-	chr1	16869702	16869986	-	285	0	0	0	0	0	0	0	0	0	0	0	0	0	0	0	0	0	0	0	0	0	0	0	0
Mmus38.chr1.16869990.16871114.-	chr1	16869990	16871114	-	1125	0	0	0	0	0	0	0	0	0	0	0	0	0	0	0	0	0	0	0	0	0	0	0	0
Mmus38.chr1.168724007.168725155.+	chr1	168724007	168725155	+	1149	0	0	0	0	0	0	0	0	0	0	0	0	0	0	0	0	0	0	0	0	0	0	0	0
Mmus38.chr1.16874094.16874741.+	chr1	16874094	16874741	+	648	0	0	0	0	0	0	0	0	0	0	0	0	0	0	0	0	0	0	0	0	0	0	0	0
Mmus38.chr1.16877940.16878227.-	chr1	16877940	16878227	-	288	0	0	0	0	0	0	0	0	0	0	0	0	0	0	0	0	0	0	0	0	0	0	0	0
Mmus38.chr1.16878714.16878965.-	chr1	16878714	16878965	-	252	0	0	0	0	0	0	0	0	0	0	0	0	0	0	0	0	0	0	0	0	0	0	0	0
Mmus38.chr1.168855771.168856886.-	chr1	168855771	168856886	-	1116	0	0	0	0	0	0	0	0	0	0	0	0	0	0	0	0	0	0	0	0	0	0	0	0
Mmus38.chr1.168929707.168930186.+	chr1	168929707	168930186	+	480	0	0	0	0	0	0	0	0	0	0	0	0	0	0	0	0	0	0	1	0	0	0	0	0
Mmus38.chr1.16894110.16897655.+	chr1	16894110	16897655	+	3546	0	0	0	0	0	0	0	0	0	0	0	0	0	0	0	0	0	0	0	0	0	0	0	0
Mmus38.chr1.168958584.168958922.+	chr1	168958584	168958922	+	339	0	0	0	0	0	0	0	0	0	0	0	0	0	0	0	0	0	0	0	0	0	0	0	0
Mmus38.chr1.168986902.168987360.+	chr1	168986902	168987360	+	459	0	0	0	0	0	0	0	0	0	0	0	0	0	0	0	0	0	0	0	0	0	0	0	0
Mmus38.chr1.169108120.169110642.-	chr1	169108120	169110642	-	2523	0	0	0	0	0	0	0	0	0	0	0	0	0	0	0	0	0	1	0	0	0	0	0	0
Mmus38.chr1.16912848.16914884.+	chr1	16912848	16914884	+	2037	0	0	0	0	0	0	0	0	0	0	0	0	0	0	0	0	4	0	0	0	0	0	0	0
Mmus38.chr1.169176773.169179754.+	chr1	169176773	169179754	+	2982	0	0	0	0	0	0	0	0	0	0	0	0	0	0	0	0	0	0	0	0	0	0	0	0
Mmus38.chr1.169192727.169193518.-	chr1	169192727	169193518	-	792	0	0	0	0	0	0	0	0	0	0	0	0	0	0	0	0	0	0	0	0	0	0	0	0
Mmus38.chr1.16920017.16920319.-	chr1	16920017	16920319	-	303	0	0	0	0	0	0	0	0	0	0	0	0	0	0	0	0	0	0	0	0	0	0	0	0
Mmus38.chr1.169286573.169290472.+	chr1	169286573	169290472	+	3900	0	0	0	0	0	0	0	0	0	0	0	0	0	0	0	0	0	0	0	0	0	0	0	0
Mmus38.chr1.169339294.169339740.-	chr1	169339294	169339740	-	447	0	0	0	0	0	0	0	0	0	0	0	0	0	0	0	0	0	0	0	0	0	0	0	0
Mmus38.chr1.169429265.169431466.+	chr1	169429265	169431466	+	2202	0	0	0	0	0	0	0	0	0	0	0	0	0	0	0	0	0	0	0	0	0	0	0	0
Mmus38.chr1.16947716.16951615.-	chr1	16947716	16951615	-	3900	0	0	0	0	0	0	0	0	0	0	0	0	0	0	0	0	0	0	0	0	0	0	0	0
Mmus38.chr1.169542874.169544103.+	chr1	169542874	169544103	+	1230	0	0	0	0	0	0	0	0	0	0	0	0	0	1	0	0	0	0	0	0	0	0	0	0
Mmus38.chr1.169543959.169547528.+	chr1	169543959	169547528	+	3570	0	0	0	0	0	0	0	0	0	1	0	0	0	0	0	0	0	0	0	0	0	0	0	0
Mmus38.chr1.169611085.169611555.+	chr1	169611085	169611555	+	471	0	0	0	0	0	0	0	0	0	0	0	0	0	0	0	0	0	0	0	0	0	0	0	0
Mmus38.chr1.169797439.169798266.-	chr1	169797439	169798266	-	828	0	0	0	0	0	0	0	0	0	0	0	0	0	0	0	0	0	0	0	0	0	0	0	0
Mmus38.chr1.170017251.170017730.+	chr1	170017251	170017730	+	480	0	0	0	0	0	0	0	0	0	0	0	0	0	0	0	0	0	0	0	0	0	0	0	0
Mmus38.chr1.170017798.170018217.+	chr1	170017798	170018217	+	420	0	0	0	0	0	0	0	0	0	0	0	0	0	0	0	0	0	0	0	0	0	0	0	0
Mmus38.chr1.170018958.170019812.+	chr1	170018958	170019812	+	855	0	0	0	0	0	0	0	0	0	0	0	0	0	0	0	0	0	0	0	0	0	0	0	0
Mmus38.chr1.170019996.170020469.+	chr1	170019996	170020469	+	474	0	0	0	0	0	0	0	0	0	0	0	0	0	0	0	0	0	0	0	0	0	0	0	0
Mmus38.chr1.170020513.170021151.+	chr1	170020513	170021151	+	639	0	0	0	0	0	0	0	0	0	0	0	0	0	0	0	0	0	0	0	0	0	0	0	0
Mmus38.chr1.170020949.170021563.+	chr1	170020949	170021563	+	615	0	0	0	0	0	0	0	0	0	0	0	0	0	0	0	0	0	0	0	0	0	0	0	0
Mmus38.chr1.170021567.170022730.+	chr1	170021567	170022730	+	1164	0	0	0	0	0	0	0	0	0	0	0	0	0	0	0	0	0	0	0	0	0	0	0	0
Mmus38.chr1.170116252.170118090.+	chr1	170116252	170118090	+	1839	0	0	0	0	0	0	0	0	0	0	0	0	0	0	0	0	0	0	0	0	0	0	0	0
Mmus38.chr1.170117946.170121068.+	chr1	170117946	170121068	+	3123	0	0	0	0	0	0	0	0	0	0	0	0	0	0	1	0	0	1	0	0	0	0	0	0
Mmus38.chr1.170120905.170121519.+	chr1	170120905	170121519	+	615	0	0	0	0	0	0	0	0	0	0	0	0	0	0	0	0	0	0	0	0	0	0	0	0
Mmus38.chr1.17020191.17020670.+	chr1	17020191	17020670	+	480	0	0	0	0	0	0	0	0	0	0	0	0	0	0	0	0	0	0	0	0	0	0	0	0
Mmus38.chr1.170257476.170260751.-	chr1	170257476	170260751	-	3276	0	0	0	0	0	0	0	0	0	0	0	0	0	0	0	0	0	1	0	0	0	0	0	0
Mmus38.chr1.170597138.170597410.-	chr1	170597138	170597410	-	273	0	0	0	0	0	0	0	0	0	0	0	0	0	0	0	0	0	0	0	0	0	0	0	0
Mmus38.chr1.170597423.170597668.-	chr1	170597423	170597668	-	246	0	0	0	0	0	0	0	0	0	0	0	0	0	0	0	0	0	0	0	0	0	0	0	0
Mmus38.chr1.170597808.170598278.-	chr1	170597808	170598278	-	471	0	0	0	0	0	0	0	0	0	0	0	0	0	0	0	0	0	0	0	0	0	0	0	0
Mmus38.chr1.170598282.170598932.-	chr1	170598282	170598932	-	651	0	0	0	0	0	0	0	0	0	0	0	0	0	0	0	0	0	0	0	0	0	0	0	0
Mmus38.chr1.17078051.17078740.+	chr1	17078051	17078740	+	690	0	0	0	0	0	0	0	0	0	0	0	0	0	0	0	0	0	0	0	0	0	0	0	0
Mmus38.chr1.170942219.170944150.+	chr1	170942219	170944150	+	1932	0	0	0	0	3	2	0	0	0	0	0	3	7	14	27	21	29	24	44	36	32	9	36	51
Mmus38.chr1.170944154.170947741.+	chr1	170944154	170947741	+	3588	0	0	0	0	9	4	3	3	3	1	0	1	11	21	24	13	69	55	69	84	60	31	39	60
Mmus38.chr1.170947618.170949615.+	chr1	170947618	170949615	+	1998	0	0	0	0	1	4	2	12	8	1	10	7	15	7	16	36	56	52	81	70	66	57	45	61
Mmus38.chr1.17140528.17141061.-	chr1	17140528	17141061	-	534	0	0	0	0	0	0	0	0	0	0	0	0	0	0	0	0	0	0	0	0	0	0	0	0
Mmus38.chr1.171481848.171483779.+	chr1	171481848	171483779	+	1932	0	0	0	0	0	0	0	0	0	0	0	0	0	0	0	0	0	0	0	0	0	0	0	0
Mmus38.chr1.171483783.171484694.+	chr1	171483783	171484694	+	912	0	0	0	0	0	0	0	0	0	0	0	0	0	0	0	0	0	0	0	0	0	0	0	0
Mmus38.chr1.171484698.171486767.+	chr1	171484698	171486767	+	2070	0	0	0	0	0	0	0	0	0	0	0	0	0	0	0	0	0	3	0	0	0	0	0	0
Mmus38.chr1.171486771.171487370.+	chr1	171486771	171487370	+	600	0	0	0	0	0	0	0	0	0	0	0	0	0	0	0	0	1	1	1	1	1	1	5	0
Mmus38.chr1.171487247.171489247.+	chr1	171487247	171489247	+	2001	1	1	1	1	0	2	0	6	3	3	1	2	2	1	1	4	3	11	18	10	20	20	13	10
Mmus38.chr1.171521877.171523154.+	chr1	171521877	171523154	+	1278	0	0	0	0	0	0	0	0	0	0	0	0	0	0	0	0	0	0	0	0	0	0	0	0
Mmus38.chr1.171719336.171719719.-	chr1	171719336	171719719	-	384	0	0	0	0	0	0	0	0	0	0	0	0	0	0	0	0	0	0	0	0	0	0	0	0
Mmus38.chr1.171725888.171726226.+	chr1	171725888	171726226	+	339	0	0	0	0	0	0	0	0	0	0	0	0	0	0	0	0	0	0	0	0	0	0	0	0
Mmus38.chr1.171811812.171812198.+	chr1	171811812	171812198	+	387	0	0	0	0	0	0	0	0	0	0	0	0	0	0	0	0	1	0	0	2	1	0	0	1
Mmus38.chr1.171830610.171831308.+	chr1	171830610	171831308	+	699	0	0	0	0	0	0	0	0	0	0	0	0	0	0	0	0	0	0	0	0	0	0	0	0
Mmus38.chr1.171878140.171878919.+	chr1	171878140	171878919	+	780	0	0	0	0	0	0	1	1	0	1	3	0	0	0	0	0	0	0	3	0	0	0	0	0
Mmus38.chr1.171879451.171880614.+	chr1	171879451	171880614	+	1164	0	0	0	0	0	2	0	0	2	0	1	0	0	0	0	0	0	4	0	0	0	2	0	0
Mmus38.chr1.171893718.171894110.-	chr1	171893718	171894110	-	393	0	0	0	0	0	0	0	0	0	0	0	0	0	0	0	0	0	0	1	0	0	0	0	0
Mmus38.chr1.17221153.17221536.-	chr1	17221153	17221536	-	384	0	0	0	0	0	0	0	0	0	0	0	0	0	0	0	0	0	0	0	0	0	0	0	0
Mmus38.chr1.172266194.172268041.+	chr1	172266194	172268041	+	1848	0	0	0	0	0	0	0	0	0	0	0	0	0	0	0	0	0	0	1	0	0	0	0	0
Mmus38.chr1.172267872.172268258.+	chr1	172267872	172268258	+	387	0	0	0	0	0	0	0	0	0	0	0	0	0	0	0	0	0	0	0	0	0	0	0	0
Mmus38.chr1.172268222.172268617.+	chr1	172268222	172268617	+	396	0	0	0	0	0	0	0	0	0	0	0	0	0	0	0	0	0	0	0	0	0	0	0	0
Mmus38.chr1.17238633.17238980.+	chr1	17238633	17238980	+	348	0	0	0	0	0	0	0	0	0	0	0	0	0	0	0	0	0	0	0	0	0	0	0	0
Mmus38.chr1.17238996.17239439.+	chr1	17238996	17239439	+	444	0	0	0	0	0	0	0	0	0	0	0	0	0	0	0	0	0	0	0	0	0	0	0	0
Mmus38.chr1.17240739.17241008.+	chr1	17240739	17241008	+	270	0	0	0	0	0	0	0	0	0	0	0	0	0	0	0	0	0	0	0	0	0	0	0	0
Mmus38.chr1.17241226.17241657.+	chr1	17241226	17241657	+	432	0	0	0	0	0	0	0	0	0	0	0	0	0	0	0	0	0	0	0	0	0	0	0	0
Mmus38.chr1.172421809.172422165.-	chr1	172421809	172422165	-	357	0	0	0	0	0	0	0	0	0	0	0	0	0	0	0	0	0	0	0	0	0	0	0	0
Mmus38.chr1.172606650.172606973.+	chr1	172606650	172606973	+	324	0	0	0	0	0	0	0	0	0	0	0	0	0	0	0	0	0	0	0	0	0	0	0	0
Mmus38.chr1.17262559.17263701.+	chr1	17262559	17263701	+	1143	0	0	0	0	0	0	0	0	0	0	0	0	0	0	0	0	0	0	0	0	0	0	0	0
Mmus38.chr1.17264587.17264877.-	chr1	17264587	17264877	-	291	0	0	0	0	0	0	0	0	0	0	0	0	0	0	0	0	0	0	0	0	0	0	0	0
Mmus38.chr1.172672093.172673412.-	chr1	172672093	172673412	-	1320	0	0	0	0	0	0	0	0	0	0	0	0	0	0	0	0	0	0	0	0	0	0	0	0
Mmus38.chr1.17269744.17270328.-	chr1	17269744	17270328	-	585	0	0	0	0	0	0	0	0	0	0	0	0	0	0	0	0	0	0	0	0	0	0	0	0
Mmus38.chr1.172718516.172722415.+	chr1	172718516	172722415	+	3900	0	4	0	0	11	11	12	2	11	6	8	8	2	1	0	0	84	65	56	63	99	59	56	112
Mmus38.chr1.172733616.172737515.+	chr1	172733616	172737515	+	3900	0	0	0	0	4	3	4	3	5	7	2	4	0	0	0	0	13	25	5	16	35	16	36	11
Mmus38.chr1.172818917.172819426.-	chr1	172818917	172819426	-	510	0	0	0	0	0	0	0	0	0	0	0	0	0	0	0	0	0	0	0	0	0	0	0	0
Mmus38.chr1.172879995.172883180.-	chr1	172879995	172883180	-	3186	0	0	0	0	0	0	0	0	0	0	0	0	0	0	0	0	0	0	0	0	0	0	0	0
Mmus38.chr1.17290214.17292493.-	chr1	17290214	17292493	-	2280	0	0	0	0	0	0	0	0	0	0	0	0	0	0	0	0	0	0	0	1	0	0	0	0
Mmus38.chr1.172928030.172928755.-	chr1	172928030	172928755	-	726	0	0	0	0	0	0	0	0	0	0	0	0	0	0	0	0	0	0	0	0	0	0	0	0
Mmus38.chr1.172928631.172929299.-	chr1	172928631	172929299	-	669	0	0	0	0	0	0	0	0	0	0	0	0	0	0	0	0	0	0	0	0	0	0	0	0
Mmus38.chr1.172942057.172942425.+	chr1	172942057	172942425	+	369	2	1	2	0	0	0	0	0	0	0	0	0	21	11	28	8	19	20	31	14	9	12	10	23
Mmus38.chr1.172972523.172974574.+	chr1	172972523	172974574	+	2052	0	1	0	0	0	0	0	0	0	0	0	0	4	0	0	0	0	0	0	0	0	0	0	1
Mmus38.chr1.173000911.173002275.-	chr1	173000911	173002275	-	1365	0	0	0	0	0	0	0	0	0	0	0	0	0	0	0	0	0	0	0	0	0	0	0	0
Mmus38.chr1.173112814.173113761.+	chr1	173112814	173113761	+	948	0	0	0	0	0	0	0	0	0	0	0	0	0	0	0	0	0	0	0	0	0	0	0	0
Mmus38.chr1.173158461.173158763.-	chr1	173158461	173158763	-	303	0	0	0	0	0	0	0	0	0	0	0	0	0	0	0	0	0	0	0	0	0	0	0	0
Mmus38.chr1.173158767.173160818.-	chr1	173158767	173160818	-	2052	0	0	0	0	0	0	0	0	0	0	0	0	0	0	0	0	0	0	0	0	0	0	0	0
Mmus38.chr1.173177758.173180355.-	chr1	173177758	173180355	-	2598	0	0	0	0	0	0	0	0	0	0	0	0	0	0	0	0	0	0	0	0	0	0	0	0
Mmus38.chr1.173255085.173258828.-	chr1	173255085	173258828	-	3744	0	0	0	0	0	0	0	0	0	0	0	0	0	0	0	0	0	0	0	0	0	0	0	0
Mmus38.chr1.17331088.17333493.-	chr1	17331088	17333493	-	2406	0	0	0	0	0	0	0	0	0	0	0	0	0	0	0	0	0	0	0	0	0	0	0	0
Mmus38.chr1.17344174.17344470.-	chr1	17344174	17344470	-	297	0	0	0	0	0	0	0	0	0	0	0	0	0	0	0	0	0	0	0	0	0	0	0	0
Mmus38.chr1.173543425.173544096.+	chr1	173543425	173544096	+	672	0	0	0	0	0	0	0	0	0	0	0	0	0	0	0	0	0	0	0	0	0	0	0	0
Mmus38.chr1.173553442.173554002.-	chr1	173553442	173554002	-	561	0	0	0	0	0	0	0	0	0	0	0	0	0	0	0	0	0	0	1	0	0	0	0	0
Mmus38.chr1.173567620.173568006.-	chr1	173567620	173568006	-	387	0	0	0	0	5	7	19	13	20	14	11	13	0	3	6	3	64	131	124	115	77	40	89	69
Mmus38.chr1.173568891.173569334.-	chr1	173568891	173569334	-	444	0	0	0	1	32	29	32	26	27	15	24	22	0	0	1	0	137	246	331	246	255	89	147	179
Mmus38.chr1.173569295.173570173.-	chr1	173569295	173570173	-	879	0	0	0	0	30	10	33	38	61	18	24	22	0	0	3	0	115	239	295	251	231	124	161	184
Mmus38.chr1.173570655.173570912.-	chr1	173570655	173570912	-	258	0	0	0	0	4	2	9	2	10	0	10	7	0	0	0	0	24	22	46	42	54	12	32	20
Mmus38.chr1.173570933.173571475.-	chr1	173570933	173571475	-	543	0	0	0	0	16	5	9	7	11	8	2	10	2	0	0	0	64	65	80	69	78	43	87	44
Mmus38.chr1.173571553.173571888.-	chr1	173571553	173571888	-	336	0	0	0	0	4	2	2	3	7	5	5	1	0	1	0	3	21	47	45	79	44	14	22	44
Mmus38.chr1.173571901.173572377.-	chr1	173571901	173572377	-	477	0	0	0	0	6	0	5	11	3	11	6	6	0	1	0	0	28	75	49	66	57	22	51	39
Mmus38.chr1.173574889.173575791.-	chr1	173574889	173575791	-	903	0	0	0	0	2	2	1	0	2	1	0	2	5	0	0	0	16	29	12	27	17	15	21	14
Mmus38.chr1.173575790.173576965.-	chr1	173575790	173576965	-	1176	0	0	0	0	0	0	0	0	0	0	0	2	0	0	0	0	0	1	3	4	3	0	2	0
Mmus38.chr1.173576969.173577424.-	chr1	173576969	173577424	-	456	0	0	0	0	0	0	2	2	0	0	0	0	0	0	0	0	0	1	0	0	0	0	0	0
Mmus38.chr1.173577400.173578167.-	chr1	173577400	173578167	-	768	0	0	0	0	0	0	0	2	0	0	0	0	0	0	0	0	0	0	0	9	1	0	0	1
Mmus38.chr1.173578171.173579793.-	chr1	173578171	173579793	-	1623	0	0	0	0	0	0	0	0	0	0	0	0	0	0	0	0	0	1	1	0	9	4	4	6
Mmus38.chr1.173580737.173581024.-	chr1	173580737	173581024	-	288	0	0	0	0	5	5	1	11	1	0	2	1	0	0	0	0	4	11	37	15	7	17	16	5
Mmus38.chr1.173581149.173581397.-	chr1	173581149	173581397	-	249	0	0	0	0	4	2	3	1	6	0	0	0	0	0	0	0	3	10	29	17	8	8	3	9
Mmus38.chr1.17358938.17359564.-	chr1	17358938	17359564	-	627	0	0	0	0	0	0	0	0	0	0	0	0	0	0	0	0	0	0	0	0	0	0	0	0
Mmus38.chr1.173619529.173619843.+	chr1	173619529	173619843	+	315	0	0	0	0	0	0	0	0	0	0	0	0	0	0	0	0	0	0	0	0	0	0	0	0
Mmus38.chr1.173691502.173692008.+	chr1	173691502	173692008	+	507	0	0	0	0	0	0	0	0	0	0	0	0	0	0	0	0	0	0	2	5	0	0	0	0
Mmus38.chr1.173692315.173692788.+	chr1	173692315	173692788	+	474	0	0	0	0	0	0	0	0	0	0	0	0	0	0	0	0	0	3	1	2	0	0	0	0
Mmus38.chr1.173692787.173693122.+	chr1	173692787	173693122	+	336	0	0	0	0	0	0	0	0	0	0	0	0	0	0	0	0	0	0	5	0	0	0	0	0
Mmus38.chr1.173693200.173693478.+	chr1	173693200	173693478	+	279	0	0	0	0	0	0	0	0	0	0	0	0	0	0	2	0	0	0	0	0	0	0	0	0
Mmus38.chr1.173693506.173693766.+	chr1	173693506	173693766	+	261	0	0	0	0	0	0	0	0	0	0	0	0	0	0	0	0	1	2	2	0	0	0	0	0
Mmus38.chr1.173694354.173695163.+	chr1	173694354	173695163	+	810	0	0	0	0	1	4	1	1	0	0	0	0	0	2	0	0	4	4	3	2	0	0	0	0
Mmus38.chr1.173694983.173695465.+	chr1	173694983	173695465	+	483	0	0	0	0	0	0	0	0	0	0	0	0	0	0	0	0	0	0	0	0	0	0	0	0
Mmus38.chr1.173695398.173695781.+	chr1	173695398	173695781	+	384	1	8	5	24	31	18	17	14	0	0	1	0	18	23	13	33	68	168	152	92	3	3	1	0
Mmus38.chr1.173696896.173697255.+	chr1	173696896	173697255	+	360	7	0	3	0	10	3	2	2	0	0	1	0	8	5	0	5	18	34	37	37	0	0	0	0
Mmus38.chr1.173717594.173717878.-	chr1	173717594	173717878	-	285	0	0	0	0	0	0	0	0	0	0	0	0	0	0	0	0	2	0	4	1	0	0	1	0
Mmus38.chr1.173787965.173791081.-	chr1	173787965	173791081	-	3117	0	0	0	0	0	0	6	0	0	1	0	0	0	0	0	0	0	1	5	0	0	0	1	0
Mmus38.chr1.173815572.173816441.+	chr1	173815572	173816441	+	870	0	0	0	0	0	0	0	0	0	0	0	0	0	0	0	0	0	0	0	0	0	0	0	0
Mmus38.chr1.173834723.173838745.+	chr1	173834723	173838745	+	4023	1	0	0	0	0	0	0	0	0	0	0	0	0	0	0	0	1	0	0	0	0	0	0	0
Mmus38.chr1.17383997.17386426.-	chr1	17383997	17386426	-	2430	0	0	0	0	0	0	0	0	0	0	0	0	0	0	0	0	0	0	0	0	0	0	0	0
Mmus38.chr1.173956927.173958489.+	chr1	173956927	173958489	+	1563	0	0	0	0	0	0	0	0	0	0	0	0	0	0	0	0	0	0	0	0	0	0	0	0
Mmus38.chr1.173968402.173968683.+	chr1	173968402	173968683	+	282	0	0	0	0	0	0	0	0	0	0	0	0	0	0	0	0	0	0	0	0	0	0	0	0
Mmus38.chr1.173991874.173992284.+	chr1	173991874	173992284	+	411	0	0	0	0	0	0	0	0	0	0	0	0	0	0	0	0	0	0	0	0	0	0	0	0
Mmus38.chr1.174021363.174021734.+	chr1	174021363	174021734	+	372	0	0	0	0	0	0	0	0	0	0	0	0	0	0	0	0	0	0	0	0	0	0	0	0
Mmus38.chr1.174233060.174235645.-	chr1	174233060	174235645	-	2586	0	0	0	0	0	0	0	0	0	0	0	0	0	0	0	0	0	0	0	0	0	0	0	0
Mmus38.chr1.174256366.174260265.+	chr1	174256366	174260265	+	3900	0	0	0	0	0	0	0	0	0	0	0	0	0	0	0	0	0	0	0	0	0	0	0	0
Mmus38.chr1.174276251.174280150.-	chr1	174276251	174280150	-	3900	0	0	0	0	0	0	0	0	0	0	0	0	0	0	0	0	0	0	0	0	0	0	0	0
Mmus38.chr1.174288292.174289620.+	chr1	174288292	174289620	+	1329	0	0	0	0	0	0	0	0	0	0	0	0	0	0	0	0	0	0	0	0	0	0	0	0
Mmus38.chr1.174289431.174290384.+	chr1	174289431	174290384	+	954	0	0	0	0	0	0	0	0	0	0	0	0	0	0	0	0	0	0	0	0	0	0	0	0
Mmus38.chr1.174290555.174292306.+	chr1	174290555	174292306	+	1752	0	0	0	1	0	0	0	0	0	0	0	0	1	0	0	0	0	0	0	0	0	0	0	0
Mmus38.chr1.174292310.174292750.+	chr1	174292310	174292750	+	441	0	0	0	0	0	0	0	0	0	0	0	0	0	0	0	0	0	0	0	0	0	0	0	0
Mmus38.chr1.174310115.174311608.+	chr1	174310115	174311608	+	1494	0	0	0	0	0	0	0	0	0	0	0	0	0	0	0	0	0	0	0	0	0	0	0	0
Mmus38.chr1.174340084.174340545.-	chr1	174340084	174340545	-	462	0	0	0	0	0	0	0	0	0	0	0	0	0	0	0	0	0	0	0	0	0	0	0	0
Mmus38.chr1.174357310.174358011.+	chr1	174357310	174358011	+	702	0	0	0	0	0	0	0	0	0	0	0	0	0	0	0	0	0	0	0	0	0	0	0	0
Mmus38.chr1.17437231.17437812.-	chr1	17437231	17437812	-	582	0	0	0	0	0	0	0	0	0	0	0	0	0	0	0	0	0	0	0	0	0	0	0	0
Mmus38.chr1.174379036.174380841.-	chr1	174379036	174380841	-	1806	0	0	0	0	0	0	0	0	0	0	0	0	0	0	0	0	0	0	0	0	0	0	0	0
Mmus38.chr1.174380984.174381448.-	chr1	174380984	174381448	-	465	0	0	0	0	0	0	0	0	0	0	0	0	0	0	0	0	0	0	0	0	0	0	0	0
Mmus38.chr1.174381601.174382128.-	chr1	174381601	174382128	-	528	0	0	0	0	0	0	0	0	0	0	0	0	0	0	0	0	0	0	0	0	0	0	0	0
Mmus38.chr1.174397177.174398328.+	chr1	174397177	174398328	+	1152	0	0	0	0	0	0	0	0	0	0	0	0	0	0	0	0	0	0	0	0	0	0	0	0
Mmus38.chr1.174403990.174404535.+	chr1	174403990	174404535	+	546	0	0	0	0	0	0	0	0	0	0	0	0	0	0	0	0	0	0	0	0	0	0	0	0
Mmus38.chr1.174458122.174458592.+	chr1	174458122	174458592	+	471	0	0	0	0	0	0	0	0	0	0	0	0	0	0	0	0	0	0	0	0	0	0	0	0
Mmus38.chr1.174458707.174459267.+	chr1	174458707	174459267	+	561	0	0	0	0	0	0	0	0	0	0	0	0	0	0	0	0	0	0	0	0	0	0	0	0
Mmus38.chr1.174459263.174461215.+	chr1	174459263	174461215	+	1953	0	0	0	0	0	0	0	0	0	0	0	0	0	0	0	0	0	0	0	0	0	0	0	0
Mmus38.chr1.174577770.174578300.-	chr1	174577770	174578300	-	531	0	0	0	0	0	0	0	0	0	0	0	0	0	0	0	0	0	0	0	0	0	0	0	0
Mmus38.chr1.17468910.17472692.+	chr1	17468910	17472692	+	3783	0	0	0	0	0	0	0	0	0	0	1	0	0	0	0	0	0	0	0	0	0	0	0	0
Mmus38.chr1.174708556.174712455.-	chr1	174708556	174712455	-	3900	0	0	0	0	0	0	0	0	0	0	0	0	0	0	0	0	0	0	0	0	0	0	0	0
Mmus38.chr1.17475517.17479143.+	chr1	17475517	17479143	+	3627	0	0	0	0	0	0	0	0	0	0	0	0	0	0	0	0	0	0	0	0	0	0	0	0
Mmus38.chr1.174785210.174787429.-	chr1	174785210	174787429	-	2220	0	0	0	0	0	0	0	0	0	0	0	0	0	0	0	0	0	0	0	0	0	0	0	0
Mmus38.chr1.174936221.174937402.+	chr1	174936221	174937402	+	1182	0	0	0	0	0	0	0	0	0	0	0	0	0	0	0	0	0	0	0	0	0	0	0	0
Mmus38.chr1.174944867.174947314.+	chr1	174944867	174947314	+	2448	0	0	0	0	0	0	0	0	0	0	0	0	0	0	0	0	0	0	0	0	0	0	0	0
Mmus38.chr1.175010177.175012156.-	chr1	175010177	175012156	-	1980	0	0	0	0	0	0	0	0	0	0	0	0	0	1	0	0	0	0	0	0	0	0	0	0
Mmus38.chr1.175043364.175046123.-	chr1	175043364	175046123	-	2760	0	0	0	0	0	0	0	0	0	0	0	0	0	0	0	0	0	0	0	0	0	0	0	0
Mmus38.chr1.175045979.175047832.-	chr1	175045979	175047832	-	1854	0	0	0	0	0	0	0	0	0	0	0	0	0	0	0	0	0	0	0	0	0	0	0	0
Mmus38.chr1.175235766.175236344.+	chr1	175235766	175236344	+	579	0	0	0	0	0	0	0	0	0	0	0	0	0	0	0	0	0	0	0	0	0	0	0	0
Mmus38.chr1.175253765.175254688.+	chr1	175253765	175254688	+	924	0	0	0	0	0	0	0	0	0	0	0	0	0	0	0	0	0	0	0	0	0	0	0	0
Mmus38.chr1.17525758.17526627.-	chr1	17525758	17526627	-	870	0	0	0	0	0	0	0	0	0	0	0	0	0	0	0	0	0	0	1	0	0	0	0	0
Mmus38.chr1.175281090.175284680.-	chr1	175281090	175284680	-	3591	0	0	0	0	0	0	0	0	0	0	0	0	0	0	0	0	0	0	0	0	0	0	0	0
Mmus38.chr1.175302755.175303156.-	chr1	175302755	175303156	-	402	0	0	0	0	0	0	0	0	0	0	0	0	0	0	0	0	0	0	0	0	0	0	0	0
Mmus38.chr1.17532011.17532445.-	chr1	17532011	17532445	-	435	0	0	0	0	0	0	0	0	0	0	0	0	0	0	0	0	0	0	0	0	0	0	0	0
Mmus38.chr1.17532449.17533144.-	chr1	17532449	17533144	-	696	0	0	0	0	0	0	0	0	0	0	0	0	0	0	0	0	0	0	0	0	0	0	0	0
Mmus38.chr1.175339695.175343267.-	chr1	175339695	175343267	-	3573	0	0	0	0	0	0	0	0	0	0	0	0	0	0	0	0	0	0	0	0	0	0	0	0
Mmus38.chr1.175398727.175401045.+	chr1	175398727	175401045	+	2319	0	0	0	0	0	0	0	0	0	0	0	0	0	0	0	0	0	0	0	0	0	0	0	0
Mmus38.chr1.175796511.175798523.-	chr1	175796511	175798523	-	2013	0	0	0	0	0	0	0	0	0	0	0	0	0	0	0	0	0	0	0	0	0	0	0	0
Mmus38.chr1.175818497.175822396.+	chr1	175818497	175822396	+	3900	0	0	0	0	0	0	0	0	0	0	0	0	0	0	0	0	0	0	0	0	0	0	0	0
Mmus38.chr1.17582133.17582636.-	chr1	17582133	17582636	-	504	0	0	0	0	0	0	0	0	0	0	0	0	0	0	0	0	0	0	0	0	0	0	0	0
Mmus38.chr1.175844764.175848309.+	chr1	175844764	175848309	+	3546	0	0	0	0	0	0	0	0	0	0	0	0	0	0	0	0	0	0	0	0	0	0	0	0
Mmus38.chr1.176284308.176288207.+	chr1	176284308	176288207	+	3900	0	0	0	0	0	0	0	0	0	0	0	0	0	0	0	0	0	0	0	0	0	0	0	0
Mmus38.chr1.176385518.176386162.-	chr1	176385518	176386162	-	645	0	0	0	0	0	0	0	0	0	0	0	0	0	0	0	0	0	0	0	0	0	0	0	0
Mmus38.chr1.176544446.176547130.-	chr1	176544446	176547130	-	2685	0	0	0	0	0	0	0	0	0	0	0	0	0	0	0	0	0	0	0	0	0	0	0	0
Mmus38.chr1.176547097.176548017.-	chr1	176547097	176548017	-	921	0	0	0	0	0	0	0	0	0	0	0	0	0	0	0	0	0	0	0	0	0	0	0	0
Mmus38.chr1.176547873.176549708.-	chr1	176547873	176549708	-	1836	0	0	0	0	0	0	0	0	0	0	0	0	0	0	0	0	0	0	0	0	0	0	0	0
Mmus38.chr1.176549998.176552787.-	chr1	176549998	176552787	-	2790	0	0	0	0	0	0	0	0	0	0	0	0	0	0	0	0	0	0	0	0	0	0	0	0
Mmus38.chr1.176585242.176586252.-	chr1	176585242	176586252	-	1011	0	0	0	0	0	0	0	0	0	0	0	0	0	0	0	0	0	0	0	0	0	0	0	0
Mmus38.chr1.17682136.17682549.-	chr1	17682136	17682549	-	414	0	0	0	0	0	0	0	0	0	0	0	0	0	0	0	0	0	0	0	0	0	0	0	0
Mmus38.chr1.176858191.176858532.-	chr1	176858191	176858532	-	342	0	0	0	0	0	0	0	0	0	0	0	0	0	0	0	0	0	0	0	0	0	0	0	0
Mmus38.chr1.176858448.176859563.-	chr1	176858448	176859563	-	1116	0	0	0	0	0	0	0	0	0	0	0	0	0	0	0	0	0	0	0	0	0	0	0	0
Mmus38.chr1.176894004.176897903.-	chr1	176894004	176897903	-	3900	0	0	0	0	0	0	0	0	0	0	0	0	0	0	0	0	0	0	0	0	0	0	0	0
Mmus38.chr1.17689690.17690064.-	chr1	17689690	17690064	-	375	0	0	0	0	0	0	0	0	0	0	0	0	0	0	0	0	0	0	0	0	0	0	0	0
Mmus38.chr1.17700565.17703525.-	chr1	17700565	17703525	-	2961	0	0	0	0	0	0	2	0	0	0	0	0	0	0	0	0	0	0	0	0	0	0	0	0
Mmus38.chr1.17705674.17706354.-	chr1	17705674	17706354	-	681	0	0	0	0	0	0	0	0	0	0	0	0	0	0	0	0	0	0	0	0	0	0	0	0
Mmus38.chr1.177213727.177217626.-	chr1	177213727	177217626	-	3900	0	0	0	0	0	0	0	0	0	0	0	0	0	0	0	0	0	0	0	0	0	0	0	0
Mmus38.chr1.177655726.177658137.-	chr1	177655726	177658137	-	2412	0	0	0	0	0	0	0	0	0	0	0	0	0	0	0	0	0	0	0	0	0	0	0	0
Mmus38.chr1.177658290.177658817.-	chr1	177658290	177658817	-	528	0	0	0	0	0	0	0	0	0	0	0	0	0	0	0	0	0	0	0	0	0	0	0	0
Mmus38.chr1.177745114.177745422.-	chr1	177745114	177745422	-	309	0	0	0	0	0	0	0	0	0	1	3	1	0	0	0	1	0	0	0	0	1	3	0	0
Mmus38.chr1.177745815.177746105.-	chr1	177745815	177746105	-	291	0	0	0	0	0	0	0	0	0	0	0	0	0	0	0	0	0	0	0	0	1	0	3	1
Mmus38.chr1.177746865.177747311.-	chr1	177746865	177747311	-	447	0	0	0	0	0	0	0	0	0	0	1	0	0	0	0	5	2	0	0	0	3	0	0	0
Mmus38.chr1.177750200.177750445.-	chr1	177750200	177750445	-	246	0	0	0	0	1	0	0	0	0	3	0	0	0	0	3	0	0	0	6	2	2	0	0	6
Mmus38.chr1.177803247.177803780.-	chr1	177803247	177803780	-	534	0	0	0	0	0	0	0	0	0	0	0	0	0	0	0	0	0	0	0	0	0	0	0	0
Mmus38.chr1.177833236.177833784.-	chr1	177833236	177833784	-	549	0	0	0	0	0	0	0	0	0	0	0	0	0	0	0	0	0	0	0	0	0	0	1	1
Mmus38.chr1.177866057.177868465.-	chr1	177866057	177868465	-	2409	2	0	0	0	0	0	0	0	0	0	0	0	0	0	2	0	0	0	0	0	0	0	0	0
Mmus38.chr1.177891025.177891369.-	chr1	177891025	177891369	-	345	0	0	0	0	0	0	0	0	0	0	0	0	0	0	0	0	0	0	0	0	0	0	0	0
Mmus38.chr1.177897341.177897733.-	chr1	177897341	177897733	-	393	0	0	0	0	0	0	0	0	0	0	0	0	0	0	0	0	0	0	0	0	0	0	0	0
Mmus38.chr1.177920144.177922087.-	chr1	177920144	177922087	-	1944	0	0	0	0	0	0	0	0	0	0	0	0	0	0	0	1	0	0	0	0	0	0	0	0
Mmus38.chr1.177922091.177923578.-	chr1	177922091	177923578	-	1488	0	0	0	0	0	0	0	0	0	0	0	0	0	0	0	0	0	0	0	0	0	0	0	0
Mmus38.chr1.177924728.177925321.-	chr1	177924728	177925321	-	594	0	0	0	0	0	0	0	0	0	0	0	0	0	0	0	0	0	0	0	0	0	0	1	0
Mmus38.chr1.177930071.177933970.-	chr1	177930071	177933970	-	3900	0	0	0	0	0	0	0	0	0	0	0	0	0	0	0	0	0	0	0	0	0	0	0	0
Mmus38.chr1.177965753.177966085.-	chr1	177965753	177966085	-	333	0	0	0	0	0	0	0	0	0	0	0	0	0	0	0	0	0	0	0	0	0	0	0	0
Mmus38.chr1.177973381.177973746.-	chr1	177973381	177973746	-	366	0	0	0	0	0	0	0	0	0	0	0	0	0	0	0	0	0	0	0	0	0	0	0	0
Mmus38.chr1.178001280.178001801.-	chr1	178001280	178001801	-	522	0	0	0	0	0	0	0	0	0	0	0	0	0	0	0	0	0	0	0	0	0	0	0	0
Mmus38.chr1.178006317.178009052.-	chr1	178006317	178009052	-	2736	0	0	0	0	0	0	0	0	0	0	0	0	0	0	0	0	0	0	0	0	0	0	0	0
Mmus38.chr1.178034822.178035799.-	chr1	178034822	178035799	-	978	0	0	0	0	0	0	0	0	0	0	0	0	0	0	0	0	0	0	0	0	0	0	0	0
Mmus38.chr1.178055819.178056421.-	chr1	178055819	178056421	-	603	0	0	0	0	0	0	0	0	0	0	0	0	0	0	0	0	0	0	0	0	0	0	0	0
Mmus38.chr1.178058574.178060358.+	chr1	178058574	178060358	+	1785	0	1	0	0	0	0	0	0	0	0	0	0	3	0	2	1	0	0	0	0	0	0	0	0
Mmus38.chr1.178060214.178061134.+	chr1	178060214	178061134	+	921	0	0	0	0	0	0	0	0	0	0	0	0	0	0	0	0	0	0	0	0	0	0	0	0
Mmus38.chr1.178061101.178063785.+	chr1	178061101	178063785	+	2685	0	0	0	0	0	0	0	0	0	0	0	0	0	0	0	0	0	0	0	0	1	0	0	0
Mmus38.chr1.178080149.178082494.+	chr1	178080149	178082494	+	2346	0	0	0	0	0	0	0	0	0	0	0	0	0	0	0	0	0	0	0	0	0	0	0	0
Mmus38.chr1.178083265.178085538.+	chr1	178083265	178085538	+	2274	0	0	0	0	0	0	0	0	0	0	0	0	0	0	0	0	0	0	0	0	0	0	0	0
Mmus38.chr1.178088976.178090970.-	chr1	178088976	178090970	-	1995	0	0	0	0	0	0	0	0	0	0	0	0	0	0	0	0	0	0	0	0	0	0	0	0
Mmus38.chr1.178125861.178126643.-	chr1	178125861	178126643	-	783	0	0	0	0	0	0	0	0	0	0	0	0	0	0	0	0	0	0	0	0	0	0	0	0
Mmus38.chr1.178128205.178129047.-	chr1	178128205	178129047	-	843	0	0	0	0	0	0	0	0	0	0	0	0	0	0	0	0	0	0	0	0	0	0	0	0
Mmus38.chr1.178136914.178137711.+	chr1	178136914	178137711	+	798	0	0	0	0	0	0	0	0	0	0	0	0	0	0	0	0	0	0	0	0	0	0	0	0
Mmus38.chr1.178165296.178165631.-	chr1	178165296	178165631	-	336	0	0	0	0	0	0	0	0	0	0	0	0	0	0	0	0	0	0	0	0	0	0	0	0
Mmus38.chr1.178165625.178167211.-	chr1	178165625	178167211	-	1587	0	0	0	0	0	0	0	0	0	0	0	0	0	0	0	0	0	0	0	0	0	0	0	0
Mmus38.chr1.178167294.178167704.-	chr1	178167294	178167704	-	411	0	0	0	0	0	0	0	0	0	0	0	0	0	0	0	0	0	0	0	0	0	0	0	0
Mmus38.chr1.178174564.178176411.+	chr1	178174564	178176411	+	1848	0	0	0	0	0	0	0	0	0	0	0	0	0	0	0	0	0	0	0	0	0	0	0	0
Mmus38.chr1.178176267.178177187.+	chr1	178176267	178177187	+	921	0	0	0	0	0	0	0	0	0	0	0	0	0	0	0	0	0	0	0	0	0	0	0	0
Mmus38.chr1.178177154.178179838.+	chr1	178177154	178179838	+	2685	0	0	0	0	0	0	0	0	0	0	0	0	0	0	0	0	0	0	0	0	0	0	0	1
Mmus38.chr1.178202124.178202366.-	chr1	178202124	178202366	-	243	0	0	0	0	0	0	0	0	0	0	0	0	0	0	0	0	0	0	0	0	0	0	0	0
Mmus38.chr1.178202392.178202847.-	chr1	178202392	178202847	-	456	0	0	0	0	0	0	0	0	0	0	0	0	0	0	0	0	0	0	0	0	0	0	0	0
Mmus38.chr1.178202769.178203131.-	chr1	178202769	178203131	-	363	0	0	0	0	0	0	0	0	0	0	0	0	0	0	0	0	0	0	0	0	0	0	0	0
Mmus38.chr1.178203666.178204046.-	chr1	178203666	178204046	-	381	0	0	0	0	0	0	0	0	0	0	0	0	0	0	0	0	0	0	0	0	0	0	0	0
Mmus38.chr1.178204136.178204546.-	chr1	178204136	178204546	-	411	0	0	0	0	0	0	0	0	0	0	0	0	0	0	0	0	0	0	0	0	0	0	0	0
Mmus38.chr1.178204940.178205296.-	chr1	178204940	178205296	-	357	0	0	0	0	0	0	0	0	0	0	0	0	0	0	0	0	0	0	0	0	0	0	0	0
Mmus38.chr1.178205314.178205799.-	chr1	178205314	178205799	-	486	0	0	0	0	0	0	0	0	0	1	0	0	0	0	0	0	0	0	0	0	0	0	0	0
Mmus38.chr1.178205744.178206088.-	chr1	178205744	178206088	-	345	0	0	0	0	0	0	0	0	0	0	0	0	0	0	0	0	0	0	0	0	0	0	0	0
Mmus38.chr1.178205985.178206638.-	chr1	178205985	178206638	-	654	0	0	0	0	0	0	0	0	0	0	0	0	0	0	0	0	0	0	0	0	0	0	0	0
Mmus38.chr1.178213536.178215260.-	chr1	178213536	178215260	-	1725	0	0	0	0	0	0	0	0	0	0	0	0	0	0	0	0	0	0	0	0	0	0	0	0
Mmus38.chr1.178223467.178224060.-	chr1	178223467	178224060	-	594	0	5	0	0	1	0	0	0	0	0	0	0	0	0	0	0	0	0	0	0	0	0	0	0
Mmus38.chr1.178224421.178224789.-	chr1	178224421	178224789	-	369	0	0	0	0	0	0	0	0	0	0	0	0	0	0	0	0	0	0	0	0	0	0	0	0
Mmus38.chr1.178225120.178225755.-	chr1	178225120	178225755	-	636	0	0	0	0	0	0	0	0	0	0	0	0	0	0	0	0	0	0	0	0	0	0	0	0
Mmus38.chr1.178225918.178226691.-	chr1	178225918	178226691	-	774	0	0	0	0	0	0	0	0	0	0	0	0	0	0	0	0	0	0	0	0	0	0	0	0
Mmus38.chr1.178226451.178226726.-	chr1	178226451	178226726	-	276	0	0	0	0	0	0	0	0	0	0	0	0	0	0	0	0	0	0	0	0	0	0	0	0
Mmus38.chr1.178226730.178227149.-	chr1	178226730	178227149	-	420	0	0	0	0	0	0	0	0	0	0	0	0	0	0	0	0	0	0	0	0	0	0	0	0
Mmus38.chr1.178227921.178228211.-	chr1	178227921	178228211	-	291	0	0	0	0	0	0	0	0	0	0	0	0	0	0	0	0	0	0	0	0	0	0	0	0
Mmus38.chr1.178228115.178228576.-	chr1	178228115	178228576	-	462	0	0	0	0	0	0	0	0	0	0	0	0	0	0	0	0	0	0	0	0	0	0	0	0
Mmus38.chr1.178264493.178265236.+	chr1	178264493	178265236	+	744	0	0	0	0	0	0	0	0	0	0	0	0	0	0	0	1	0	0	0	0	0	0	0	0
Mmus38.chr1.178285496.178285801.-	chr1	178285496	178285801	-	306	0	0	0	0	0	0	0	0	0	1	0	0	0	0	0	0	0	0	0	0	0	0	0	0
Mmus38.chr1.178498546.178502445.-	chr1	178498546	178502445	-	3900	0	0	0	0	0	0	0	0	0	0	0	0	0	0	0	0	0	0	0	0	0	0	0	0
Mmus38.chr1.17899568.17901157.-	chr1	17899568	17901157	-	1590	0	0	0	0	0	0	0	0	0	0	0	0	0	0	0	0	0	0	0	0	0	0	0	0
Mmus38.chr1.17916845.17920744.-	chr1	17916845	17920744	-	3900	0	0	0	0	0	0	0	0	0	0	0	0	1	0	0	0	0	0	0	0	0	0	0	0
Mmus38.chr1.179392027.179392413.+	chr1	179392027	179392413	+	387	0	0	0	1	0	0	0	0	0	0	0	0	0	2	0	2	0	0	0	0	0	0	0	0
Mmus38.chr1.17939214.17939570.-	chr1	17939214	17939570	-	357	0	0	0	0	0	0	0	0	0	0	0	0	0	0	0	0	0	0	0	0	0	0	0	0
Mmus38.chr1.17939663.17940037.-	chr1	17939663	17940037	-	375	0	0	0	0	0	0	0	0	0	0	0	0	0	0	0	0	0	0	0	0	0	0	0	0
Mmus38.chr1.17940000.17940857.-	chr1	17940000	17940857	-	858	0	0	0	0	0	0	0	0	0	0	0	0	0	0	0	0	0	0	0	0	0	0	0	0
Mmus38.chr1.17941165.17941614.-	chr1	17941165	17941614	-	450	0	0	0	0	0	0	0	0	0	0	0	0	0	0	0	0	0	0	0	0	0	0	0	0
Mmus38.chr1.17949623.17950033.-	chr1	17949623	17950033	-	411	0	0	0	0	0	0	0	0	0	0	0	0	0	0	0	0	0	0	0	0	0	0	0	0
Mmus38.chr1.17949925.17950170.-	chr1	17949925	17950170	-	246	0	0	0	0	0	0	0	0	0	0	0	0	0	0	0	0	0	0	0	0	0	0	0	0
Mmus38.chr1.17957239.17959134.+	chr1	17957239	17959134	+	1896	0	0	0	0	0	0	0	0	0	0	0	0	0	0	0	0	0	0	0	0	0	0	0	0
Mmus38.chr1.17958978.17959910.+	chr1	17958978	17959910	+	933	0	0	1	0	0	0	0	0	0	0	0	0	0	0	0	0	0	0	0	0	0	0	0	0
Mmus38.chr1.17959877.17962555.+	chr1	17959877	17962555	+	2679	0	0	0	0	0	0	0	0	0	0	0	0	0	0	0	0	0	0	0	0	0	0	0	0
Mmus38.chr1.179639238.179640485.+	chr1	179639238	179640485	+	1248	0	0	0	0	0	0	0	0	0	0	0	0	0	0	0	0	0	0	0	0	0	0	0	0
Mmus38.chr1.17963931.17964464.+	chr1	17963931	17964464	+	534	0	0	0	0	0	0	0	0	0	0	0	0	0	0	0	0	0	0	0	0	0	0	0	0
Mmus38.chr1.179655661.179656116.+	chr1	179655661	179656116	+	456	0	0	0	0	0	0	0	0	0	0	0	0	0	0	0	0	0	0	0	0	0	0	0	0
Mmus38.chr1.179656240.179658579.+	chr1	179656240	179658579	+	2340	0	0	0	0	0	0	0	0	0	0	0	0	0	0	0	0	0	0	0	0	0	0	0	0
Mmus38.chr1.179690618.179693275.-	chr1	179690618	179693275	-	2658	0	0	0	0	0	0	0	0	0	0	0	0	0	0	0	0	0	0	0	0	0	0	0	0
Mmus38.chr1.179830051.179830566.+	chr1	179830051	179830566	+	516	0	0	0	0	0	0	0	0	0	0	0	0	0	0	0	0	0	0	0	0	0	0	0	0
Mmus38.chr1.179830491.179830841.+	chr1	179830491	179830841	+	351	0	0	0	0	0	0	0	0	0	0	0	0	0	0	0	0	0	0	0	0	0	0	0	0
Mmus38.chr1.179894445.179896307.+	chr1	179894445	179896307	+	1863	0	0	0	0	0	0	0	0	0	0	0	0	0	0	0	0	0	0	0	0	0	0	0	0
Mmus38.chr1.179896151.179897083.+	chr1	179896151	179897083	+	933	0	0	0	0	0	0	0	0	0	0	0	0	0	0	0	0	0	0	0	0	0	0	0	0
Mmus38.chr1.179897050.179898693.+	chr1	179897050	179898693	+	1644	0	1	0	0	0	0	0	0	0	2	0	0	0	1	0	0	0	0	0	1	0	0	0	0
Mmus38.chr1.179898635.179898997.+	chr1	179898635	179898997	+	363	0	0	0	0	0	0	0	0	0	0	0	0	0	0	0	0	0	0	0	0	0	0	0	0
Mmus38.chr1.179899001.179899732.+	chr1	179899001	179899732	+	732	0	0	0	0	0	0	0	0	0	0	0	0	0	0	0	0	0	0	0	0	0	0	0	0
Mmus38.chr1.180011328.180012431.-	chr1	180011328	180012431	-	1104	0	0	0	0	0	0	0	0	0	0	0	0	0	0	0	0	0	0	0	0	0	0	0	0
Mmus38.chr1.180055946.180056824.+	chr1	180055946	180056824	+	879	0	0	0	0	0	0	0	0	0	0	0	0	0	0	0	0	0	0	0	0	0	0	0	0
Mmus38.chr1.18022117.18022767.+	chr1	18022117	18022767	+	651	0	0	0	0	0	0	0	0	0	0	0	0	0	0	0	0	0	0	0	0	0	0	0	0
Mmus38.chr1.180557226.180557504.+	chr1	180557226	180557504	+	279	0	0	0	0	0	0	0	0	0	0	0	0	0	0	0	0	0	0	0	0	0	0	0	0
Mmus38.chr1.180613605.180614291.+	chr1	180613605	180614291	+	687	0	0	0	0	0	0	0	0	0	0	0	0	0	0	0	0	0	0	0	0	0	0	0	0
Mmus38.chr1.180614295.180614876.+	chr1	180614295	180614876	+	582	0	0	0	0	0	0	0	0	0	0	0	0	0	0	0	0	0	0	0	0	0	0	0	0
Mmus38.chr1.18069789.18070067.-	chr1	18069789	18070067	-	279	0	0	0	0	0	0	0	0	0	0	0	0	0	0	0	0	0	0	0	0	0	0	0	0
Mmus38.chr1.18082394.18084565.+	chr1	18082394	18084565	+	2172	0	0	0	0	0	0	0	0	0	0	0	0	0	0	0	0	0	0	0	0	0	0	0	0
Mmus38.chr1.18094637.18094987.-	chr1	18094637	18094987	-	351	0	0	0	0	0	0	0	0	0	0	0	0	0	0	0	0	0	0	0	0	0	0	0	0
Mmus38.chr1.18094942.18095415.-	chr1	18094942	18095415	-	474	0	0	0	0	0	0	0	0	0	0	0	0	0	0	0	0	0	0	0	0	0	0	0	0
Mmus38.chr1.18095578.18096279.-	chr1	18095578	18096279	-	702	0	0	0	0	0	0	0	0	0	0	0	0	0	0	0	0	0	0	0	0	0	0	0	0
Mmus38.chr1.18096150.18096719.-	chr1	18096150	18096719	-	570	0	0	0	0	0	0	0	0	0	0	0	0	0	0	0	0	0	0	0	0	0	0	0	0
Mmus38.chr1.18097230.18097841.-	chr1	18097230	18097841	-	612	0	0	0	0	0	0	0	0	0	0	0	0	0	0	0	0	0	0	0	0	0	0	0	0
Mmus38.chr1.18097828.18098487.-	chr1	18097828	18098487	-	660	0	0	0	0	0	0	0	0	0	0	0	0	0	0	0	0	0	0	0	0	0	0	0	0
Mmus38.chr1.18098491.18099069.-	chr1	18098491	18099069	-	579	0	0	0	0	0	0	0	0	0	0	0	0	0	0	0	0	0	0	0	0	0	0	0	0
Mmus38.chr1.18100557.18101039.+	chr1	18100557	18101039	+	483	0	0	0	0	0	0	0	0	0	0	0	0	0	0	0	0	0	0	0	0	0	0	0	0
Mmus38.chr1.181029810.181030076.+	chr1	181029810	181030076	+	267	0	0	0	0	0	0	0	0	0	0	0	0	0	0	0	0	0	0	0	0	0	0	0	0
Mmus38.chr1.181031200.181031613.+	chr1	181031200	181031613	+	414	0	0	0	0	0	0	0	0	0	0	0	0	0	0	0	0	0	0	0	0	0	0	0	0
Mmus38.chr1.181032943.181033341.+	chr1	181032943	181033341	+	399	0	0	0	0	0	0	0	0	0	0	0	0	0	0	0	0	0	0	0	0	0	0	0	0
Mmus38.chr1.181264903.181268475.-	chr1	181264903	181268475	-	3573	0	0	0	0	0	0	0	0	0	0	0	0	0	0	0	0	0	0	0	0	0	0	0	0
Mmus38.chr1.181268331.181270136.-	chr1	181268331	181270136	-	1806	0	0	0	0	0	0	0	0	0	0	0	0	0	1	1	0	0	0	0	0	0	0	0	0
Mmus38.chr1.18138004.18138630.-	chr1	18138004	18138630	-	627	0	0	0	0	0	0	0	0	0	0	0	0	0	0	0	0	0	0	0	0	0	0	0	0
Mmus38.chr1.181493363.181495201.+	chr1	181493363	181495201	+	1839	0	0	0	0	0	0	0	0	0	0	0	0	0	0	0	0	0	0	0	0	0	0	0	0
Mmus38.chr1.181495057.181498125.+	chr1	181495057	181498125	+	3069	0	0	0	0	0	0	0	0	0	2	0	1	0	0	0	0	1	0	0	0	0	0	0	0
Mmus38.chr1.18151248.18151742.-	chr1	18151248	18151742	-	495	0	0	0	0	0	0	0	0	0	0	0	0	0	0	0	0	0	0	0	0	0	0	0	0
Mmus38.chr1.181659376.181659693.-	chr1	181659376	181659693	-	318	0	0	0	0	0	0	0	0	0	0	0	0	0	0	0	0	0	0	0	0	0	0	0	0
Mmus38.chr1.181714121.181714417.-	chr1	181714121	181714417	-	297	0	0	0	0	0	0	0	0	0	0	0	0	0	0	0	0	0	0	0	0	0	0	0	0
Mmus38.chr1.181779658.181779900.-	chr1	181779658	181779900	-	243	0	0	0	0	0	0	0	0	0	0	0	0	0	0	0	0	0	0	0	0	0	0	0	0
Mmus38.chr1.181779863.181780174.-	chr1	181779863	181780174	-	312	0	0	0	0	0	0	0	0	0	0	0	0	0	0	0	0	0	0	0	0	0	0	0	0
Mmus38.chr1.181780117.181780374.-	chr1	181780117	181780374	-	258	0	0	0	0	0	0	0	0	0	0	0	0	0	0	0	0	0	0	0	0	0	0	0	0
Mmus38.chr1.181780378.181780899.-	chr1	181780378	181780899	-	522	0	0	0	0	0	0	0	0	0	0	0	0	0	0	0	0	0	0	0	0	0	0	0	0
Mmus38.chr1.181780903.181781205.-	chr1	181780903	181781205	-	303	0	0	0	0	0	0	0	0	0	0	0	0	0	0	0	0	0	0	0	0	0	0	0	0
Mmus38.chr1.181781144.181781632.-	chr1	181781144	181781632	-	489	0	0	0	0	0	0	0	0	0	0	0	0	0	0	0	0	0	0	0	0	0	0	0	0
Mmus38.chr1.181781568.181782044.-	chr1	181781568	181782044	-	477	0	0	0	0	0	0	0	0	0	0	0	0	0	0	0	0	0	0	0	0	0	0	0	0
Mmus38.chr1.181869904.181871073.-	chr1	181869904	181871073	-	1170	0	0	0	0	0	0	0	0	0	0	0	0	0	0	0	0	0	0	0	0	0	0	0	0
Mmus38.chr1.182173076.182173957.-	chr1	182173076	182173957	-	882	0	0	0	0	6	1	0	0	2	0	0	0	0	0	0	0	0	0	0	0	0	0	0	0
Mmus38.chr1.182174586.182175956.+	chr1	182174586	182175956	+	1371	0	0	0	0	0	0	0	0	0	0	0	0	0	0	0	0	0	0	0	0	0	0	0	0
Mmus38.chr1.182175999.182176391.+	chr1	182175999	182176391	+	393	0	0	0	0	0	0	0	0	0	0	0	0	0	0	0	0	0	0	0	0	0	0	0	0
Mmus38.chr1.18219357.18220139.+	chr1	18219357	18220139	+	783	0	0	0	0	0	0	0	0	0	0	0	0	0	0	0	0	0	0	0	0	0	0	0	0
Mmus38.chr1.182201868.182203391.+	chr1	182201868	182203391	+	1524	0	0	0	0	0	0	0	0	0	0	0	0	0	0	0	0	0	0	0	0	0	0	0	0
Mmus38.chr1.182207509.182207880.+	chr1	182207509	182207880	+	372	0	0	0	0	0	0	0	0	0	0	0	0	0	0	0	0	0	0	0	0	0	0	0	0
Mmus38.chr1.182207750.182208118.+	chr1	182207750	182208118	+	369	0	0	0	0	0	0	0	0	0	0	0	0	0	0	0	0	0	0	0	0	0	0	0	0
Mmus38.chr1.182232398.182232670.+	chr1	182232398	182232670	+	273	0	0	0	0	0	0	0	0	0	0	0	0	0	0	0	0	0	0	0	0	0	0	0	0
Mmus38.chr1.182258186.182259898.+	chr1	182258186	182259898	+	1713	1	0	1	0	0	0	0	0	1	8	1	8	0	0	0	5	1	2	0	1	16	2	2	3
Mmus38.chr1.182259902.182263444.+	chr1	182259902	182263444	+	3543	23	10	11	3	0	0	0	0	2	0	8	1	38	13	13	93	0	1	3	0	4	2	1	4
Mmus38.chr1.182263297.182265366.+	chr1	182263297	182265366	+	2070	5	7	17	6	3	4	0	2	11	37	5	46	4	15	0	3	3	4	1	0	45	25	26	6
Mmus38.chr1.18347223.18347540.+	chr1	18347223	18347540	+	318	0	0	0	0	0	0	0	0	0	0	0	0	0	0	0	0	0	0	0	0	0	0	0	0
Mmus38.chr1.183541610.183545155.+	chr1	183541610	183545155	+	3546	0	0	0	0	0	0	0	0	0	0	0	0	0	0	0	0	0	0	0	0	0	0	0	0
Mmus38.chr1.183565293.183566387.+	chr1	183565293	183566387	+	1095	0	0	0	0	0	0	0	0	0	0	0	0	0	0	0	0	0	0	0	0	0	0	0	0
Mmus38.chr1.183566231.183566680.+	chr1	183566231	183566680	+	450	0	0	0	0	0	0	0	0	0	0	0	0	0	0	0	0	0	0	0	0	0	0	0	0
Mmus38.chr1.183566658.183567164.+	chr1	183566658	183567164	+	507	0	0	0	0	0	0	0	0	0	0	0	0	0	0	0	0	0	0	0	0	0	0	0	0
Mmus38.chr1.183567131.183567460.+	chr1	183567131	183567460	+	330	0	0	0	0	0	0	0	0	0	0	0	0	0	0	0	0	0	0	0	0	0	0	0	0
Mmus38.chr1.183567671.183569812.+	chr1	183567671	183569812	+	2142	0	0	0	0	0	0	0	0	0	0	0	0	0	0	0	0	0	0	1	0	0	0	1	0
Mmus38.chr1.183733058.183733444.-	chr1	183733058	183733444	-	387	0	0	0	0	0	0	0	0	0	0	0	0	0	0	0	0	0	0	0	0	0	0	0	0
Mmus38.chr1.183813366.183814709.+	chr1	183813366	183814709	+	1344	0	0	0	0	0	0	0	0	0	0	0	0	0	0	0	0	0	0	0	0	0	0	0	0
Mmus38.chr1.18394492.18394935.-	chr1	18394492	18394935	-	444	0	0	0	0	0	0	0	0	0	0	0	0	0	0	0	0	0	0	0	0	0	0	0	0
Mmus38.chr1.184150314.184151624.-	chr1	184150314	184151624	-	1311	4	0	0	0	0	0	0	0	0	0	0	0	0	0	0	0	0	0	0	0	0	0	0	0
Mmus38.chr1.184204009.184204347.-	chr1	184204009	184204347	-	339	0	0	0	0	0	0	0	0	0	0	0	0	0	0	0	0	0	0	0	0	0	0	0	0
Mmus38.chr1.18449027.18451825.+	chr1	18449027	18451825	+	2799	0	0	0	0	0	0	0	0	0	0	0	0	0	0	0	0	0	0	0	0	0	0	0	0
Mmus38.chr1.184637329.184639560.+	chr1	184637329	184639560	+	2232	0	0	0	0	0	0	0	0	0	0	0	0	0	0	0	0	0	0	0	0	0	0	0	0
Mmus38.chr1.18474636.18478535.+	chr1	18474636	18478535	+	3900	0	0	0	0	0	0	0	0	0	0	0	0	0	0	0	0	0	0	0	0	0	0	0	0
Mmus38.chr1.185040261.185042747.-	chr1	185040261	185042747	-	2487	0	0	0	0	0	0	1	0	0	0	0	0	0	0	0	0	0	0	0	0	0	0	0	0
Mmus38.chr1.185158418.185161333.+	chr1	185158418	185161333	+	2916	0	0	0	0	0	0	0	0	0	0	0	0	0	0	0	0	0	0	0	0	0	0	0	0
Mmus38.chr1.18517326.18519164.+	chr1	18517326	18519164	+	1839	0	0	0	0	0	0	0	0	0	0	0	0	0	0	0	0	0	0	0	0	0	0	0	0
Mmus38.chr1.18519020.18519841.+	chr1	18519020	18519841	+	822	0	0	0	0	0	0	0	0	0	0	0	0	0	0	0	0	0	0	0	0	0	0	0	0
Mmus38.chr1.185236825.185237262.+	chr1	185236825	185237262	+	438	0	0	0	0	0	0	0	0	0	0	0	0	0	0	0	0	0	0	0	0	0	0	0	1
Mmus38.chr1.185304384.185305157.+	chr1	185304384	185305157	+	774	0	0	0	0	0	0	0	0	0	0	0	0	0	0	0	0	0	0	0	0	0	0	0	0
Mmus38.chr1.18539952.18543851.+	chr1	18539952	18543851	+	3900	0	0	0	0	0	0	0	0	0	0	0	0	0	0	0	0	0	0	0	0	0	0	0	0
Mmus38.chr1.185564275.185567820.-	chr1	185564275	185567820	-	3546	0	0	0	0	0	0	0	0	0	0	0	0	0	0	0	0	0	0	0	0	0	0	0	0
Mmus38.chr1.185621850.185622671.-	chr1	185621850	185622671	-	822	0	0	0	0	0	0	0	0	0	0	0	0	0	0	0	0	0	0	0	0	0	0	0	0
Mmus38.chr1.185622675.185625395.-	chr1	185622675	185625395	-	2721	0	0	0	0	0	0	0	0	0	0	0	0	0	0	0	0	0	0	0	0	0	0	0	0
Mmus38.chr1.185706779.185707261.-	chr1	185706779	185707261	-	483	0	0	0	0	0	0	0	0	0	0	0	0	0	0	0	0	0	0	0	0	0	0	0	0
Mmus38.chr1.185827345.185827815.-	chr1	185827345	185827815	-	471	0	0	0	0	0	0	0	0	0	0	0	0	0	0	0	0	0	0	0	0	0	0	0	0
Mmus38.chr1.185827650.185827961.-	chr1	185827650	185827961	-	312	0	0	0	0	0	0	0	0	0	0	0	0	0	0	0	0	0	0	0	0	0	0	0	0
Mmus38.chr1.185828431.185828751.-	chr1	185828431	185828751	-	321	0	0	0	0	0	0	0	0	0	0	0	0	0	0	0	0	0	0	0	0	0	0	0	0
Mmus38.chr1.185828980.185829498.-	chr1	185828980	185829498	-	519	0	0	0	0	0	0	0	0	0	0	0	0	0	0	0	0	0	0	0	0	0	0	0	0
Mmus38.chr1.185829823.185830170.-	chr1	185829823	185830170	-	348	0	0	0	0	0	0	0	0	0	0	0	0	0	0	0	0	0	0	0	0	0	0	0	0
Mmus38.chr1.186003735.186004454.+	chr1	186003735	186004454	+	720	0	0	0	0	0	0	0	0	0	0	0	0	0	0	0	0	0	0	0	0	0	0	0	0
Mmus38.chr1.186079309.186079980.-	chr1	186079309	186079980	-	672	0	0	0	0	0	0	0	0	0	0	0	0	0	0	0	0	0	0	0	0	0	0	0	0
Mmus38.chr1.186104852.186108751.-	chr1	186104852	186108751	-	3900	1	0	0	0	0	1	0	0	0	0	0	0	0	0	0	0	0	0	0	0	0	0	0	0
Mmus38.chr1.18647022.18647303.-	chr1	18647022	18647303	-	282	0	0	0	0	0	0	0	0	0	0	0	0	0	0	0	0	0	0	0	0	0	0	0	0
Mmus38.chr1.18655202.18656131.-	chr1	18655202	18656131	-	930	0	0	0	0	0	0	0	0	0	0	0	0	0	0	0	0	0	0	0	0	0	0	0	0
Mmus38.chr1.186592615.186596514.-	chr1	186592615	186596514	-	3900	0	0	0	0	0	0	0	0	0	0	0	0	0	0	0	0	0	0	0	0	0	0	0	0
Mmus38.chr1.18662417.18662803.+	chr1	18662417	18662803	+	387	0	0	0	0	0	0	0	0	0	0	0	0	0	0	0	0	0	0	0	0	0	0	0	0
Mmus38.chr1.18683621.18684256.+	chr1	18683621	18684256	+	636	0	0	0	0	0	0	0	0	0	0	0	0	0	0	0	0	0	0	0	0	0	0	0	0
Mmus38.chr1.186870159.186873704.-	chr1	186870159	186873704	-	3546	0	0	0	0	0	0	0	0	0	0	0	0	0	0	0	0	0	0	0	0	0	0	0	0
Mmus38.chr1.187064730.187068629.+	chr1	187064730	187068629	+	3900	0	0	0	0	0	0	0	0	0	0	0	0	0	0	0	0	0	0	0	0	0	0	0	0
Mmus38.chr1.187128107.187128445.+	chr1	187128107	187128445	+	339	0	0	0	0	0	0	0	0	0	0	0	0	0	0	0	0	0	0	0	0	0	0	0	0
Mmus38.chr1.18718910.18719413.+	chr1	18718910	18719413	+	504	0	0	0	0	0	0	0	0	0	0	0	0	0	0	0	0	0	0	0	0	0	0	0	0
Mmus38.chr1.187196195.187197382.-	chr1	187196195	187197382	-	1188	0	0	0	0	0	0	0	0	0	0	0	1	0	0	0	0	1	1	0	0	0	0	1	0
Mmus38.chr1.187395385.187399284.+	chr1	187395385	187399284	+	3900	0	0	0	0	0	0	0	0	0	0	0	0	0	0	0	0	0	0	0	0	0	0	0	0
Mmus38.chr1.187497038.187498018.+	chr1	187497038	187498018	+	981	0	0	0	0	0	0	0	0	0	0	0	0	0	0	0	0	0	0	0	0	0	1	0	0
Mmus38.chr1.187544605.187545051.-	chr1	187544605	187545051	-	447	0	0	0	0	0	0	0	0	0	0	0	0	0	0	0	0	0	0	0	0	0	0	0	0
Mmus38.chr1.18761902.18762198.+	chr1	18761902	18762198	+	297	0	0	0	0	0	0	0	0	0	0	0	0	0	0	0	0	0	0	0	0	0	0	0	0
Mmus38.chr1.18818381.18818671.+	chr1	18818381	18818671	+	291	0	0	0	0	0	0	0	0	0	0	0	0	0	0	0	0	0	0	0	0	0	0	0	0
Mmus38.chr1.188336471.188340370.-	chr1	188336471	188340370	-	3900	0	0	0	0	0	0	0	0	0	0	0	0	0	0	0	0	0	0	0	0	0	0	0	0
Mmus38.chr1.18839396.18839818.-	chr1	18839396	18839818	-	423	0	0	0	0	0	0	0	0	0	0	0	0	0	0	0	0	0	0	0	0	0	0	0	0
Mmus38.chr1.188608978.188612523.-	chr1	188608978	188612523	-	3546	0	0	0	0	0	0	0	0	0	0	0	0	0	0	0	0	0	0	0	0	0	0	0	0
Mmus38.chr1.18874075.18877974.+	chr1	18874075	18877974	+	3900	0	0	0	0	0	0	0	0	0	0	0	0	0	0	0	0	0	0	0	0	0	0	0	0
Mmus38.chr1.18881544.18882356.-	chr1	18881544	18882356	-	813	0	0	0	1	0	0	0	0	0	0	0	0	0	0	0	0	0	0	0	0	0	0	0	0
Mmus38.chr1.188924050.188927595.-	chr1	188924050	188927595	-	3546	0	0	0	0	0	0	0	0	0	0	0	0	0	0	0	0	0	0	0	0	0	0	0	0
Mmus38.chr1.18916434.18917012.-	chr1	18916434	18917012	-	579	0	0	0	0	0	0	0	0	0	0	0	0	0	0	0	0	0	0	0	0	0	0	0	0
Mmus38.chr1.18929202.18932534.+	chr1	18929202	18932534	+	3333	0	0	0	0	0	0	0	0	0	0	0	0	0	0	0	0	0	0	0	0	0	0	0	0
Mmus38.chr1.189393576.189396440.+	chr1	189393576	189396440	+	2865	0	0	0	0	0	0	0	0	0	0	0	0	0	0	0	0	0	0	0	0	0	0	0	0
Mmus38.chr1.18941376.18942296.-	chr1	18941376	18942296	-	921	0	0	0	0	0	0	0	0	0	0	0	0	0	0	0	0	0	0	0	0	0	0	0	0
Mmus38.chr1.189446464.189450363.-	chr1	189446464	189450363	-	3900	0	0	0	0	0	0	0	0	0	0	0	0	1	0	0	0	0	0	0	0	0	0	0	0
Mmus38.chr1.189466363.189466989.+	chr1	189466363	189466989	+	627	0	0	0	0	0	0	0	0	0	0	0	0	0	0	0	0	0	0	0	0	0	0	0	0
Mmus38.chr1.189527667.189528071.+	chr1	189527667	189528071	+	405	0	0	0	0	0	0	0	0	0	0	0	0	0	0	0	0	0	0	0	0	0	0	0	0
Mmus38.chr1.19007460.19008281.-	chr1	19007460	19008281	-	822	0	0	0	0	0	0	0	0	0	0	0	0	0	0	0	0	0	0	0	0	0	0	0	0
Mmus38.chr1.19008630.19009187.-	chr1	19008630	19009187	-	558	0	0	0	0	0	0	0	0	0	0	0	0	0	0	0	0	0	0	0	0	0	0	0	0
Mmus38.chr1.190615633.190617237.+	chr1	190615633	190617237	+	1605	0	0	0	0	0	0	0	0	0	0	0	0	0	0	0	0	0	0	0	0	0	0	0	0
Mmus38.chr1.190648417.190649463.+	chr1	190648417	190649463	+	1047	0	0	0	0	0	0	0	0	0	0	0	0	0	0	0	0	0	0	0	0	0	0	0	0
Mmus38.chr1.191156601.191157008.+	chr1	191156601	191157008	+	408	0	0	0	0	0	0	0	0	0	0	0	0	0	0	0	0	0	0	0	0	0	0	0	0
Mmus38.chr1.191157012.191157809.+	chr1	191157012	191157809	+	798	0	0	0	0	0	0	0	0	0	0	0	0	0	0	0	0	0	0	0	0	0	0	0	0
Mmus38.chr1.191158391.191158654.+	chr1	191158391	191158654	+	264	0	0	0	0	0	0	0	0	0	0	0	0	0	0	0	0	0	0	0	0	0	0	0	0
Mmus38.chr1.191158697.191159689.+	chr1	191158697	191159689	+	993	0	0	0	0	0	0	0	0	0	0	0	0	0	0	0	0	0	0	0	0	0	0	0	0
Mmus38.chr1.191159693.191160124.+	chr1	191159693	191160124	+	432	0	0	0	0	0	0	0	0	0	0	0	0	0	0	0	0	0	0	0	0	1	0	0	0
Mmus38.chr1.191160004.191160801.+	chr1	191160004	191160801	+	798	0	0	0	1	0	0	0	0	0	0	0	0	0	0	0	0	0	0	0	0	0	0	0	0
Mmus38.chr1.191160883.191161473.+	chr1	191160883	191161473	+	591	0	0	0	0	0	0	0	0	0	0	0	0	0	0	1	0	0	0	0	0	0	0	0	0
Mmus38.chr1.19126414.19130313.-	chr1	19126414	19130313	-	3900	0	0	0	0	0	0	0	0	0	0	0	0	0	0	0	0	0	0	0	0	0	0	0	0
Mmus38.chr1.191502353.191503276.+	chr1	191502353	191503276	+	924	0	0	0	0	0	0	0	0	0	0	0	0	0	0	0	0	0	0	0	0	0	0	0	0
Mmus38.chr1.191651361.191651792.-	chr1	191651361	191651792	-	432	0	0	0	0	0	0	0	0	0	0	0	0	0	0	0	0	0	0	0	0	0	0	0	0
Mmus38.chr1.191651796.191652170.-	chr1	191651796	191652170	-	375	0	0	0	0	0	0	0	0	0	0	0	0	0	0	0	0	0	0	0	0	0	0	0	0
Mmus38.chr1.191652266.191653027.-	chr1	191652266	191653027	-	762	0	0	0	0	0	0	0	0	0	0	0	0	0	0	0	1	0	0	0	0	0	0	0	0
Mmus38.chr1.191653127.191653648.-	chr1	191653127	191653648	-	522	0	0	0	0	0	0	0	0	0	0	0	0	0	0	0	0	0	0	0	0	0	0	0	0
Mmus38.chr1.191656045.191656314.-	chr1	191656045	191656314	-	270	0	0	0	0	0	0	0	0	0	0	0	0	0	0	0	0	0	0	0	0	0	0	0	0
Mmus38.chr1.191687767.191688090.-	chr1	191687767	191688090	-	324	0	0	0	0	0	0	0	0	0	0	0	0	0	0	0	1	0	0	0	0	0	0	0	0
Mmus38.chr1.19173407.19173790.-	chr1	19173407	19173790	-	384	0	0	0	0	0	0	0	0	0	0	0	0	0	0	0	0	0	0	0	0	0	0	0	0
Mmus38.chr1.191934679.191936391.+	chr1	191934679	191936391	+	1713	1	2	0	0	1	0	0	1	1	9	4	3	0	0	0	3	1	7	3	4	5	4	20	26
Mmus38.chr1.191936395.191939805.+	chr1	191936395	191939805	+	3411	61	75	28	33	0	0	0	0	6	3	1	5	74	112	91	178	2	0	1	1	5	2	6	6
Mmus38.chr1.191939790.191940524.+	chr1	191939790	191940524	+	735	6	1	2	0	1	0	0	0	16	22	3	25	9	9	4	7	1	0	0	0	7	16	5	8
Mmus38.chr1.191940528.191941859.+	chr1	191940528	191941859	+	1332	1	3	0	0	0	0	4	0	18	19	2	18	2	1	1	0	0	0	2	0	19	14	8	13
Mmus38.chr1.192466309.192468246.-	chr1	192466309	192468246	-	1938	0	0	0	0	0	0	0	0	0	0	0	0	0	0	0	0	0	0	0	0	0	0	0	0
Mmus38.chr1.192572328.192576227.-	chr1	192572328	192576227	-	3900	0	0	0	0	0	0	0	0	0	0	0	0	0	0	0	0	0	0	0	0	0	0	0	0
Mmus38.chr1.192955850.192957070.+	chr1	192955850	192957070	+	1221	0	0	0	0	0	0	0	0	0	0	0	0	0	0	0	0	0	0	0	0	0	0	0	0
Mmus38.chr1.192957051.192957767.+	chr1	192957051	192957767	+	717	0	0	0	0	0	0	0	0	0	0	0	0	0	0	0	0	0	0	0	0	0	0	0	0
Mmus38.chr1.192957625.192958758.+	chr1	192957625	192958758	+	1134	0	0	0	0	0	0	0	0	0	0	0	0	0	0	0	0	0	0	0	0	0	0	0	0
Mmus38.chr1.193072350.193074842.+	chr1	193072350	193074842	+	2493	0	0	0	0	0	0	0	0	0	0	0	0	0	0	1	0	0	0	0	0	0	0	0	0
Mmus38.chr1.19308090.19308491.-	chr1	19308090	19308491	-	402	0	0	0	0	0	0	0	0	0	0	0	0	0	0	0	0	0	0	0	0	0	0	0	0
Mmus38.chr1.193614555.193615040.+	chr1	193614555	193615040	+	486	0	0	0	0	0	0	0	0	0	0	0	0	0	0	0	0	0	0	0	0	0	0	0	0
Mmus38.chr1.19371548.19371955.+	chr1	19371548	19371955	+	408	0	0	0	0	0	0	0	0	0	0	0	0	0	0	0	0	0	0	0	0	0	0	0	0
Mmus38.chr1.19371948.19372328.+	chr1	19371948	19372328	+	381	0	0	0	0	0	0	0	0	0	0	0	0	0	0	0	0	0	0	0	0	0	0	0	0
Mmus38.chr1.19374133.19378032.+	chr1	19374133	19378032	+	3900	0	0	0	0	0	0	0	0	0	0	0	0	0	0	0	0	0	0	0	0	0	0	0	0
Mmus38.chr1.193804646.193808545.-	chr1	193804646	193808545	-	3900	0	0	0	0	0	0	0	0	0	1	0	0	0	0	0	0	0	0	1	0	0	0	0	0
Mmus38.chr1.193812385.193813020.-	chr1	193812385	193813020	-	636	0	0	0	0	0	0	0	0	0	0	0	0	0	0	0	0	0	0	0	0	0	0	0	0
Mmus38.chr1.193855538.193856410.+	chr1	193855538	193856410	+	873	0	0	0	0	0	0	0	0	0	0	0	0	0	0	0	0	0	0	0	0	0	0	0	0
Mmus38.chr1.19400447.19404346.+	chr1	19400447	19404346	+	3900	0	0	0	0	0	0	0	0	0	0	0	0	0	0	0	0	0	0	0	0	0	0	0	0
Mmus38.chr1.194071390.194074113.+	chr1	194071390	194074113	+	2724	0	0	0	0	0	0	0	0	1	0	0	0	0	0	0	0	0	0	0	0	0	0	0	0
Mmus38.chr1.194082015.194085881.+	chr1	194082015	194085881	+	3867	0	0	0	0	0	0	0	0	0	0	0	0	0	0	0	0	0	0	0	0	0	0	0	0
Mmus38.chr1.19436671.19438188.-	chr1	19436671	19438188	-	1518	0	0	0	0	0	0	0	0	0	0	0	0	0	0	0	0	0	0	0	0	0	0	0	0
Mmus38.chr1.194368291.194368701.+	chr1	194368291	194368701	+	411	0	0	0	0	0	0	0	0	0	0	0	0	0	0	0	0	0	0	0	0	0	0	0	0
Mmus38.chr1.19445774.19446811.-	chr1	19445774	19446811	-	1038	0	0	0	0	0	0	0	0	0	0	0	0	0	0	0	0	0	0	0	0	0	0	0	0
Mmus38.chr1.194468722.194469597.+	chr1	194468722	194469597	+	876	0	0	0	0	0	0	0	0	0	0	0	0	0	0	0	0	0	0	0	0	0	0	0	0
Mmus38.chr1.194469414.194470196.+	chr1	194469414	194470196	+	783	0	0	0	0	0	0	0	0	0	0	0	0	0	0	0	0	0	0	0	0	0	0	0	0
Mmus38.chr1.194470550.194471158.+	chr1	194470550	194471158	+	609	0	0	0	0	0	0	0	0	0	0	0	0	0	0	0	0	0	0	0	0	0	0	0	0
Mmus38.chr1.194471739.194472056.+	chr1	194471739	194472056	+	318	0	0	0	0	0	0	0	0	0	0	0	0	0	0	0	0	0	0	0	0	0	0	0	0
Mmus38.chr1.194472190.194472582.+	chr1	194472190	194472582	+	393	0	0	0	0	0	0	0	0	0	0	0	0	0	0	0	0	0	0	0	0	0	0	0	0
Mmus38.chr1.194472668.194472970.+	chr1	194472668	194472970	+	303	0	0	0	0	0	0	0	0	0	0	0	0	0	0	0	0	0	0	0	0	0	0	0	0
Mmus38.chr1.194533716.194534840.-	chr1	194533716	194534840	-	1125	0	0	0	0	0	0	0	0	0	0	0	0	0	0	0	0	0	0	0	0	0	0	0	0
Mmus38.chr1.194905811.194906134.+	chr1	194905811	194906134	+	324	0	0	0	0	0	0	0	0	0	0	0	0	0	0	0	0	0	0	0	0	0	0	0	0
Mmus38.chr1.194915258.194915704.+	chr1	194915258	194915704	+	447	0	0	0	0	0	0	0	0	0	0	0	0	0	0	0	0	0	0	0	0	0	0	0	0
Mmus38.chr1.194932798.194933442.+	chr1	194932798	194933442	+	645	0	0	0	0	0	0	0	0	0	0	0	0	0	0	0	0	0	0	0	0	0	0	0	0
Mmus38.chr1.19494369.19494965.-	chr1	19494369	19494965	-	597	0	0	0	0	0	0	0	0	0	0	0	0	0	0	0	0	0	0	0	0	0	0	0	0
Mmus38.chr1.194968245.194968649.-	chr1	194968245	194968649	-	405	0	0	0	0	0	0	0	0	0	0	0	0	4	0	0	0	1	1	1	0	0	2	0	0
Mmus38.chr1.194968550.194969278.-	chr1	194968550	194969278	-	729	1	1	0	0	0	4	0	0	0	2	0	0	0	0	4	0	0	1	1	0	2	0	0	0
Mmus38.chr1.194969282.194969845.-	chr1	194969282	194969845	-	564	0	1	0	0	0	0	0	0	0	0	0	0	0	2	0	0	0	0	0	0	7	0	2	0
Mmus38.chr1.194969849.194970301.-	chr1	194969849	194970301	-	453	3	0	0	0	0	0	0	0	0	0	0	0	0	0	0	0	0	3	0	0	0	0	0	0
Mmus38.chr1.195050395.195054294.-	chr1	195050395	195054294	-	3900	0	0	0	0	0	0	0	0	0	0	0	0	0	0	1	0	0	0	0	0	0	0	0	0
Mmus38.chr1.195057364.195058095.-	chr1	195057364	195058095	-	732	0	0	0	0	0	0	0	0	0	0	0	0	0	0	0	0	1	0	0	0	0	0	0	0
Mmus38.chr1.195146826.195147263.+	chr1	195146826	195147263	+	438	8	5	5	5	8	2	2	2	3	2	5	15	0	0	1	1	0	11	1	0	8	0	0	0
Mmus38.chr1.195193234.195194598.+	chr1	195193234	195194598	+	1365	0	0	0	0	0	0	0	0	0	0	0	0	0	0	0	0	0	0	0	0	0	0	0	0
Mmus38.chr1.195213939.195214613.+	chr1	195213939	195214613	+	675	0	0	0	0	0	0	0	0	0	0	0	0	0	0	0	0	0	0	0	0	0	0	0	0
Mmus38.chr1.195246324.195249047.+	chr1	195246324	195249047	+	2724	0	0	0	0	0	0	0	0	0	0	0	0	0	0	0	0	0	0	0	0	0	0	0	0
Mmus38.chr1.195252567.195252833.+	chr1	195252567	195252833	+	267	0	0	0	0	0	0	0	0	0	0	0	0	0	0	0	0	0	0	0	0	0	0	0	0
Mmus38.chr1.195252984.195253358.-	chr1	195252984	195253358	-	375	0	0	0	0	0	0	0	0	0	0	0	0	0	0	0	0	0	0	0	0	0	0	0	0
Mmus38.chr1.195253244.195253495.-	chr1	195253244	195253495	-	252	0	0	0	0	0	0	0	0	0	0	0	0	0	0	0	0	0	0	0	0	0	0	0	0
Mmus38.chr1.195253389.195253697.-	chr1	195253389	195253697	-	309	0	0	0	0	0	0	0	0	0	0	0	0	0	0	0	0	0	0	0	0	0	0	0	0
Mmus38.chr1.195253701.195254081.-	chr1	195253701	195254081	-	381	0	0	0	0	0	0	0	0	0	0	0	0	0	0	0	0	0	0	0	0	0	0	0	0
Mmus38.chr1.195256356.195257912.-	chr1	195256356	195257912	-	1557	0	0	0	0	0	0	0	0	0	0	0	0	0	0	0	0	0	0	0	0	0	0	0	0
Mmus38.chr1.195257916.195258194.-	chr1	195257916	195258194	-	279	0	0	0	0	0	0	0	0	0	0	0	0	0	0	0	0	0	0	0	0	0	0	0	0
Mmus38.chr1.195258198.195258497.-	chr1	195258198	195258497	-	300	0	0	0	0	0	0	0	0	0	0	0	0	0	0	0	0	0	0	0	0	0	0	0	0
Mmus38.chr1.195258501.195258959.-	chr1	195258501	195258959	-	459	0	0	0	0	0	0	0	0	0	0	0	0	0	0	0	0	0	0	0	0	0	0	0	0
Mmus38.chr1.195258935.195259888.-	chr1	195258935	195259888	-	954	0	0	0	0	0	0	0	0	0	0	0	0	4	0	0	0	0	0	0	0	0	0	0	0
Mmus38.chr1.195259699.195261483.-	chr1	195259699	195261483	-	1785	0	0	0	0	0	0	0	0	0	0	0	0	0	0	0	0	0	0	0	0	0	0	0	0
Mmus38.chr1.195262572.195263540.-	chr1	195262572	195263540	-	969	0	0	0	0	0	0	0	0	0	0	0	0	0	0	0	0	0	0	0	0	0	0	0	0
Mmus38.chr1.195263612.195263917.-	chr1	195263612	195263917	-	306	0	0	0	0	0	0	0	0	0	0	0	0	0	0	0	0	0	0	0	0	0	0	0	0
Mmus38.chr1.195263824.195264675.-	chr1	195263824	195264675	-	852	0	0	0	0	0	0	0	0	0	0	0	0	0	0	0	0	0	0	0	0	0	0	0	0
Mmus38.chr1.195264552.195265262.-	chr1	195264552	195265262	-	711	0	0	0	0	0	0	0	0	0	0	0	0	0	0	0	0	0	0	0	0	0	0	0	0
Mmus38.chr1.195284150.195284422.-	chr1	195284150	195284422	-	273	0	0	0	0	0	0	0	0	0	0	0	0	0	0	0	0	0	0	0	0	0	0	0	0
Mmus38.chr1.195302655.195304826.+	chr1	195302655	195304826	+	2172	0	0	0	0	0	0	0	0	0	0	0	0	0	0	0	0	0	0	0	0	0	0	0	0
Mmus38.chr1.195320773.195322653.+	chr1	195320773	195322653	+	1881	0	0	0	0	0	0	0	0	0	0	0	0	0	0	0	0	0	0	0	0	0	0	0	0
Mmus38.chr1.195322497.195323429.+	chr1	195322497	195323429	+	933	0	0	0	0	0	0	0	0	0	0	0	0	0	0	0	0	0	0	0	0	0	0	0	0
Mmus38.chr1.195323396.195326077.+	chr1	195323396	195326077	+	2682	0	0	0	0	0	0	0	0	0	0	0	0	0	0	0	0	0	0	0	1	0	0	0	0
Mmus38.chr1.195350555.195352270.-	chr1	195350555	195352270	-	1716	0	0	0	0	0	0	0	0	0	0	0	0	0	4	2	4	0	6	0	1	3	0	1	2
Mmus38.chr1.195352489.195356049.-	chr1	195352489	195356049	-	3561	0	0	0	0	1	4	0	2	2	0	0	0	17	24	27	5	15	17	6	10	15	18	18	32
Mmus38.chr1.195356053.195358044.-	chr1	195356053	195358044	-	1992	0	0	0	0	0	0	0	0	0	0	0	0	3	7	1	5	6	12	18	8	3	7	4	13
Mmus38.chr1.195365125.195365481.+	chr1	195365125	195365481	+	357	0	0	0	0	0	0	0	0	0	0	0	0	0	0	0	0	0	0	0	0	0	0	0	0
Mmus38.chr1.195365693.195366115.+	chr1	195365693	195366115	+	423	0	0	0	0	0	0	0	0	0	0	0	0	0	0	0	0	0	0	0	0	0	0	0	0
Mmus38.chr1.195366233.195366754.+	chr1	195366233	195366754	+	522	0	0	0	0	0	0	0	0	0	0	0	0	0	0	0	0	0	0	0	0	0	0	0	0
Mmus38.chr1.195366758.195367057.+	chr1	195366758	195367057	+	300	0	0	0	0	0	0	0	0	0	0	0	0	0	0	0	0	0	0	0	0	0	0	0	0
Mmus38.chr1.195367033.195368046.+	chr1	195367033	195368046	+	1014	0	0	0	0	0	0	0	0	0	0	0	0	0	0	0	0	0	0	0	0	0	0	0	0
Mmus38.chr1.195368444.195369262.+	chr1	195368444	195369262	+	819	0	0	0	0	0	0	0	0	0	0	0	0	0	0	0	0	0	0	0	0	0	0	0	0
Mmus38.chr1.195369166.195369654.+	chr1	195369166	195369654	+	489	0	0	0	0	0	0	0	0	0	0	0	0	0	0	0	0	0	0	0	0	0	0	0	0
Mmus38.chr1.19548396.19548950.+	chr1	19548396	19548950	+	555	0	0	0	0	0	0	0	0	0	0	0	0	0	0	0	0	0	0	0	0	0	0	0	0
Mmus38.chr1.19622937.19624748.+	chr1	19622937	19624748	+	1812	0	0	0	0	0	0	0	0	0	0	0	0	0	1	0	0	0	0	0	0	0	0	0	0
Mmus38.chr1.19624604.19625524.+	chr1	19624604	19625524	+	921	0	0	0	0	0	0	0	0	0	0	0	0	0	0	0	0	0	0	0	0	0	0	0	0
Mmus38.chr1.19625491.19628175.+	chr1	19625491	19628175	+	2685	0	0	0	0	0	0	0	0	0	0	0	0	0	0	0	0	0	0	0	0	0	0	0	0
Mmus38.chr1.19687855.19691754.-	chr1	19687855	19691754	-	3900	0	0	0	0	0	0	0	0	0	1	0	0	0	0	0	0	0	0	0	0	1	0	0	0
[truncated: 58,984 more rows]
